# Supplementary material for: EGFR enhances the stemness and progression of oral cancer through inhibiting autophagic degradation of SOX2
Source: Cancer Med. 2019 Dec 11;9(3):1131–40. doi: 10.1002/cam4.2772 (PMC6997074; doi:10.1002/cam4.2772)
Supplement: Supplementary file 1 [file CAM4-9-1131-s001.xlsx]

## Sheet: Supplemental table1
Sequence	N-term cleavage window	C-term cleavage window	Amino acid before	First amino acid	Second amino acid	Second last amino acid	Last amino acid	Amino acid after	A Count	R Count	N Count	D Count	C Count	Q Count	E Count	G Count	H Count	I Count	L Count	K Count	M Count	F Count	P Count	S Count	T Count	W Count	Y Count	V Count	U Count	Length	Missed cleavages	Mass	Proteins	Leading razor protein	Start position	End position	Unique (Groups)	Unique (Proteins)	Charges	PEP	Score	Identification type	Fraction Average	Fraction Std. Dev.	Fraction 1	Experiment	Intensity	Reverse	Potential contaminant
AAAAAAAAAAAAAAASGFAYPGTSER	FAGTHSGRAAAAAAAA	AYPGTSERTGSSSSSS	R	A	A	E	R	T	16	1	0	0	0	0	1	2	0	0	0	0	0	1	1	2	1	0	1	0	0	26	0	2236.09	sp|P35453|HXD13_HUMAN	sp|P35453|HXD13_HUMAN	57	82	yes	yes	2;3	1.76e-34	112.36	By MS/MS	1	0	4	2	12888000
AAAAAAGAGPEMVR	________________	GAGPEMVRGQVFDVGP	M	A	A	V	R	G	7	1	0	0	0	0	1	2	0	0	0	0	1	0	1	0	0	0	0	1	0	14	0	1241.62	sp|P28482|MK01_HUMAN	sp|P28482|MK01_HUMAN	2	15	yes	yes	2	1.06e-05	73.927	By MS/MS	1	0	2	1	6373300
AAAAAGTATSQR	________________	AGTATSQRFFQSFSDA	M	A	A	Q	R	F	6	1	0	0	0	1	0	1	0	0	0	0	0	0	0	1	2	0	0	0	0	12	0	1074.54	sp|Q9Y2Z0|SUGT1_HUMAN	sp|Q9Y2Z0|SUGT1_HUMAN	2	13	yes	yes	2	6.73e-15	107.09	By MS/MS	1	0	2	1	4906900
AAAAAQGGGGGEPR	________________	GGGGGEPRRTEGVGPG	M	A	A	P	R	R	5	1	0	0	0	1	1	5	0	0	0	0	0	0	1	0	0	0	0	0	0	14	0	1168.56	sp|P27361|MK03_HUMAN	sp|P27361|MK03_HUMAN	2	15	yes	yes	2	2.26e-06	79.089	By MS/MS	1	0	2	1	5921000
AAAAVVAAAAR	MAATPSARAAAAVVAA	AVVAAAARTGSEARVS	R	A	A	A	R	T	8	1	0	0	0	0	0	0	0	0	0	0	0	0	0	0	0	0	0	2	0	11	0	940.545	sp|Q8WWH5|TRUB1_HUMAN	sp|Q8WWH5|TRUB1_HUMAN	39	49	yes	no	2	0.0025887	90.15	By matching	1	0	2	1	1518400
AAAPQAPGR	________________	AAPQAPGRGSIRKTRP	M	A	A	G	R	G	4	1	0	0	0	1	0	1	0	0	0	0	0	0	2	0	0	0	0	0	0	9	0	837.446	sp|P78345|RPP38_HUMAN	sp|P78345|RPP38_HUMAN	2	10	yes	yes	2	0.000757	94.114	By MS/MS	1	0	2	1	6155600
AADRIEQEIIR	VRRKKEEKAADRIEQE	RIEQEIIRDTVKFGEV	K	A	A	I	R	D	2	2	0	1	0	1	2	0	0	3	0	0	0	0	0	0	0	0	0	0	0	11	1	1312.71	sp|Q6PK04|CC137_HUMAN	sp|Q6PK04|CC137_HUMAN	183	193	yes	yes	3	2.97e-13	126.12	By MS/MS	1	0	2	1	4706700
AADSIQQNIQR	PNMAIGKKAADSIQQN	SIQQNIQRDYDRAMSW	K	A	A	Q	R	D	2	1	1	1	0	3	0	0	0	2	0	0	0	0	0	1	0	0	0	0	0	11	0	1242.63	sp|Q1ED39|KNOP1_HUMAN	sp|Q1ED39|KNOP1_HUMAN	408	418	yes	yes	2	1.74e-07	79.659	By MS/MS	1	0	1	1	0
AAGVEAAAEVAATEIK	________________	EVAATEIKMEEESGAP	M	A	A	I	K	M	7	0	0	0	0	0	3	1	0	1	0	1	0	0	0	0	1	0	0	2	0	16	0	1499.78	sp|P52272|HNRPM_HUMAN	sp|P52272|HNRPM_HUMAN	2	17	yes	yes	2	1.28e-66	169.37	By MS/MS	1	0	2	1	15203000
AAIAPIPPIPAQFK	________________	PPIPAQFKSIQHHIRT	M	A	A	F	K	S	4	0	0	0	0	1	0	0	0	3	0	1	0	1	4	0	0	0	0	0	0	14	0	1432.84	sp|Q9NP79|VTA1_HUMAN	sp|Q9NP79|VTA1_HUMAN	2	15	yes	yes	2	0.00047572	55.261	By MS/MS	1	0	1	1	10558000
AAIIPTSIFITNK	RWIGEPIKAAIIPTSI	TSIFITNKKGFPVISK	K	A	A	N	K	K	2	0	1	0	0	0	0	0	0	4	0	1	0	1	1	1	2	0	0	0	0	13	0	1387.81	sp|O14744|ANM5_HUMAN	sp|O14744|ANM5_HUMAN	228	240	yes	yes	2	0.011812	49.298	By MS/MS	1	0	1	1	5952600
AAIIQQTAEYIFSIEQEK	TDGEKISKAAIIQQTA	IFSIEQEKTRIIQQNT	K	A	A	E	K	T	3	0	0	0	0	3	3	0	0	4	0	1	0	1	0	1	1	0	1	0	0	18	0	2081.07	sp|Q01664|TFAP4_HUMAN	sp|Q01664|TFAP4_HUMAN	86	103	yes	yes	2;3	5.05e-13	85.443	By MS/MS	1	0	5	3	109570000
AAIRPTDVVIEVGPGTGNMTVK	IINSIIDKAAIRPTDV	GTGNMTVKIIEKAKKV	K	A	A	V	K	I	2	1	1	1	0	0	1	3	0	2	0	1	1	0	2	0	3	0	0	4	0	22	1	2224.19	sp|Q9UNQ2|DIM1_HUMAN	sp|Q9UNQ2|DIM1_HUMAN	52	73	yes	yes	3	9.98e-06	51.31	By matching	1	0	2		0
AAISAIESFIK	HTNVEIKKAAISAIES	SAIESFIKQVSNMVAK	K	A	A	I	K	Q	3	0	0	0	0	0	1	0	0	3	0	1	0	1	0	2	0	0	0	0	0	11	0	1148.64	sp|P78527|PRKDC_HUMAN	sp|P78527|PRKDC_HUMAN	311	321	yes	yes	2	0.003135	83.045	By MS/MS	1	0	2	2	21405000
AAIYGGVEGGGTR	________________	GVEGGGTRSEVIIVSE	M	A	A	T	R	S	2	1	0	0	0	0	1	5	0	1	0	0	0	0	0	0	1	0	1	1	0	13	0	1206.6	sp|Q9UJ70|NAGK_HUMAN	sp|Q9UJ70|NAGK_HUMAN	2	14	yes	yes	2	0.0004888	60.157	By MS/MS	1	0	1	1	3823100
AAPFNNWMESAMEDIQDMFIVHTIEEIEGIISAHDQFK	IHIEYAKRAAPFNNWM	ISAHDQFKSTIPDADR	R	A	A	F	K	S	4	0	2	3	0	2	5	1	2	6	0	1	3	3	1	2	1	1	0	1	0	38	0	4406.03	sp|O43707|ACTN4_HUMAN	sp|O43707|ACTN4_HUMAN	537	574	yes	yes	4	4.63e-19	55.084	By matching	1	0	2	1	110840000
AAQQIQQEGGIGPPPPPPPSPR	MKRQAKDKAAQQIQQE	PPPPPSPRRVAVPVIV	K	A	A	P	R	R	2	1	0	0	0	4	1	3	0	2	0	0	0	0	8	1	0	0	0	0	0	22	0	2218.15	sp|Q9H2Z4|NKX24_HUMAN	sp|Q9H2Z4|NKX24_HUMAN	252	273	yes	yes	3	9.7e-05	40.137	By MS/MS	1	0	3	2	2373300
AASAAAAEIQASGGPR	________________	IQASGGPRHPVCIIVI	M	A	A	P	R	H	7	1	0	0	0	1	1	2	0	1	0	0	0	0	1	2	0	0	0	0	0	16	0	1426.72	sp|Q9HCN4|GPN1_HUMAN	sp|Q9HCN4|GPN1_HUMAN	2	17	yes	yes	2	1.67e-16	115.8	By MS/MS	1	0	2	1	7185200
AASADSTTEGTPADGFTVISTK	KKQGEVSKAASADSTT	GFTVISTKSIFIGQKI	K	A	A	T	K	S	4	0	0	2	0	0	1	2	0	1	0	1	0	1	1	3	5	0	0	1	0	22	0	2126	sp|O75367|H2AY_HUMAN	sp|O75367|H2AY_HUMAN	168	189	yes	yes	2	0.0037121	38.267	By matching	1	0	2	1	7907700
AASQAVEEMR	________________	SQAVEEMRSRVVIGEF	M	A	A	M	R	S	3	1	0	0	0	1	2	0	0	0	0	0	1	0	0	1	0	0	0	1	0	10	0	1090.51	sp|O15160|RPAC1_HUMAN	sp|O15160|RPAC1_HUMAN	2	11	yes	yes	2	1.04e-08	119.34	By MS/MS	1	0	3	2	9737200
AATASAGAGGIDGKPR	________________	GGIDGKPRTSPKSVKF	M	A	A	P	R	T	5	1	0	1	0	0	0	4	0	1	0	1	0	0	1	1	1	0	0	0	0	16	1	1398.72	sp|Q02978|M2OM_HUMAN	sp|Q02978|M2OM_HUMAN	2	17	yes	yes	2	2.25e-12	107.5	By MS/MS	1	0	1	1	1909800
AAVDSFYIIYR	________________	DSFYIIYREIARSCNC	M	A	A	Y	R	E	2	1	0	1	0	0	0	0	0	2	0	0	0	1	0	1	0	0	2	1	0	11	0	1316.68	sp|Q3SXM5|HSDL1_HUMAN	sp|Q3SXM5|HSDL1_HUMAN	2	12	yes	yes	2	0.0014126	64.82	By matching	1	0	1		0
AAVIKPVIIGIR	________________	KPVIIGIRDAPVHGSP	M	A	A	I	R	D	2	1	0	0	0	0	0	1	0	4	0	1	0	0	1	0	0	0	0	2	0	12	1	1248.83	sp|Q9BRP1|PDD2L_HUMAN	sp|Q9BRP1|PDD2L_HUMAN	2	13	yes	yes	2	1.81e-15	131.82	By MS/MS	1	0	1	1	7651600
AAVPSGASTGIYEAIEIR	FTSKGIFRAAVPSGAS	IYEAIEIRDNDKTRYM	R	A	A	I	R	D	4	1	0	0	0	0	2	2	0	3	0	0	0	0	1	2	1	0	1	1	0	18	0	1803.94	sp|P06733|ENOA_HUMAN;sp|P13929|ENOB_HUMAN;sp|P09104|ENOG_HUMAN	sp|P06733|ENOA_HUMAN	33	50	yes	no	2;3	2.02e-14	102.57	By matching	1	0	2		0
AAVSWITPAPSK	SGQPIDKKAAVSWITP	WITPAPSKKADSVAAK	K	A	A	S	K	K	3	0	0	0	0	0	0	0	0	1	0	1	0	0	2	2	1	1	0	1	0	12	0	1226.67	sp|Q9H9L3|I20L2_HUMAN	sp|Q9H9L3|I20L2_HUMAN	96	107	yes	yes	2	0.00074963	82.85	By MS/MS	1	0	2	1	6333400
ADATNVNNWHWTER	PRWIVEERADATNVNN	NNWHWTERDASNWSTD	R	A	D	E	R	D	2	1	3	1	0	0	1	0	1	0	0	0	0	0	0	0	2	2	0	1	0	14	0	1712.77	sp|O95433|AHSA1_HUMAN	sp|O95433|AHSA1_HUMAN	17	30	yes	yes	2	1.98e-11	115.91	By MS/MS	1	0	2	1	4082200
ADDGRPFPQVIK	FHETIYQKADDGRPFP	RPFPQVIKSKGGVVGI	K	A	D	I	K	S	1	1	0	2	0	1	0	1	0	1	0	1	0	1	2	0	0	0	0	1	0	12	1	1341.7	sp|P04075|ALDOA_HUMAN	sp|P04075|ALDOA_HUMAN	88	99	yes	yes	2	0.015982	52.576	By MS/MS	1	0	2	1	6116200
ADFQYQESNIR	DKKITEIKADFQYQES	QYQESNIRTKMNSMEK	K	A	D	I	R	T	1	1	1	1	0	2	1	0	0	1	0	0	0	1	0	1	0	0	1	0	0	11	0	1369.63	sp|Q5HYJ3|FA76B_HUMAN	sp|Q5HYJ3|FA76B_HUMAN	282	292	yes	yes	2	1.14e-08	122.7	By MS/MS	1	0	1	1	27234000
ADFQYQESQMR	EKKITEIKADFQYQES	QYQESQMRAKMNQMEK	K	A	D	M	R	A	1	1	0	1	0	3	1	0	0	0	0	0	1	1	0	1	0	0	1	0	0	11	0	1401.6	sp|Q8TAV0|FA76A_HUMAN	sp|Q8TAV0|FA76A_HUMAN	251	261	yes	yes	2	1.14e-08	122.7	By MS/MS	1	0	2	2	9977000
ADGEYWIGIQNMHIITIK	DYKIGFGRADGEYWIG	NMHIITIKQKYEIRVD	R	A	D	I	K	Q	1	0	1	1	0	1	1	2	1	5	0	1	1	0	0	0	1	1	1	0	0	18	0	2101.07	sp|P55083|MFAP4_HUMAN	sp|P55083|MFAP4_HUMAN	106	123	yes	yes	2;3	6.11e-14	80.585	By MS/MS	1	0	4	2	37583000
ADGYEPPVQESV	ETGAKVERADGYEPPV	EPPVQESV________	R	A	D	S	V	-	1	0	0	1	0	1	2	1	0	0	0	0	0	0	2	1	0	0	1	2	0	12	0	1289.58	sp|P61247|RS3A_HUMAN	sp|P61247|RS3A_HUMAN	253	264	yes	yes	2	0.031299	45.891	By matching	1	0	2	1	6703400
ADIDKINIDSIIQR	________________	NIDSIIQRIIEVRGSK	M	A	D	Q	R	I	1	1	1	3	0	1	0	0	0	5	0	1	0	0	0	1	0	0	0	0	0	14	1	1612.88	sp|P36873|PP1G_HUMAN	sp|P36873|PP1G_HUMAN	2	15	yes	yes	2	0.00034599	51.76	By MS/MS	1	0	1	1	18651000
ADIEMQIENIKEEIAYIKK	IDEITIARADIEMQIE	EEIAYIKKNHEEEMNA	R	A	D	K	K	N	2	0	1	1	0	1	4	0	0	5	0	3	1	0	0	0	0	0	1	0	0	19	2	2277.19	sp|Q04695|K1C17_HUMAN	sp|Q04695|K1C17_HUMAN	202	220	yes	yes	3	0.0064731	45.916	By MS/MS	1	0	1	1	0
ADIEMQIESIKEEIAYIK	IDEITIARADIEMQIE	KEEIAYIKKNHEEEMN	R	A	D	I	K	K	2	0	0	1	0	1	4	0	0	5	0	2	1	0	0	1	0	0	1	0	0	18	1	2122.09	sp|P02533|K1C14_HUMAN	sp|P02533|K1C14_HUMAN	233	250	yes	yes	3	3.75e-34	107.98	By MS/MS	1	0	5	2	7444800
ADIEMQIESIKEEIAYIKK	IDEITIARADIEMQIE	EEIAYIKKNHEEEMNA	R	A	D	K	K	N	2	0	0	1	0	1	4	0	0	5	0	3	1	0	0	1	0	0	1	0	0	19	2	2250.18	sp|P02533|K1C14_HUMAN	sp|P02533|K1C14_HUMAN	233	251	yes	yes	3	4.04e-22	117.65	By MS/MS	1	0	1	1	17397000
ADIEMQIESITEEIAYIK	IDEITITKADIEMQIE	TEEIAYIKKNHEEEMK	K	A	D	I	K	K	2	0	0	1	0	1	4	0	0	5	0	1	1	0	0	1	1	0	1	0	0	18	0	2095.04	sp|P13645|K1C10_HUMAN	sp|P13645|K1C10_HUMAN	267	284	yes	yes	2;3	5.45e-126	188.71	By MS/MS	1	0	14	8	1393400000
ADIEMQIESITEEIAYIKK	IDEITITKADIEMQIE	EEIAYIKKNHEEEMKD	K	A	D	K	K	N	2	0	0	1	0	1	4	0	0	5	0	2	1	0	0	1	1	0	1	0	0	19	1	2223.13	sp|P13645|K1C10_HUMAN	sp|P13645|K1C10_HUMAN	267	285	yes	yes	3	1.47e-223	229.6	By MS/MS	1	0	12	6	1070900000
ADIITAEQR	ENVIIINKADIITAEQ	DIITAEQRSAWAMYFE	K	A	D	Q	R	S	2	1	0	1	0	1	1	0	0	2	0	0	0	0	0	0	1	0	0	0	0	9	0	1015.53	sp|Q9H089|LSG1_HUMAN	sp|Q9H089|LSG1_HUMAN	214	222	yes	yes	2	0.037791	48.423	By MS/MS	1	0	2	1	40733000
ADITGISPSPNIYISK	TDIFDETRADITGISP	SPNIYISKIIHKTFVE	R	A	D	S	K	I	1	0	1	1	0	0	0	1	0	4	0	1	0	0	2	3	1	0	1	0	0	16	0	1674.88	sp|Q96P63|SPB12_HUMAN	sp|Q96P63|SPB12_HUMAN	328	343	yes	yes	2	6.7e-12	111.78	By MS/MS	1	0	2	1	16974000
ADKDYHFKVDNDENEHQISIR	YIFGCEIKADKDYHFK	NEHQISIRTVSIGAGA	K	A	D	I	R	T	1	1	2	4	0	1	2	0	2	2	0	2	0	1	0	1	0	0	1	1	0	21	2	2572.19	sp|P06748|NPM_HUMAN	sp|P06748|NPM_HUMAN	25	45	yes	yes	3;4	4.31e-09	66.536	By MS/MS	1	0	4	2	7142500
ADQITEEQIAEFKEAFSIFDKDGDGTITTK	________________	GDGTITTKEIGTVMRS	M	A	D	T	K	E	3	0	0	4	0	2	4	2	0	4	0	3	0	3	0	1	4	0	0	0	0	30	2	3346.61	sp|P62158|CALM_HUMAN	sp|P62158|CALM_HUMAN	2	31	yes	yes	3	8.82e-08	49.525	By MS/MS	1	0	1	1	16191000
ADRDESSPYAAMIAAQDVAQR	VTGGMKVKADRDESSP	AAQDVAQRCKEIGITA	K	A	D	Q	R	C	6	2	0	3	0	2	1	0	0	1	0	0	1	0	1	2	0	0	1	1	0	21	1	2264.05	sp|P62263|RS14_HUMAN	sp|P62263|RS14_HUMAN	64	84	yes	yes	3	0.00023498	37.4	By matching	1	0	1		0
ADTITDEINFIR	NKVEIQAKADTITDEI	TDEINFIRAIYDAEIS	K	A	D	I	R	A	1	1	1	2	0	0	1	0	0	3	0	0	0	1	0	0	2	0	0	0	0	12	0	1406.7	sp|P02538|K2C6A_HUMAN;sp|P48668|K2C6C_HUMAN	sp|P02538|K2C6A_HUMAN	288	299	no	no	2	2.89e-144	212.89	By MS/MS	1	0	2	1	40920000
AEAESIYQSKYEEIQITAGR	EDIAQKSKAEAESIYQ	EIQITAGRHGDSVRNS	K	A	E	G	R	H	3	1	0	0	0	2	4	1	0	3	0	1	0	0	0	2	1	0	2	0	0	20	1	2285.12	sp|P04264|K2C1_HUMAN	sp|P04264|K2C1_HUMAN	367	386	yes	yes	3	2.46e-14	80.236	By matching	1	0	1		0
AEAESWYQTK	EEIAQRSRAEAESWYQ	AESWYQTKYEEIQVTA	R	A	E	T	K	Y	2	0	0	0	0	1	2	0	0	0	0	1	0	0	0	1	1	1	1	0	0	10	0	1211.55	sp|P02538|K2C6A_HUMAN;sp|P48668|K2C6C_HUMAN;sp|O95678|K2C75_HUMAN	sp|P02538|K2C6A_HUMAN	350	359	no	no	2	0.009131	60.641	By MS/MS	1	0	2	1	0
AEDGSVIDYEIIDQDAR	VAIAKGRRAEDGSVID	EIIDQDARDIYDAGVK	R	A	E	A	R	D	2	1	0	4	0	1	2	1	0	3	0	0	0	0	0	1	0	0	1	1	0	17	0	1907.87	sp|P07355|ANXA2_HUMAN	sp|P07355|ANXA2_HUMAN	180	196	yes	yes	2	1.06e-05	61.477	By MS/MS	1	0	1	1	4098300
AEDKEWMPVTK	GRGARGGKAEDKEWMP	KEWMPVTKIGRIVKDM	K	A	E	T	K	I	1	0	0	1	0	0	2	0	0	0	0	2	1	0	1	0	1	1	0	1	0	11	1	1332.64	sp|P15880|RS2_HUMAN	sp|P15880|RS2_HUMAN	55	65	yes	yes	2	0.031859	84.365	By matching	1	0	2	1	3887800
AEDNADTIAIVFEAPNQEK	NEDIITIRAEDNADTI	FEAPNQEKVSDYEMKI	R	A	E	E	K	V	4	0	2	2	0	1	3	0	0	2	0	1	0	1	1	0	1	0	0	1	0	19	0	2073.99	sp|P12004|PCNA_HUMAN	sp|P12004|PCNA_HUMAN	92	110	yes	yes	2	2.8e-07	63.998	By MS/MS	1	0	2	1	8593700
AEEGIAAGGVMDVNTAIQEVIK	________________	TAIQEVIKTAIIHDGI	M	A	E	I	K	T	4	0	1	1	0	1	3	3	0	3	0	1	1	0	0	0	1	0	0	3	0	22	0	2214.12	sp|P25398|RS12_HUMAN	sp|P25398|RS12_HUMAN	2	23	yes	yes	2;3	5.57e-70	159.14	By matching	1	0	4	2	12934000
AEFAAPSTDAPDK	TTVICGVKAEFAAPST	PSTDAPDKGYVVPNVD	K	A	E	D	K	G	4	0	0	2	0	0	1	0	0	0	0	1	0	1	2	1	1	0	0	0	0	13	0	1318.6	sp|Q96B26|EXOS8_HUMAN	sp|Q96B26|EXOS8_HUMAN	64	76	yes	yes	2	0.0057021	54.871	By matching	1	0	1		0
AEFGDFDIK	VQITTTSRAEFGDFDI	EFGDFDIKTVIQEIKR	R	A	E	I	K	T	1	0	0	2	0	0	1	1	0	1	0	1	0	2	0	0	0	0	0	0	0	9	0	1040.48	sp|Q8IWS0|PHF6_HUMAN	sp|Q8IWS0|PHF6_HUMAN	258	266	yes	yes	1	0.022274	37.549	By MS/MS	1	0	2	1	9861700
AEIAASIGITQTQVK	QYIAIPERAEIAASIG	GITQTQVKIWFQNKRS	R	A	E	V	K	I	3	0	0	0	0	2	1	1	0	3	0	1	0	0	0	1	2	0	0	1	0	15	0	1528.85	sp|P56179|DLX6_HUMAN;sp|P56177|DLX1_HUMAN;sp|Q07687|DLX2_HUMAN;sp|P56178|DLX5_HUMAN	sp|P56179|DLX6_HUMAN	80	94	no	no	2;3	2.09e-129	199.38	By matching	1	0	3	1	51334000
AEIIQMTVDHIK	QGSAKIEKAEIIQMTV	QMTVDHIKMIHTAGGK	K	A	E	I	K	M	1	0	0	1	0	1	1	0	1	3	0	1	1	0	0	0	1	0	0	1	0	12	0	1396.74	sp|Q9Y5J3|HEY1_HUMAN;sp|Q9UBP5|HEY2_HUMAN	sp|Q9Y5J3|HEY1_HUMAN	91	102	yes	no	2;3	0.0005246	98.105	By MS/MS	1	0	4	2	40731000
AEINEFITR	FVADGIFKAEINEFIT	EINEFITREIAEDGYS	K	A	E	T	R	E	1	1	1	0	0	0	2	0	0	2	0	0	0	1	0	0	1	0	0	0	0	9	0	1091.56	sp|P23396|RS3_HUMAN	sp|P23396|RS3_HUMAN	19	27	yes	yes	2	6.3e-19	137.95	By MS/MS	1	0	2	1	35733000
AEITAIESIIEMGFPR	________________	IIEMGFPRGRAEKAIA	M	A	E	P	R	G	2	1	0	0	0	0	3	1	0	4	0	0	1	1	1	1	1	0	0	0	0	16	0	1775.91	sp|Q04323|UBXN1_HUMAN	sp|Q04323|UBXN1_HUMAN	2	17	yes	yes	2	8.12e-44	115.8	By MS/MS	1	0	2	1	0
AEIYEAFENIYPIIK	VITGAKVRAEIYEAFE	ENIYPIIKGFRKTT__	R	A	E	I	K	G	2	0	1	0	0	0	3	0	0	4	0	1	0	1	1	0	0	0	2	0	0	15	0	1811.93	sp|P20226|TBP_HUMAN	sp|P20226|TBP_HUMAN	319	333	yes	yes	2	4.89e-18	130.72	By MS/MS	1	0	2	1	53459000
AEQEAQAPHWWR	SFDRYRRRAEQEAQAP	AQAPHWWRTYREYFGE	R	A	E	W	R	T	3	1	0	0	0	2	2	0	1	0	0	0	0	0	1	0	0	2	0	0	0	12	0	1507.7	sp|Q96DV4|RM38_HUMAN	sp|Q96DV4|RM38_HUMAN	61	72	yes	yes	2	0.00066312	93.345	By MS/MS	1	0	3	2	13790000
AEQIGAEGNVDESQK	EIGKIIAKAEQIGAEG	GNVDESQKIIMEVEKV	K	A	E	Q	K	I	2	0	1	1	0	2	3	2	0	1	0	1	0	0	0	1	0	0	0	1	0	15	0	1573.72	sp|Q9NQ29|LUC7L_HUMAN	sp|Q9NQ29|LUC7L_HUMAN	140	154	yes	yes	2	0.00039105	60.489	By matching	1	0	1		0
AEQINQAAGEASAVIAK	IIASEAEKAEQINQAA	EASAVIAKAKAKAEAI	K	A	E	A	K	A	6	0	1	0	0	2	2	1	0	2	0	1	0	0	0	1	0	0	0	1	0	17	0	1669.86	sp|Q9UJZ1|STML2_HUMAN	sp|Q9UJZ1|STML2_HUMAN	234	250	yes	yes	2	1.32e-40	149.73	By MS/MS	1	0	2	1	9505600
AETIMTVTDPVHDIAFAPNIGR	ENTRKYAKAETIMTVT	AFAPNIGRSFHIIAIA	K	A	E	G	R	S	3	1	1	2	0	0	1	1	1	3	0	0	1	1	2	0	3	0	0	2	0	22	0	2367.19	sp|Q96EE3|SEH1_HUMAN	sp|Q96EE3|SEH1_HUMAN	212	233	yes	yes	3	4.59e-28	94.632	By MS/MS	1	0	3	2	50617000
AEVQVIVIDGR	________________	QVIVIDGRGHIIGRIA	M	A	E	G	R	G	1	1	0	1	0	1	1	1	0	2	0	0	0	0	0	0	0	0	0	3	0	11	0	1197.67	sp|P40429|RL13A_HUMAN	sp|P40429|RL13A_HUMAN	2	12	yes	yes	2	0.0030834	55.261	By matching	1	0	1		0
AEYIASIFGTEK	________________	ASIFGTEKDKVNCSFY	M	A	E	E	K	D	2	0	0	0	0	0	2	1	0	2	0	1	0	1	0	1	1	0	1	0	0	12	0	1327.67	sp|Q01081|U2AF1_HUMAN;sp|Q8WU68|U2AF4_HUMAN	sp|Q01081|U2AF1_HUMAN	2	13	yes	no	2	3.34e-06	107.17	By MS/MS	1	0	2	1	254810000
AEYIASIFGTEKDK	________________	IFGTEKDKVNCSFYFK	M	A	E	D	K	V	2	0	0	1	0	0	2	1	0	2	0	2	0	1	0	1	1	0	1	0	0	14	1	1570.79	sp|Q01081|U2AF1_HUMAN;sp|Q8WU68|U2AF4_HUMAN	sp|Q01081|U2AF1_HUMAN	2	15	yes	no	2	7.27e-35	143.93	By MS/MS	1	0	2	1	64269000
AFAMIIDKIEEDISSSMTNSTAASRPPVTIR	GPTNAIFKAFAMIIDK	SRPPVTIRIVVPASQC	K	A	F	I	R	I	4	2	1	2	0	0	2	0	0	5	0	1	2	1	2	5	3	0	0	1	0	31	2	3350.68	sp|Q15366|PCBP2_HUMAN	sp|Q15366|PCBP2_HUMAN	71	101	yes	yes	4	1.46e-31	79.512	By MS/MS	1	0	1	1	57822000
AFATSSQIIEHIR	YECKDCGKAFATSSQI	SQIIEHIRTHTGEKPY	K	A	F	I	R	T	2	1	0	0	0	1	1	0	1	3	0	0	0	1	0	2	1	0	0	0	0	13	0	1471.78	sp|P58317|ZN121_HUMAN	sp|P58317|ZN121_HUMAN	320	332	yes	yes	2;3	0.0001061	101.53	By matching	1	0	3	1	1922700
AFDIGATGVMTDYPTK	NEEQEYKRAFDIGATG	VMTDYPTKIRDFIHNF	R	A	F	T	K	I	2	0	0	2	0	0	0	2	0	1	0	1	1	1	1	0	3	0	1	1	0	16	0	1685.8	sp|Q8N9F7|GDPD1_HUMAN	sp|Q8N9F7|GDPD1_HUMAN	289	304	yes	yes	2	0.00042062	52.862	By MS/MS	1	0	2	1	5376800
AFIADPSAFVAAAPVAAATTAAPAAAAAPAK	FPIAEKVKAFIADPSA	AAAAAPAKVEAKEESE	K	A	F	A	K	V	17	0	0	1	0	0	0	0	0	1	0	1	0	2	4	1	2	0	0	2	0	31	0	2751.46	sp|P05388|RLA0_HUMAN	sp|P05388|RLA0_HUMAN	267	297	yes	yes	2;3;4	1.7e-81	150.14	By MS/MS	1	0	6	3	2642400000
AFIADPSAFVAAAPVAAATTAAPAAAAAPAKVEAK	FPIAEKVKAFIADPSA	APAKVEAKEESEESDE	K	A	F	A	K	E	18	0	0	1	0	0	1	0	0	1	0	2	0	2	4	1	2	0	0	3	0	35	1	3178.7	sp|P05388|RLA0_HUMAN	sp|P05388|RLA0_HUMAN	267	301	yes	yes	3	1.78e-06	34.715	By matching	1	0	2	1	5708900
AFITNIPFDVK	ANPTKRYRAFITNIPF	TNIPFDVKWQSIKDIV	R	A	F	V	K	W	1	0	1	1	0	0	0	0	0	2	0	1	0	2	1	0	1	0	0	1	0	11	0	1263.69	sp|P52272|HNRPM_HUMAN	sp|P52272|HNRPM_HUMAN	73	83	yes	yes	2	7.44e-08	82.505	By MS/MS	1	0	2	1	12181000
AFKDEYMVNIVR	MMGCVIERAFKDEYMV	EYMVNIVRAPEVPVIS	R	A	F	V	R	A	1	1	1	1	0	0	1	0	0	1	0	1	1	1	0	0	0	0	1	2	0	12	1	1483.75	sp|Q9NYK5|RM39_HUMAN	sp|Q9NYK5|RM39_HUMAN	157	168	yes	yes	2;3	7.62e-67	172.76	By MS/MS	1	0	6	3	42613000
AFMEAIQAGADISMIGQFGVGFYSAYIVAEK	TIAKSGTKAFMEAIQA	SAYIVAEKVTVITKHN	K	A	F	E	K	V	6	0	0	1	0	2	2	4	0	4	0	1	2	3	0	2	0	0	2	2	0	31	0	3283.59	sp|P07900|HS90A_HUMAN;sp|P08238|HS90B_HUMAN	sp|P07900|HS90A_HUMAN	117	147	no	no	3;4	7.13e-17	63.706	By MS/MS	1	0	3	1	34732000
AFPNPYADYNK	________________	NPYADYNKSIAEGYFD	R	A	F	N	K	S	2	0	2	1	0	0	0	0	0	0	0	1	0	1	2	0	0	0	2	0	0	11	0	1298.59	sp|O43813|LANC1_HUMAN	sp|O43813|LANC1_HUMAN	5	15	yes	yes	2	0.022881	51.286	By MS/MS	1	0	2	1	6462400
AFREEFGAEPEIAVSAPGR	EIIAEARRAFREEFGA	IAVSAPGRVNIIGEHT	R	A	F	G	R	V	4	2	0	0	0	0	4	2	0	1	0	0	0	2	2	1	0	0	0	1	0	19	1	2032	sp|P51570|GALK1_HUMAN	sp|P51570|GALK1_HUMAN	19	37	yes	yes	3	5.84e-09	69.361	By MS/MS	1	0	1	1	4097300
AFSAVDTDGNGTINAQEIGAAIK	EEEAQYKKAFSAVDTD	QEIGAAIKATGKNISE	K	A	F	I	K	A	5	0	2	2	0	1	1	3	0	3	0	1	0	1	0	1	2	0	0	1	0	23	0	2262.11	sp|Q9NZT1|CALL5_HUMAN	sp|Q9NZT1|CALL5_HUMAN	16	38	yes	yes	3	1.15e-20	83.167	By MS/MS	1	0	1	1	14583000
AFSPTTVNTGR	ICETIVWKAFSPTTVN	PTTVNTGRGMEFEGAI	K	A	F	G	R	G	1	1	1	0	0	0	0	1	0	0	0	0	0	1	1	1	3	0	0	1	0	11	0	1149.58	sp|P61619|S61A1_HUMAN	sp|P61619|S61A1_HUMAN	195	205	yes	yes	2	0.0031803	81.525	By MS/MS	1	0	2	1	18678000
AFTDVPSIQIYSSR	VDEDDFIKAFTDVPSI	SIQIYSSREIEETINK	K	A	F	S	R	E	1	1	0	1	0	1	0	0	0	2	0	0	0	1	1	3	1	0	1	1	0	14	0	1582.8	sp|O75122|CLAP2_HUMAN	sp|O75122|CLAP2_HUMAN	73	86	yes	yes	2	0.0010362	60.55	By matching	1	0	2	1	3640600
AFTVSSSIHNHVK	YKCKECGKAFTVSSSI	SSIHNHVKIHTGEKPY	K	A	F	V	K	I	1	0	1	0	0	0	0	0	2	1	0	1	0	1	0	3	1	0	0	2	0	13	0	1425.74	sp|P58317|ZN121_HUMAN	sp|P58317|ZN121_HUMAN	292	304	yes	yes	2;3	0.00024756	92.856	By MS/MS	1	0	4	2	2402700
AFVDFISDEIK	SIHTDGDKAFVDFISD	DFISDEIKEERKIQKH	K	A	F	I	K	E	1	0	0	2	0	0	1	0	0	2	0	1	0	2	0	1	0	0	0	1	0	11	0	1282.64	sp|Q07021|C1QBP_HUMAN	sp|Q07021|C1QBP_HUMAN	81	91	yes	yes	2	0.0071575	66.267	By MS/MS	1	0	2	1	0
AFVDFISDEIKEER	SIHTDGDKAFVDFISD	SDEIKEERKIQKHKTI	K	A	F	E	R	K	1	1	0	2	0	0	3	0	0	2	0	1	0	2	0	1	0	0	0	1	0	14	1	1696.83	sp|Q07021|C1QBP_HUMAN	sp|Q07021|C1QBP_HUMAN	81	94	yes	yes	2;3	8.22e-35	148.41	By MS/MS	1	0	3	1	18856000
AFVHWYVGEGMEEGEFSEAR	FDIMYAKRAFVHWYVG	EGEFSEAREDMAAIEK	R	A	F	A	R	E	2	1	0	0	0	0	5	3	1	0	0	0	1	2	0	1	0	1	1	2	0	20	0	2329.01	sp|Q9BQE3|TBA1C_HUMAN;sp|P68363|TBA1B_HUMAN;sp|P68366|TBA4A_HUMAN;sp|Q9NY65|TBA8_HUMAN;sp|Q71U36|TBA1A_HUMAN;sp|Q13748|TBA3C_HUMAN	sp|Q9BQE3|TBA1C_HUMAN	403	422	no	no	3	2.69e-23	120.9	By MS/MS	1	0	6	3	2648400
AFVSGFDGSAGTAIITEEHAAMWTDGR	IAPCDCRRAFVSGFDG	AAMWTDGRYFIQAAKQ	R	A	F	G	R	Y	5	1	0	2	0	0	2	4	1	2	0	0	1	2	0	2	3	1	0	1	0	27	0	2796.28	sp|Q9NQW7|XPP1_HUMAN	sp|Q9NQW7|XPP1_HUMAN	51	77	yes	yes	3	9.35e-19	74.287	By matching	1	0	1		0
AFYPEEISSMVITK	VSYKGETKAFYPEEIS	ISSMVITKMKEIAEAY	K	A	F	T	K	M	1	0	0	0	0	0	2	0	0	2	0	1	1	1	1	2	1	0	1	1	0	14	0	1613.8	sp|P08107|HSP71_HUMAN	sp|P08107|HSP71_HUMAN	113	126	no	no	2	1.46e-05	92.939	By MS/MS	1	0	3	2	24313000
AGAANSQISTSQPSIR	PHVAGKPRAGAANSQI	STSQPSIRHKVNEHEQ	R	A	G	I	R	H	3	1	1	0	0	2	0	1	0	2	0	0	0	0	1	4	1	0	0	0	0	16	0	1586.8	sp|Q96C57|CL043_HUMAN	sp|Q96C57|CL043_HUMAN	48	63	yes	yes	2	4.69e-43	115.8	By matching	1	0	1		0
AGAEEVIIIAR	QDNGRTCKAGAEEVII	EEVIIIARRTDIRRIS	K	A	G	A	R	R	3	1	0	0	0	0	2	1	0	3	0	0	0	0	0	0	0	0	0	1	0	11	0	1140.65	sp|O75197|LRP5_HUMAN	sp|O75197|LRP5_HUMAN	338	348	yes	yes	2	0.0093948	61.765	By MS/MS	1	0	3	1	11365000
AGAGSATISMAYAGAR	GTEVVKAKAGAGSATI	SMAYAGARFVFSIVDA	K	A	G	A	R	F	6	1	0	0	0	0	0	3	0	1	0	0	1	0	0	2	1	0	1	0	0	16	0	1453.7	sp|P40926|MDHM_HUMAN	sp|P40926|MDHM_HUMAN	242	257	yes	yes	2	0.00025943	55.975	By matching	1	0	1		0
AGEITPEEEAQYK	________________	PEEEAQYKKAFSAVDT	M	A	G	Y	K	K	2	0	0	0	0	1	4	1	0	1	0	1	0	0	1	0	1	0	1	0	0	13	0	1463.68	sp|Q9NZT1|CALL5_HUMAN	sp|Q9NZT1|CALL5_HUMAN	2	14	yes	yes	2	0.00046982	60.345	By MS/MS	1	0	1	1	26600000
AGEITPEEEAQYKK	________________	EEEAQYKKAFSAVDTD	M	A	G	K	K	A	2	0	0	0	0	1	4	1	0	1	0	2	0	0	1	0	1	0	1	0	0	14	1	1591.77	sp|Q9NZT1|CALL5_HUMAN	sp|Q9NZT1|CALL5_HUMAN	2	15	yes	yes	2	7.59e-46	151.99	By MS/MS	1	0	1	1	72392000
AGEVQEPEIR	KIDVHWTRAGEVQEPE	EVQEPEIRGDVIHNGN	R	A	G	I	R	G	1	1	0	0	0	1	3	1	0	1	0	0	0	0	1	0	0	0	0	1	0	10	0	1126.56	sp|P25311|ZA2G_HUMAN	sp|P25311|ZA2G_HUMAN	242	251	yes	yes	2	0.0042566	97.813	By MS/MS	1	0	2	1	7848400
AGFAAIQIEYFFTAGPDEVR	SAIPKIIKAGFAAIQI	TAGPDEVRAWTIRKGT	K	A	G	V	R	A	4	1	0	1	0	1	2	2	0	2	0	0	0	3	1	0	1	0	1	1	0	20	0	2201.08	sp|Q9NTK5|OLA1_HUMAN	sp|Q9NTK5|OLA1_HUMAN	298	317	yes	yes	3	0.00088929	38.878	By matching	1	0	1		0
AGGAAVVITEPEHTK	ARPATAGKAGGAAVVI	ITEPEHTKERVKIEGS	K	A	G	T	K	E	3	0	0	0	0	0	2	2	1	1	0	1	0	0	1	0	2	0	0	2	0	15	0	1478.77	sp|Q9P258|RCC2_HUMAN	sp|Q9P258|RCC2_HUMAN	78	92	yes	yes	2;3	0.00035373	61.409	By MS/MS	1	0	3	2	3685200
AGGEAGVTIGQPHISR	________________	IGQPHISRQDITTIDV	M	A	G	S	R	Q	2	1	0	0	0	1	1	4	1	2	0	0	0	0	1	1	1	0	0	1	0	16	0	1548.8	sp|P41091|IF2G_HUMAN;sp|Q2VIR3|IF2GL_HUMAN	sp|P41091|IF2G_HUMAN	2	17	yes	no	2	5.49e-11	72.187	By MS/MS	1	0	2	2	7774300
AGHFDKEIVPVIVSTR	NRTENAQKAGHFDKEI	VPVIVSTRKGIIEVKT	K	A	G	T	R	K	1	1	0	1	0	0	1	1	1	2	0	1	0	1	1	1	1	0	0	3	0	16	1	1766.97	sp|Q9BWD1|THIC_HUMAN	sp|Q9BWD1|THIC_HUMAN	195	210	yes	yes	2	0.024884	30.575	By MS/MS	1	0	1	1	0
AGIAINDNFVK	HSSIFDAKAGIAINDN	AINDNFVKIISWYDNE	K	A	G	V	K	I	2	0	2	1	0	0	0	1	0	2	0	1	0	1	0	0	0	0	0	1	0	11	0	1160.62	sp|O14556|G3PT_HUMAN	sp|O14556|G3PT_HUMAN	371	381	yes	yes	2	4.95e-08	116.55	By MS/MS	1	0	2	1	56422000
AGITMNDIDAFEFHEAFSGQIIANFK	ATPKVIEKAGITMNDI	GQIIANFKAMDSDWFA	K	A	G	F	K	A	4	0	2	2	0	1	2	2	1	4	0	1	1	4	0	1	1	0	0	0	0	26	0	2885.37	sp|P55084|ECHB_HUMAN	sp|P55084|ECHB_HUMAN	366	391	yes	yes	3	3.4e-18	73.676	By matching	1	0	2	1	7256700
AGNAITPEIAPVQIK	RVPRDGRRAGNAITPE	EIAPVQIKVEEDFGFE	R	A	G	I	K	V	3	0	1	0	0	1	1	1	0	3	0	1	0	0	2	0	1	0	0	1	0	15	0	1520.86	sp|P0C1Z6|TFPT_HUMAN	sp|P0C1Z6|TFPT_HUMAN	202	216	yes	yes	2	0.00062264	58.885	By MS/MS	1	0	2	1	3921100
AGNITNAYVYEVGPGPGGITR	ITDKIVRKAGNITNAY	PGPGGITRSIINADVA	K	A	G	T	R	S	2	1	2	0	0	0	1	5	0	2	0	0	0	0	2	0	2	0	2	2	0	21	0	2105.05	sp|Q8WVM0|TFB1M_HUMAN	sp|Q8WVM0|TFB1M_HUMAN	51	71	yes	yes	2;3	3.66e-06	55.337	By MS/MS	1	0	4	2	8533200
AGVIFPVGR	TKTSRSAKAGVIFPVG	GVIFPVGRMIRYIKKG	K	A	G	G	R	M	1	1	0	0	0	0	0	2	0	1	0	0	0	1	1	0	0	0	0	2	0	9	0	914.534	sp|O75367|H2AY_HUMAN;sp|Q9P0M6|H2AW_HUMAN	sp|O75367|H2AY_HUMAN	19	27	yes	no	2	0.019919	68.224	By MS/MS	1	0	2	1	10931000
AGVNTVTTIVENK	TKRPPVIRAGVNTVTT	VTTIVENKKAQIVVIA	R	A	G	N	K	K	1	0	2	0	0	0	1	1	0	1	0	1	0	0	0	0	3	0	0	3	0	13	0	1344.72	sp|P62424|RL7A_HUMAN	sp|P62424|RL7A_HUMAN	138	150	yes	yes	2	1.25e-09	120.84	By matching	1	0	2	1	15145000
AGVNTVTTIVENKK	TKRPPVIRAGVNTVTT	TTIVENKKAQIVVIAH	R	A	G	K	K	A	1	0	2	0	0	0	1	1	0	1	0	2	0	0	0	0	3	0	0	3	0	14	1	1472.82	sp|P62424|RL7A_HUMAN	sp|P62424|RL7A_HUMAN	138	151	yes	yes	2	0.011507	40.941	By matching	1	0	2	1	914940
AHFTIWDK	VSIPVHIRAHFTIWDK	AHFTIWDKIIERSRKM	R	A	H	D	K	I	1	0	0	1	0	0	0	0	1	1	0	1	0	1	0	0	1	1	0	0	0	8	0	1016.51	sp|Q9NYK5|RM39_HUMAN	sp|Q9NYK5|RM39_HUMAN	308	315	yes	yes	2	7.02e-49	169.09	By MS/MS	1	0	2	1	19132000
AHITINQYIQQVYEAIDSR	________________	VYEAIDSRDGASCAEI	M	A	H	S	R	D	2	1	1	1	0	3	1	0	1	4	0	0	0	0	0	1	1	0	2	1	0	19	0	2261.14	sp|Q5JVF3|PCID2_HUMAN	sp|Q5JVF3|PCID2_HUMAN	2	20	yes	yes	3	4.76e-14	85.937	By matching	1	0	1		0
AHQVVEDGYEFFAK	HDIDIICRAHQVVEDG	DGYEFFAKRQIVTIFS	R	A	H	A	K	R	2	0	0	1	0	1	2	1	1	0	0	1	0	2	0	0	0	0	1	2	0	14	0	1638.77	sp|P36873|PP1G_HUMAN;sp|P62140|PP1B_HUMAN	sp|P36873|PP1G_HUMAN	247	260	no	no	2;3	7.8e-25	136.81	By MS/MS	1	0	4	2	10758000
AHSPMIAVGSDDSSPNAMAK	SWNPSSSRAHSPMIAV	SSPNAMAKVQIFEYNE	R	A	H	A	K	V	4	0	1	2	0	0	0	1	1	1	0	1	2	0	2	4	0	0	0	1	0	20	0	1984.9	sp|Q96EE3|SEH1_HUMAN	sp|Q96EE3|SEH1_HUMAN	177	196	yes	yes	3	0.00095404	38.377	By MS/MS	1	0	2	1	1441400
AIAAAGYDVEK	VSIAAIKKAIAAAGYD	AAGYDVEKNNSRIKIG	K	A	I	E	K	N	4	0	0	1	0	0	1	1	0	1	0	1	0	0	0	0	0	0	1	1	0	11	0	1106.56	sp|P16403|H12_HUMAN;sp|P16402|H13_HUMAN;sp|P22492|H1T_HUMAN;sp|Q02539|H11_HUMAN;sp|P10412|H14_HUMAN	sp|P10412|H14_HUMAN	65	75	no	no	2	0.0003832	103.91	By MS/MS	1	0	2	1	53708000
AIAAAGYDVEKNNSR	VSIAAIKKAIAAAGYD	DVEKNNSRIKIGIKSI	K	A	I	S	R	I	4	1	2	1	0	0	1	1	0	1	0	1	0	0	0	1	0	0	1	1	0	15	1	1577.78	sp|P16403|H12_HUMAN;sp|P16402|H13_HUMAN;sp|P22492|H1T_HUMAN;sp|Q02539|H11_HUMAN;sp|P10412|H14_HUMAN	sp|P10412|H14_HUMAN	65	79	no	no	2	0.005184	59.709	By matching	1	0	2	1	1058200
AIAAISFWQK	PIPVTFKRAIAAISFW	AAISFWQKVRIAWGIC	R	A	I	Q	K	V	3	0	0	0	0	1	0	0	0	2	0	1	0	1	0	1	0	1	0	0	0	10	0	1133.62	sp|Q9H4I3|TRABD_HUMAN	sp|Q9H4I3|TRABD_HUMAN	200	209	yes	yes	2	0.00063492	67.113	By MS/MS	1	0	1	1	0
AIADHIFWSEETK	SVPGKTHRAIADHIFW	IFWSEETKSRFTEYSM	R	A	I	T	K	S	2	0	0	1	0	0	2	0	1	2	0	1	0	1	0	1	1	1	0	0	0	13	0	1545.75	sp|Q96GA3|LTV1_HUMAN	sp|Q96GA3|LTV1_HUMAN	225	237	yes	yes	2	1.03e-09	82.069	By MS/MS	1	0	1	1	0
AIAYIFPSGIFEK	FTQEDIDRAIAYIFPS	FPSGIFEKRARPVMKH	R	A	I	E	K	R	2	0	0	0	0	0	1	1	0	3	0	1	0	2	1	1	0	0	1	0	0	13	0	1454.78	sp|P82933|RT09_HUMAN	sp|P82933|RT09_HUMAN	107	119	yes	yes	2	0.00026896	80.96	By MS/MS	1	0	2	1	47144000
AIDFHAETGFIYFADTTSYIIGR	IENIMNPRAIDFHAET	TTSYIIGRQKIDGTER	R	A	I	G	R	Q	3	1	0	2	0	0	1	2	1	4	0	0	0	3	0	1	3	0	2	0	0	23	0	2607.26	sp|Q07954|LRP1_HUMAN	sp|Q07954|LRP1_HUMAN	563	585	yes	yes	3	0.00010079	43.768	By matching	1	0	1		0
AIDIIDK	IFPNADSKAIDIIDKM	KAIDIIDKMITFNPHK	K	A	I	D	K	M	1	0	0	2	0	0	0	0	0	3	0	1	0	0	0	0	0	0	0	0	0	7	0	786.449	sp|P28482|MK01_HUMAN	sp|P28482|MK01_HUMAN	286	292	yes	yes	2	0.0039608	80.229	By MS/MS	1	0	1	1	0
AIDIIDR	IFPKSDSKAIDIIDRM	KAIDIIDRMITFNPNK	K	A	I	D	R	M	1	1	0	2	0	0	0	0	0	3	0	0	0	0	0	0	0	0	0	0	0	7	0	814.455	sp|P27361|MK03_HUMAN;sp|Q99759|M3K3_HUMAN	sp|P27361|MK03_HUMAN	303	309	yes	no	2	2.28e-12	127.84	By MS/MS	1	0	1	1	4833900
AIDTMNFDVIK	QQPADAERAIDTMNFD	TMNFDVIKGKPIRIMW	R	A	I	I	K	G	1	0	1	2	0	0	0	0	0	2	0	1	1	1	0	0	1	0	0	1	0	11	0	1265.63	sp|Q13310|PABP4_HUMAN;sp|P11940|PABP1_HUMAN	sp|Q13310|PABP4_HUMAN	68	78	no	no	2	0.0028964	59.198	By MS/MS	1	0	1	1	0
AIEDYINEFSVR	IKKQNIERAIEDYINE	YINEFSVRKCHTCQNG	R	A	I	V	R	K	1	1	1	1	0	0	2	0	0	2	0	0	0	1	0	1	0	0	1	1	0	12	0	1454.7	sp|P02748|CO9_HUMAN	sp|P02748|CO9_HUMAN	497	508	yes	yes	2	0.0011234	77.185	By matching	1	0	2	1	4628200
AIEEANADIEVK	ASYIDKVRAIEEANAD	ANADIEVKIRDWYQRQ	R	A	I	V	K	I	3	0	1	1	0	0	3	0	0	2	0	1	0	0	0	0	0	0	0	1	0	12	0	1300.65	sp|P08779|K1C16_HUMAN;sp|P19012|K1C15_HUMAN;sp|P02533|K1C14_HUMAN	sp|P02533|K1C14_HUMAN	135	146	no	no	2	0.0024528	70.089	By matching	1	0	2	1	10946000
AIEEANTEIEVK	ASYIDKVRAIEEANTE	ANTEIEVKIRDWYQRQ	R	A	I	V	K	I	2	0	1	0	0	0	4	0	0	2	0	1	0	0	0	0	1	0	0	1	0	12	0	1344.68	sp|Q04695|K1C17_HUMAN	sp|Q04695|K1C17_HUMAN	104	115	yes	yes	2	1.51e-05	108.72	By MS/MS	1	0	2	1	4430500
AIEESNYEIEGK	ASYIDKVRAIEESNYE	SNYEIEGKIKEWYEKH	R	A	I	G	K	I	1	0	1	0	0	0	4	1	0	2	0	1	0	0	0	1	0	0	1	0	0	12	0	1380.64	sp|P13645|K1C10_HUMAN	sp|P13645|K1C10_HUMAN	166	177	yes	yes	2	3.78e-14	127.71	By MS/MS	1	0	4	2	581890000
AIEESNYEIEGKIKEWYEK	ASYIDKVRAIEESNYE	KIKEWYEKHGNSHQGE	R	A	I	E	K	H	1	0	1	0	0	0	6	1	0	3	0	3	0	0	0	1	0	1	2	0	0	19	2	2357.14	sp|P13645|K1C10_HUMAN	sp|P13645|K1C10_HUMAN	166	184	yes	yes	3;4	2.81e-11	70.094	By matching	1	0	3	1	2601000
AIEIDGQSVK	QAIADCRRAIEIDGQS	EIDGQSVKAHFFIGQC	R	A	I	V	K	A	1	0	0	1	0	1	1	1	0	2	0	1	0	0	0	1	0	0	0	1	0	10	0	1058.56	sp|Q9UNE7|CHIP_HUMAN	sp|Q9UNE7|CHIP_HUMAN	86	95	yes	yes	2	0.017589	60.547	By MS/MS	1	0	2	1	3597900
AIEINMISIK	IEKRFIDKAIEINMIS	EINMISIKGHRSVGGI	K	A	I	I	K	G	1	0	1	0	0	0	1	0	0	4	0	1	1	0	0	1	0	0	0	0	0	10	0	1130.64	sp|Q9Y617|SERC_HUMAN	sp|Q9Y617|SERC_HUMAN	324	333	yes	yes	2	1.13e-05	81.017	By MS/MS	1	0	2	1	0
AIEPIEGIETMR	DGACVIIRAIEPIEGI	IEGIETMRQIRSTIRK	R	A	I	M	R	Q	1	1	0	0	0	0	3	1	0	3	0	0	1	0	1	0	1	0	0	0	0	12	0	1357.69	sp|P29372|3MG_HUMAN	sp|P29372|3MG_HUMAN	183	194	yes	yes	2	0.0086513	56.414	By MS/MS	1	0	2	1	6937300
AIESPERPFIAIIGGAK	KEINYFAKAIESPERP	IAIIGGAKVADKIQII	K	A	I	A	K	V	3	1	0	0	0	0	2	2	0	4	0	1	0	1	2	1	0	0	0	0	0	17	1	1767.99	sp|P00558|PGK1_HUMAN	sp|P00558|PGK1_HUMAN	200	216	yes	yes	3	3.42e-10	102.65	By matching	1	0	1		0
AIETTDIISR	IVHSSMTRAIETTDII	ETTDIISRHIPGVCKV	R	A	I	S	R	H	1	1	0	1	0	0	1	0	0	3	0	0	0	0	0	1	2	0	0	0	0	10	0	1117.6	sp|Q96HS1|PGAM5_HUMAN	sp|Q96HS1|PGAM5_HUMAN	153	162	yes	yes	2	0.015957	62.466	By matching	1	0	1		0
AIGTAYAVISNPEKR	PGATEAFKAIGTAYAV	VISNPEKRKQYDQFGD	K	A	I	K	R	K	3	1	1	0	0	0	1	1	0	2	0	1	0	0	1	1	1	0	1	1	0	15	1	1588.86	sp|Q9NXW2|DJB12_HUMAN	sp|Q9NXW2|DJB12_HUMAN	153	167	yes	yes	3	0.038112	13.421	By matching	1	0	1		0
AIHMKEHPDYK	IDEAKRIRAIHMKEHP	MKEHPDYKYRPRRKTK	R	A	I	Y	K	Y	1	0	0	1	0	0	1	0	2	1	0	2	1	0	1	0	0	0	1	0	0	11	1	1367.67	sp|P48431|SOX2_HUMAN;sp|O00570|SOX1_HUMAN	sp|P48431|SOX2_HUMAN	99	109	yes	no	3	0.017452	46.352	By matching	1	0	2	1	2219100
AIIDQIMGTAR	MSAQAQMRAIIDQIMG	DQIMGTARDGDETRQR	R	A	I	A	R	D	2	1	0	1	0	1	0	1	0	3	0	0	1	0	0	0	1	0	0	0	0	11	0	1187.63	sp|Q9NQ29|LUC7L_HUMAN	sp|Q9NQ29|LUC7L_HUMAN	9	19	yes	yes	2	7.4e-28	145.28	By MS/MS	1	0	2	1	5984100
AIIDSQFSYQHAIEESVVIIYDPIK	YYGSFVTRAIIDSQFS	VIIYDPIKTAQGSISI	R	A	I	I	K	T	2	0	0	2	0	2	2	0	1	6	0	1	0	1	1	3	0	0	2	2	0	25	0	2877.48	sp|O15372|EIF3H_HUMAN	sp|O15372|EIF3H_HUMAN	132	156	yes	yes	3	2.29e-80	153.87	By matching	1	0	2	1	4027700
AIIEAFGTTGFQATNFGR	FNRGVNYRAIIEAFGT	FQATNFGRAVQQVNAM	R	A	I	G	R	A	3	1	1	0	0	1	1	3	0	2	0	0	0	3	0	0	3	0	0	0	0	18	0	1899.95	sp|P49366|DHYS_HUMAN	sp|P49366|DHYS_HUMAN	44	61	yes	yes	2	0.0010646	48.907	By MS/MS	1	0	1	1	6038200
AIIESINQKPQTAGDQPPPTDTTHATHR	IYPTPRVRAIIESINQ	DTTHATHRKAGGTDAP	R	A	I	H	R	K	3	1	1	2	0	3	1	1	2	3	0	1	0	0	4	1	5	0	0	0	0	28	1	3023.51	sp|Q9NXW2|DJB12_HUMAN	sp|Q9NXW2|DJB12_HUMAN	45	72	yes	yes	4	7.17e-05	39.795	By MS/MS	1	0	2	1	7506300
AIIIFVPVPQIK	IEVGGGRKAIIIFVPV	FVPVPQIKSFQKIQVR	K	A	I	I	K	S	1	0	0	0	0	1	0	0	0	4	0	1	0	1	2	0	0	0	0	2	0	12	0	1336.85	sp|P62081|RS7_HUMAN	sp|P62081|RS7_HUMAN	59	70	yes	yes	2	1.87e-05	70.942	By matching	1	0	1		0
AIIISHQFK	KHQNRQIRAIIISHQF	IIISHQFKRREADQTH	R	A	I	F	K	R	1	0	0	0	0	1	0	0	1	3	0	1	0	1	0	1	0	0	0	0	0	9	0	1055.61	sp|Q5SNT2|TM201_HUMAN	sp|Q5SNT2|TM201_HUMAN	184	192	yes	yes	2	0.00022441	76.064	By matching	1	0	1		0
AIIQAIIQTEDMIK	INSICTVRAIIQAIIQ	IQTEDMIKVYEARITE	R	A	I	I	K	V	2	0	0	1	0	2	1	0	0	5	0	1	1	0	0	0	1	0	0	0	0	14	0	1585.87	sp|P15924|DESP_HUMAN	sp|P15924|DESP_HUMAN	772	785	yes	yes	2	8.3e-42	116.98	By MS/MS	1	0	3	2	6673600
AIIQAYHFTGISGK	EEKIENVKAIIQAYHF	HFTGISGKITSRGVCV	K	A	I	G	K	I	2	0	0	0	0	1	0	2	1	3	0	1	0	1	0	1	1	0	1	0	0	14	0	1504.8	sp|Q9BU64|CENPO_HUMAN	sp|Q9BU64|CENPO_HUMAN	103	116	yes	yes	2	0.0022639	56.527	By matching	1	0	1		0
AIIVDIEPGTMDSVR	TGGKYVPRAIIVDIEP	PGTMDSVRSGPFGQIF	R	A	I	V	R	S	1	1	0	2	0	0	1	1	0	3	0	0	1	0	1	1	1	0	0	2	0	15	0	1614.83	sp|P07437|TBB5_HUMAN;sp|Q9BVA1|TBB2B_HUMAN;sp|Q13885|TBB2A_HUMAN	sp|P07437|TBB5_HUMAN	63	77	no	no	2	4.91e-06	77.776	By MS/MS	1	0	5	3	20141000
AIIVINNISVNAENQR	RDPIVKEKAIIVINNI	SVNAENQRRIKVYMNQ	K	A	I	Q	R	R	2	1	4	0	0	1	1	0	0	4	0	0	0	0	0	1	0	0	0	2	0	16	0	1766.96	sp|Q9UH62|ARMX3_HUMAN	sp|Q9UH62|ARMX3_HUMAN	183	198	yes	yes	2	0.0025207	45.438	By MS/MS	1	0	2	1	7990600
AIKDPNAFIFDHIITIKPVK	DAHRCIVRAIKDPNAF	IITIKPVKFIEGEIIH	R	A	I	V	K	F	2	0	1	2	0	0	0	0	1	5	0	3	0	2	2	0	1	0	0	1	0	20	2	2279.3	sp|Q7L2H7|EIF3M_HUMAN	sp|Q7L2H7|EIF3M_HUMAN	211	230	yes	yes	3;4;5	4.03e-128	196.89	By MS/MS	1	0	5	3	386060000
AIMIQGVDIIADAVAVTMGPK	VKFGADARAIMIQGVD	VAVTMGPKGRTVIIEQ	R	A	I	P	K	G	4	0	0	2	0	1	0	2	0	4	0	1	2	0	1	0	1	0	0	3	0	21	0	2112.13	sp|P10809|CH60_HUMAN	sp|P10809|CH60_HUMAN	38	58	yes	yes	3	3.34e-15	68.168	By matching	1	0	1		0
AINIIQSTNMAFGK	ISSGDMRRAINIIQST	STNMAFGKVTEETVYT	R	A	I	G	K	V	2	0	2	0	0	1	0	1	0	3	0	1	1	1	0	1	1	0	0	0	0	14	0	1506.79	sp|P40937|RFC5_HUMAN	sp|P40937|RFC5_HUMAN	216	229	yes	yes	2	1.05e-17	129.54	By MS/MS	1	0	2	1	25030000
AINSIIDVYHK	________________	SIIDVYHKYSIIKGNF	K	A	I	H	K	Y	1	0	1	1	0	0	0	0	1	3	0	1	0	0	0	1	0	0	1	1	0	11	0	1271.69	sp|P05109|S10A8_HUMAN	sp|P05109|S10A8_HUMAN	8	18	yes	yes	2	2.17e-20	142.1	By MS/MS	1	0	2	1	44007000
AINSIIDVYHKYSIIK	________________	YHKYSIIKGNFHAVYR	K	A	I	I	K	G	1	0	1	1	0	0	0	0	1	5	0	2	0	0	0	2	0	0	2	1	0	16	1	1876.05	sp|P05109|S10A8_HUMAN	sp|P05109|S10A8_HUMAN	8	23	yes	yes	2	6.21e-08	96.208	By MS/MS	1	0	1	1	7249600
AINSMGQDIERPIEIR	PFFIIYCRAINSMGQD	IERPIEIRVRVIDIND	R	A	I	I	R	V	1	2	1	1	0	1	2	1	0	4	0	0	1	0	1	1	0	0	0	0	0	16	1	1840.95	sp|Q02413|DSG1_HUMAN	sp|Q02413|DSG1_HUMAN	129	144	yes	yes	3	0.0015258	40.857	By MS/MS	1	0	3	2	5571100
AINVAPVR	________________	AINVAPVRDTKWITIE	M	A	I	V	R	D	2	1	1	0	0	0	0	0	0	1	0	0	0	0	1	0	0	0	0	2	0	8	0	838.502	sp|Q5VZF2|MBNL2_HUMAN	sp|Q5VZF2|MBNL2_HUMAN	2	9	yes	yes	2	0.0092116	69.998	By MS/MS	1	0	3	2	1849100
AIPGQIKPFETIISQNQGGK	AGKDDYVKAIPGQIKP	ISQNQGGKTFIVGDQI	K	A	I	G	K	T	1	0	1	0	0	3	1	3	0	4	0	2	0	1	2	1	1	0	0	0	0	20	1	2125.15	sp|P09211|GSTP1_HUMAN	sp|P09211|GSTP1_HUMAN	122	141	yes	yes	3	0.013814	31.48	By MS/MS	1	0	2	1	19896000
AIPQIQGYIR	SQIIPKIKAIPQIQGY	PQIQGYIRSVFAITNG	K	A	I	I	R	S	1	1	0	0	0	2	0	1	0	3	0	0	0	0	1	0	0	0	1	0	0	10	0	1157.66	sp|Q02878|RL6_HUMAN	sp|Q02878|RL6_HUMAN	263	272	yes	yes	2	1.77e-12	125.16	By MS/MS	1	0	4	2	540210000
AIQISGAEQIEAIK	KYRQIIEKAIQISGAE	AEQIEAIKAFVEAMVN	K	A	I	I	K	A	3	0	0	0	0	2	2	1	0	4	0	1	0	0	0	1	0	0	0	0	0	14	0	1469.81	sp|Q9BT78|CSN4_HUMAN	sp|Q9BT78|CSN4_HUMAN	33	46	yes	yes	2	1.07e-11	119.87	By MS/MS	1	0	2	1	8929300
AIQTIQSSWVTFR	________________	QSSWVTFRKIISHFPE	M	A	I	F	R	K	1	1	0	0	0	2	0	0	0	2	0	0	0	1	0	2	2	1	0	1	0	13	0	1535.81	sp|Q96BW9|TAM41_HUMAN	sp|Q96BW9|TAM41_HUMAN	2	14	yes	yes	2	0.00076377	57.434	By MS/MS	1	0	2	1	3729800
AIQVSKYSIQK	EGIKETIKAIQVSKYS	VSKYSIQKKVSEMEQK	K	A	I	Q	K	K	1	0	0	0	0	2	0	0	0	2	0	2	0	0	0	2	0	0	1	1	0	11	1	1263.72	sp|Q6ZRK6|CCD73_HUMAN	sp|Q6ZRK6|CCD73_HUMAN	128	138	yes	yes	2	0.020965	41.399	By MS/MS	1	0	1	1	0
AIQWGEDGRPFHYIFYTGK	EQIFPRQRAIQWGEDG	HYIFYTGKQSYYSIMH	R	A	I	G	K	Q	1	1	0	1	0	1	1	3	1	2	0	1	0	2	1	0	1	1	2	0	0	19	1	2284.11	sp|P82933|RT09_HUMAN	sp|P82933|RT09_HUMAN	137	155	yes	yes	3;4	9.6e-08	64.705	By MS/MS	1	0	2	2	28630000
AIRPQIDIK	EIFNFVIKAIRPQIDI	IRPQIDIKRYAVPSAG	K	A	I	I	K	R	1	1	0	1	0	1	0	0	0	3	0	1	0	0	1	0	0	0	0	0	0	9	1	1052.63	sp|P78527|PRKDC_HUMAN	sp|P78527|PRKDC_HUMAN	255	263	yes	yes	3	0.030822	45.368	By MS/MS	1	0	1	1	4343900
AISSYFVSTMSSSIK	TAAQIIIKAISSYFVS	STMSSSIKTVYFVIFD	K	A	I	I	K	T	1	0	0	0	0	0	0	0	0	2	0	1	1	1	0	6	1	0	1	1	0	15	0	1606.79	sp|O75367|H2AY_HUMAN	sp|O75367|H2AY_HUMAN	333	347	yes	yes	2	0.0065358	43.592	By MS/MS	1	0	2	1	5651900
AITFIQSATR	VSEGDIRKAITFIQSA	TFIQSATRITGGKEIT	K	A	I	T	R	I	2	1	0	0	0	1	0	0	0	2	0	0	0	1	0	1	2	0	0	0	0	10	0	1106.61	sp|P35249|RFC4_HUMAN	sp|P35249|RFC4_HUMAN	241	250	yes	yes	2	7.72e-49	161.17	By MS/MS	1	0	2	1	77052000
AITGASIADIMAK	RRAVKFQRAITGASIA	SIADIMAKRNQKPEVR	R	A	I	A	K	R	4	0	0	1	0	0	0	1	0	3	0	1	1	0	0	1	1	0	0	0	0	13	0	1260.67	sp|P83731|RL24_HUMAN	sp|P83731|RL24_HUMAN	81	93	yes	yes	2	0.00024388	91.62	By MS/MS	1	0	3	1	13163000
AITVPEITQQMFDAK	SRGSQQYRAITVPEIT	TQQMFDAKNMMAACDP	R	A	I	A	K	N	2	0	0	1	0	2	1	0	0	2	0	1	1	1	1	0	2	0	0	1	0	15	0	1690.86	sp|P68371|TBB4B_HUMAN;sp|P04350|TBB4A_HUMAN	sp|P68371|TBB4B_HUMAN	283	297	no	no	2	0.0023696	50.305	By MS/MS	1	0	2	1	7578000
AITVPEITQQVFDAK	SRGSQQYRAITVPEIT	TQQVFDAKNMMAACDP	R	A	I	A	K	N	2	0	0	1	0	2	1	0	0	2	0	1	0	1	1	0	2	0	0	2	0	15	0	1658.89	sp|P07437|TBB5_HUMAN	sp|P07437|TBB5_HUMAN	283	297	yes	yes	2;3	6.29e-13	123.76	By MS/MS	1	0	7	3	96346000
AIVAIENPADVSVISSR	EKIIIAARAIVAIENP	DVSVISSRNTGQRAVI	R	A	I	S	R	N	3	1	1	1	0	0	1	0	0	3	0	0	0	0	1	3	0	0	0	3	0	17	0	1739.94	sp|P08865|RSSA_HUMAN	sp|P08865|RSSA_HUMAN	64	80	yes	yes	2;3	1.93e-52	159.81	By MS/MS	1	0	4	2	529490000
AIVDIISEVSK	HIQEQPRKAIVDIISE	DIISEVSKATIQEIIP	K	A	I	S	K	A	1	0	0	1	0	0	1	0	0	3	0	1	0	0	0	2	0	0	0	2	0	11	0	1172.67	sp|Q9BQG0|MBB1A_HUMAN	sp|Q9BQG0|MBB1A_HUMAN	180	190	yes	yes	2	0.003135	83.045	By MS/MS	1	0	2	1	8103700
AIVQNDTIIQVK	TYIKYSIKAIVQNDTI	NDTIIQVKGTGANGSF	K	A	I	V	K	G	1	0	1	1	0	2	0	0	0	3	0	1	0	0	0	0	1	0	0	2	0	12	0	1340.77	sp|Q92522|H1X_HUMAN	sp|Q92522|H1X_HUMAN	95	106	yes	yes	2	3.07e-14	128.85	By MS/MS	1	0	2	1	26042000
AIVTISSGDMR	DISEDGMKAIVTISSG	TISSGDMRRAINIIQS	K	A	I	M	R	R	1	1	0	1	0	0	0	1	0	2	0	0	1	0	0	2	1	0	0	1	0	11	0	1148.59	sp|P40937|RFC5_HUMAN	sp|P40937|RFC5_HUMAN	204	214	yes	yes	2	1.14e-08	122.69	By MS/MS	1	0	4	2	99682000
AIYAIPGIDYVSHEDIIPYTSTDQVPIQHEIFER	IANHDDSRAIYAIPGI	IQHEIFERFIIYDQTK	R	A	I	E	R	F	2	1	0	3	0	2	3	1	2	7	0	0	0	1	3	2	2	0	3	2	0	34	0	3928.95	sp|Q9Y2S7|PDIP2_HUMAN	sp|Q9Y2S7|PDIP2_HUMAN	166	199	yes	yes	4	0.016209	11.896	By matching	1	0	1		0
AIYHIEAFVAK	HRIQIGSKAIYHIEAF	HIEAFVAKFMAIYKKF	K	A	I	A	K	F	3	0	0	0	0	0	1	0	1	2	0	1	0	1	0	0	0	0	1	1	0	11	0	1260.69	sp|P40938|RFC3_HUMAN	sp|P40938|RFC3_HUMAN	328	338	yes	yes	2;3	3.87e-13	129.82	By MS/MS	1	0	4	2	45132000
AKPVPWVEK	GSSGENKKAKPVPWVE	KPVPWVEKYRPKCVDE	K	A	K	E	K	Y	1	0	0	0	0	0	1	0	0	0	0	2	0	0	2	0	0	1	0	2	0	9	1	1052.6	sp|P35249|RFC4_HUMAN	sp|P35249|RFC4_HUMAN	35	43	yes	yes	3	0.026396	47.732	By MS/MS	1	0	2	1	6379200
AMDQEITVNPQFVQK	IEIDERIKAMDQEITV	VNPQFVQKSMGSQEDD	K	A	M	Q	K	S	1	0	1	1	0	3	1	0	0	1	0	1	1	1	1	0	1	0	0	2	0	15	0	1746.86	sp|Q9UNS2|CSN3_HUMAN	sp|Q9UNS2|CSN3_HUMAN	392	406	yes	yes	2	0.00033703	58.885	By MS/MS	1	0	4	2	24769000
AMGIMNSFVNDIFER	PDTGISSKAMGIMNSF	FVNDIFERIASEASRI	K	A	M	E	R	I	1	1	2	1	0	0	1	1	0	2	0	0	2	2	0	1	0	0	0	1	0	15	0	1742.81	sp|Q99880|H2B1L_HUMAN;sp|Q99879|H2B1M_HUMAN;sp|Q99877|H2B1N_HUMAN;sp|Q93079|H2B1H_HUMAN;sp|Q8N257|H2B3B_HUMAN;sp|Q5QNW6|H2B2F_HUMAN;sp|Q16778|H2B2E_HUMAN;sp|P62807|H2B1C_HUMAN;sp|P58876|H2B1D_HUMAN;sp|P57053|H2BFS_HUMAN;sp|P33778|H2B1B_HUMAN;sp|P23527|H2B1O_HUMAN;sp|P06899|H2B1J_HUMAN;sp|O60814|H2B1K_HUMAN	sp|Q99880|H2B1L_HUMAN	59	73	yes	no	2	3.58e-25	135.02	By MS/MS	1	0	7	4	42744000
AMIDQIMGTSR	MSAQAQMRAMIDQIMG	DQIMGTSRDGDTTRQR	R	A	M	S	R	D	1	1	0	1	0	1	0	1	0	2	0	0	2	0	0	1	1	0	0	0	0	11	0	1221.58	sp|Q9Y383|LC7L2_HUMAN	sp|Q9Y383|LC7L2_HUMAN	9	19	yes	yes	2	0.014594	57.164	By matching	1	0	2	1	4693700
AMMYSGEIK	AKSITQVRAMMYSGEI	MMYSGEIKFEKRTSSA	R	A	M	I	K	F	1	0	0	0	0	0	1	1	0	1	0	1	2	0	0	1	0	0	1	0	0	9	0	1028.47	sp|P12268|IMDH2_HUMAN	sp|P12268|IMDH2_HUMAN	481	489	yes	yes	2	0.033147	64.654	By MS/MS	1	0	2	1	4304500
AMQADISQAAQIISSDPSR	THTAFVAKAMQADISQ	IISSDPSRTHQAIGII	K	A	M	S	R	T	4	1	0	2	0	3	0	0	0	3	0	0	1	0	1	4	0	0	0	0	0	19	0	1987.96	sp|P42166|LAP2A_HUMAN	sp|P42166|LAP2A_HUMAN	592	610	yes	yes	2	2.02e-13	81.807	By MS/MS	1	0	2	1	5090500
AMSVEQITDVIMNEIIHGADGTSIK	ATHSSETRAMSVEQIT	GADGTSIKCGIIGEIG	R	A	M	I	K	C	2	0	1	2	0	1	2	2	1	5	0	1	2	0	0	2	2	0	0	2	0	25	0	2671.32	sp|Q96BW5|PTER_HUMAN	sp|Q96BW5|PTER_HUMAN	139	163	yes	yes	3	0.020825	18.545	By MS/MS	1	0	1	1	0
ANDITHSISSYIK	IPDSCFIKANDITHSI	HSISSYIKEICPKWVK	K	A	N	I	K	E	1	0	1	1	0	0	0	0	1	3	0	1	0	0	0	3	1	0	1	0	0	13	0	1447.73	sp|Q9BQ75|CMS1_HUMAN	sp|Q9BQ75|CMS1_HUMAN	125	137	yes	yes	2;3	0.00072578	72.681	By matching	1	0	2		0
ANIIVIGAVPR	VIGNNKQKANIIVIGA	IVIGAVPRIIYIIQQE	K	A	N	P	R	I	2	1	1	0	0	0	0	1	0	3	0	0	0	0	1	0	0	0	0	2	0	11	0	1121.69	sp|Q8IUR7|ARMC8_HUMAN	sp|Q8IUR7|ARMC8_HUMAN	55	65	yes	yes	2	2.17e-05	112.13	By matching	1	0	2	1	24427000
ANITFEYMFEEVPIVIK	FSPEAIKKANITFEYM	EEVPIVIKNSHIINVI	K	A	N	I	K	N	1	0	1	0	0	0	3	0	0	3	0	1	1	2	1	0	1	0	1	2	0	17	0	2042.04	sp|O15372|EIF3H_HUMAN	sp|O15372|EIF3H_HUMAN	190	206	yes	yes	2	0.011474	34.928	By MS/MS	1	0	1	1	21469000
ANPQVGVAFPHIK	VRYAYDKRANPQVGVA	GVAFPHIKHNYECIVY	R	A	N	I	K	H	2	0	1	0	0	1	0	1	1	1	0	1	0	1	2	0	0	0	0	2	0	13	0	1376.76	sp|P13010|XRCC5_HUMAN	sp|P13010|XRCC5_HUMAN	401	413	yes	yes	2	3.85e-06	110.31	By MS/MS	1	0	2	1	9984300
ANTFVAEIK	VTTIDIVRANTFVAEI	NTFVAEIKGIDPARVN	R	A	N	I	K	G	2	0	1	0	0	0	1	0	0	1	0	1	0	1	0	0	1	0	0	1	0	9	0	991.534	sp|P40926|MDHM_HUMAN	sp|P40926|MDHM_HUMAN	177	185	yes	yes	2	0.03258	59.645	By matching	1	0	1		0
APAMFNIR	KKDWYDVKAPAMFNIR	APAMFNIRNIGKTIVT	K	A	P	I	R	N	2	1	1	0	0	0	0	0	0	1	0	0	1	1	1	0	0	0	0	0	0	8	0	918.475	sp|P61247|RS3A_HUMAN	sp|P61247|RS3A_HUMAN	35	42	yes	yes	2	0.00063349	82.671	By MS/MS	1	0	3	1	0
APAPPPAGAIIPEPGQR	PPPGISPRAPAPPPAG	IIPEPGQRCEAVSSSP	R	A	P	Q	R	C	4	1	0	0	0	1	1	2	0	2	0	0	0	0	6	0	0	0	0	0	0	17	0	1637.89	sp|P17483|HXB4_HUMAN	sp|P17483|HXB4_HUMAN	93	109	yes	yes	2;3	0.016532	41.088	By MS/MS	1	0	4	2	6064400
APEAWDYGQGFVNEEMIR	KIWYTIDRAPEAWDYG	FVNEEMIRDHIPPPEE	R	A	P	I	R	D	2	1	1	1	0	1	3	2	0	1	0	0	1	1	1	0	0	1	1	1	0	18	0	2110.94	sp|P00387|NB5R3_HUMAN	sp|P00387|NB5R3_HUMAN	242	259	yes	yes	2	0.010089	32.366	By matching	1	0	2	1	683180
APEIIFGAR	QVVTRWYRAPEIIFGA	PEIIFGARMYGVGVDM	R	A	P	A	R	M	2	1	0	0	0	0	1	1	0	2	0	0	0	1	1	0	0	0	0	0	0	9	0	972.539	sp|P50613|CDK7_HUMAN	sp|P50613|CDK7_HUMAN	180	188	yes	yes	2	0.011249	86.136	By MS/MS	1	0	1	1	2949600
APEIIFRPDIIGEESEGIHEVIVFAIQK	EIGPSRFRAPEIIFRP	VIVFAIQKSDMDIRRT	R	A	P	Q	K	S	2	1	0	1	0	1	5	2	1	7	0	1	0	2	2	1	0	0	0	2	0	28	1	3148.68	sp|P61163|ACTZ_HUMAN	sp|P61163|ACTZ_HUMAN	258	285	yes	yes	4	4.92e-07	47.806	By matching	1	0	1		0
APEIMINSK	YVATRWYRAPEIMINS	PEIMINSKGYTKSIDI	R	A	P	S	K	G	1	0	1	0	0	0	1	0	0	2	0	1	1	0	1	1	0	0	0	0	0	9	0	1001.52	sp|P27361|MK03_HUMAN;sp|P28482|MK01_HUMAN	sp|P27361|MK03_HUMAN	212	220	no	no	2	0.0025212	96.342	By MS/MS	1	0	2	1	7374300
APFQIIR	IHPGRSSRAPFQIIRI	RAPFQIIRIIQEAGAD	R	A	P	I	R	I	1	1	0	0	0	1	0	0	0	2	0	0	0	1	1	0	0	0	0	0	0	7	0	843.497	sp|Q96BW5|PTER_HUMAN	sp|Q96BW5|PTER_HUMAN	208	214	yes	yes	2	0.031384	69.093	By MS/MS	1	0	1	1	0
APGPWDPIASAAGIK	EGEQDRPRAPGPWDPI	IASAAGIKEGGKRKKQ	R	A	P	I	K	E	4	0	0	1	0	0	0	2	0	2	0	1	0	0	3	1	0	1	0	0	0	15	0	1449.76	sp|O75190|DNJB6_HUMAN	sp|O75190|DNJB6_HUMAN	288	302	yes	yes	2	5.75e-109	188.92	By MS/MS	1	0	2	1	11733000
APGQHGGFVVTVK	AAAPAGGKAPGQHGGF	GGFVVTVKQERGEGPR	K	A	P	V	K	Q	1	0	0	0	0	1	0	3	1	0	0	1	0	1	1	0	1	0	0	3	0	13	0	1295.7	sp|Q9P0W2|HM20B_HUMAN	sp|Q9P0W2|HM20B_HUMAN	19	31	yes	yes	2	0.0015732	66.023	By MS/MS	1	0	1	1	1314300
APGSAGHYEIPWVEK	DPAPAFSKAPGSAGHY	YEIPWVEKYRPVKINE	K	A	P	E	K	Y	2	0	0	0	0	0	2	2	1	1	0	1	0	0	2	1	0	1	1	1	0	15	0	1639.8	sp|P35250|RFC2_HUMAN	sp|P35250|RFC2_HUMAN	27	41	yes	yes	2;3	5.37e-176	216	By MS/MS	1	0	4	2	70667000
APIIIATDVASR	INEFKHGKAPIIIATD	IATDVASRGIDVEDVK	K	A	P	S	R	G	3	1	0	1	0	0	0	0	0	3	0	0	0	0	1	1	1	0	0	1	0	12	0	1225.7	sp|P17844|DDX5_HUMAN;sp|Q92841|DDX17_HUMAN	sp|P17844|DDX5_HUMAN	392	403	yes	no	2	0.0022493	71.176	By MS/MS	1	0	2	1	4580900
APIRPDIVNFVHTNIR	VTIPAVFKAPIRPDIV	NFVHTNIRKNNRQPYA	K	A	P	I	R	K	1	2	2	1	0	0	0	0	1	3	0	0	0	1	2	0	1	0	0	2	0	16	1	1861.03	sp|P36578|RL4_HUMAN	sp|P36578|RL4_HUMAN	30	45	yes	yes	3;4	7.52e-81	173.03	By MS/MS	1	0	4	2	15805000
APKPDGPGGGPGGSHMGGNYGDDR	RNECNQCKAPKPDGPG	GGNYGDDRRGGRGGYD	K	A	P	D	R	R	1	1	1	3	0	0	0	9	1	0	0	1	1	0	4	1	0	0	1	0	0	24	1	2251.97	sp|P35637|FUS_HUMAN	sp|P35637|FUS_HUMAN	449	472	yes	yes	3	4.79e-05	43.233	By MS/MS	1	0	2	1	3301700
APPNATIEHFYITSGK	IKEKTRIRAPPNATIE	HFYITSGKQPKQVEVE	R	A	P	G	K	Q	2	0	1	0	0	0	1	1	1	2	0	1	0	1	2	1	2	0	1	0	0	16	0	1744.88	sp|Q96G23|CERS2_HUMAN	sp|Q96G23|CERS2_HUMAN	78	93	yes	yes	2;3	5.81e-08	73.498	By MS/MS	1	0	5	3	8225700
APPPGIPAETIK	DIRTYIDKAPPPGIPA	GIPAETIKDIMRQFIR	K	A	P	I	K	D	2	0	0	0	0	0	1	1	0	2	0	1	0	0	4	0	1	0	0	0	0	12	0	1189.67	sp|P11802|CDK4_HUMAN	sp|P11802|CDK4_HUMAN	107	118	yes	yes	2	0.0023625	58.172	By MS/MS	1	0	1	1	0
APPSGSIGPVIPVVTSASK	HPEAPAIRAPPSGSIG	PVVTSASKISPPIISS	R	A	P	S	K	I	2	0	0	0	0	0	0	2	0	2	0	1	0	0	4	4	1	0	0	3	0	19	0	1762.98	sp|Q9Y5J3|HEY1_HUMAN	sp|Q9Y5J3|HEY1_HUMAN	231	249	yes	yes	2	3.74e-22	120.11	By MS/MS	1	0	2	1	8274200
APQETINGGITDMITEIANFEK	________________	TEIANFEKNVSQAIHK	K	A	P	E	K	N	2	0	2	1	0	1	3	2	0	4	0	1	1	1	1	0	3	0	0	0	0	22	0	2391.16	sp|P06746|DPOLB_HUMAN	sp|P06746|DPOLB_HUMAN	6	27	yes	yes	3	0.023991	19.992	By matching	1	0	2	1	7187500
APSTYGGGISVSSR	VIAGGSCRAPSTYGGG	GGISVSSRFSSGGACG	R	A	P	S	R	F	1	1	0	0	0	0	0	3	0	1	0	0	0	0	1	4	1	0	1	1	0	14	0	1337.66	sp|P08779|K1C16_HUMAN	sp|P08779|K1C16_HUMAN	42	55	yes	yes	2	0.0020304	57.288	By matching	1	0	1		0
APSTYGGGISVSSSR	VIAGGSCRAPSTYGGG	GISVSSSRFSSGGACG	R	A	P	S	R	F	1	1	0	0	0	0	0	3	0	1	0	0	0	0	1	5	1	0	1	1	0	15	0	1424.69	sp|P02533|K1C14_HUMAN	sp|P02533|K1C14_HUMAN	42	56	yes	yes	2	6.29e-13	123.76	By MS/MS	1	0	2	1	18035000
APTTAAAAAAGVSSTK	GIPQEPQRAPTTAAAA	AAGVSSTKSKKGAKSH	R	A	P	T	K	S	7	0	0	0	0	0	0	1	0	0	0	1	0	0	1	2	3	0	0	1	0	16	0	1373.72	sp|O15479|MAGB2_HUMAN	sp|O15479|MAGB2_HUMAN	65	80	yes	yes	2;3	1.88e-51	155.1	By MS/MS	1	0	5	3	159310000
APVPGTPDSISSGSSR	GVYGAITKAPVPGTPD	SISSGSSRDVQGTDAS	K	A	P	S	R	D	1	1	0	1	0	0	0	2	0	1	0	0	0	0	3	5	1	0	0	1	0	16	0	1513.74	sp|Q9UJZ1|STML2_HUMAN	sp|Q9UJZ1|STML2_HUMAN	322	337	yes	yes	2	5.97e-09	96.247	By MS/MS	1	0	2	1	13465000
APWIEQEGPEYWDR	ASPREEPRAPWIEQEG	EGPEYWDRNTQICKTN	R	A	P	D	R	N	1	1	0	1	0	1	3	1	0	1	0	0	0	0	2	0	0	2	1	0	0	14	0	1774.8	sp|Q95365|1B38_HUMAN;sp|Q29836|1B67_HUMAN;sp|Q29718|1B82_HUMAN;sp|P30480|1B42_HUMAN;sp|P30475|1B39_HUMAN;sp|P30462|1B14_HUMAN;sp|P30460|1B08_HUMAN;sp|P18463|1B37_HUMAN;sp|P01889|1B07_HUMAN;sp|Q31610|1B81_HUMAN;sp|P30486|1B48_HUMAN;sp|Q29940|1B59_HUMAN;sp|Q04826|1B40_HUMAN;sp|P30495|1B56_HUMAN;sp|P30493|1B55_HUMAN;sp|P30488|1B50_HUMAN;sp|P30487|1B49_HUMAN;sp|P30485|1B47_HUMAN;sp|P30484|1B46_HUMAN;…	sp|Q95365|1B38_HUMAN	73	86	no	no	2	0.00095054	61.409	By MS/MS	1	0	1	1	2623100
AQAAAPASVPAQAPK	AKAKDQTKAQAAAPAS	SVPAQAPKRTQAPTKA	K	A	Q	P	K	R	7	0	0	0	0	2	0	0	0	0	0	1	0	0	3	1	0	0	0	1	0	15	0	1376.74	sp|P47914|RL29_HUMAN	sp|P47914|RL29_HUMAN	135	149	yes	yes	2	4.6e-06	95.57	By MS/MS	1	0	3	2	23890000
AQDPSEVITMITNETGFEISSSDATVK	NKVVESIRAQDPSEVI	SSSDATVKIIITTVPP	R	A	Q	V	K	I	2	0	1	2	0	1	3	1	0	3	0	1	1	1	1	4	4	0	0	2	0	27	0	2869.35	sp|Q12905|ILF2_HUMAN	sp|Q12905|ILF2_HUMAN	148	174	yes	yes	3	1.98e-31	104.14	By MS/MS	1	0	4	2	149360000
AQEEYEQIQAK	KKKTSNQKAQEEYEQI	EYEQIQAKRAAKKQEF	K	A	Q	A	K	R	2	0	0	0	0	3	3	0	0	1	0	1	0	0	0	0	0	0	1	0	0	11	0	1335.63	sp|Q9P031|TAP26_HUMAN	sp|Q9P031|TAP26_HUMAN	172	182	yes	yes	2	2.36e-05	111.86	By MS/MS	1	0	2	1	6416900
AQFEGIVTDIIR	HINMKITRAQFEGIVT	GIVTDIIRRTIAPCQK	R	A	Q	I	R	R	1	1	0	1	0	1	1	1	0	3	0	0	0	1	0	0	1	0	0	1	0	12	0	1360.74	sp|P38646|GRP75_HUMAN	sp|P38646|GRP75_HUMAN	349	360	yes	yes	2	8.11e-09	76.563	By MS/MS	1	0	4	2	14432000
AQGIYETINVTIPPGTQTDQK	AIIGGTARAQGIYETI	PGTQTDQKIRMGGKGI	R	A	Q	Q	K	I	1	0	1	1	0	3	1	2	0	3	0	1	0	0	2	0	4	0	1	1	0	21	0	2273.15	sp|Q96EY1|DNJA3_HUMAN	sp|Q96EY1|DNJA3_HUMAN	365	385	yes	yes	3	0.0049066	25.257	By MS/MS	1	0	2	1	11103000
AQGPQQQPGSEGPSYAK	IGSRGSTKAQGPQQQP	SEGPSYAKKVAIWIAG	K	A	Q	A	K	K	2	0	0	0	0	4	1	3	0	0	0	1	0	0	3	2	0	0	1	0	0	17	0	1728.81	sp|Q3ZCQ8|TIM50_HUMAN	sp|Q3ZCQ8|TIM50_HUMAN	48	64	yes	yes	2	9.9e-31	140.22	By MS/MS	1	0	2	1	10333000
AQIGVQAFADAIIIIPK	HKPSVKGRAQIGVQAF	DAIIIIPKVIAQNSGF	R	A	Q	P	K	V	4	0	0	1	0	2	0	1	0	5	0	1	0	1	1	0	0	0	0	1	0	17	0	1767.03	sp|P40227|TCPZ_HUMAN	sp|P40227|TCPZ_HUMAN	433	449	yes	yes	2;3	4.62e-12	110.12	By matching	1	0	2		0
AQIHDIVIVGGSTR	IRDAKIDKAQIHDIVI	VIVGGSTRIPKVQKII	K	A	Q	T	R	I	1	1	0	1	0	1	0	2	1	3	0	0	0	0	0	1	1	0	0	2	0	14	0	1464.8	sp|P08107|HSP71_HUMAN	sp|P08107|HSP71_HUMAN	329	342	yes	yes	2;3	5.22e-08	111.64	By MS/MS	1	0	4	2	55005000
AQNDIIWNIK	SKIEKAIKAQNDIIWN	NDIIWNIKDEIKKVCS	K	A	Q	I	K	D	1	0	2	1	0	1	0	0	0	3	0	1	0	0	0	0	0	1	0	0	0	10	0	1213.65	sp|P09874|PARP1_HUMAN	sp|P09874|PARP1_HUMAN	240	249	yes	yes	2	0.0088726	74.841	By MS/MS	1	0	1	1	2812300
AQNDIIWNIKDEIK	SKIEKAIKAQNDIIWN	WNIKDEIKKVCSTNDI	K	A	Q	I	K	K	1	0	2	2	0	1	1	0	0	4	0	2	0	0	0	0	0	1	0	0	0	14	1	1698.89	sp|P09874|PARP1_HUMAN	sp|P09874|PARP1_HUMAN	240	253	yes	yes	3	0.01214	38.376	By MS/MS	1	0	1	1	10291000
AQNSEIASTANMIR	EEKVKTIKAQNSEIAS	ASTANMIREQVAQIKQ	K	A	Q	I	R	E	3	1	2	0	0	1	1	0	0	2	0	0	1	0	0	2	1	0	0	0	0	14	0	1504.73	sp|P05412|JUN_HUMAN	sp|P05412|JUN_HUMAN	289	302	yes	yes	2	2.66e-73	172.58	By MS/MS	1	0	4	2	11836000
AQPTPSSSATQSKPTPVKPNYAIK	KPETEAARAQPTPSSS	VKPNYAIKFTIAGHTK	R	A	Q	I	K	F	3	0	1	0	0	2	0	0	0	1	0	3	0	0	5	4	3	0	1	1	0	24	2	2497.32	sp|P61964|WDR5_HUMAN	sp|P61964|WDR5_HUMAN	15	38	yes	yes	3	2.38e-12	68.42	By MS/MS	1	0	2	1	10222000
AQPYDPNFYDETYDYGGFTMMFDDRR	SESPIKGRAQPYDPNF	TMMFDDRRGRPVGFPM	R	A	Q	R	R	G	1	2	1	5	0	1	1	2	0	0	0	0	2	3	2	0	2	0	4	0	0	26	1	3213.31	sp|P61978|HNRPK_HUMAN	sp|P61978|HNRPK_HUMAN	222	247	yes	yes	3	0.0017971	30.597	By matching	1	0	1		0
AQTSIESQFTDR	KIIRKEKKAQTSIESQ	IESQFTDRYPDNIKHI	K	A	Q	D	R	Y	1	1	0	1	0	2	1	0	0	1	0	0	0	1	0	2	2	0	0	0	0	12	0	1381.65	sp|Q9P031|TAP26_HUMAN	sp|Q9P031|TAP26_HUMAN	77	88	yes	yes	2	0.00070111	94.122	By MS/MS	1	0	2	1	4607600
AQTSIESQFTDRYPDNIK	KIIRKEKKAQTSIESQ	DRYPDNIKHIYIAEEE	K	A	Q	I	K	H	1	1	1	2	0	2	1	0	0	2	0	1	0	1	1	2	2	0	1	0	0	18	1	2112.01	sp|Q9P031|TAP26_HUMAN	sp|Q9P031|TAP26_HUMAN	77	94	yes	yes	3	0.0013419	41.513	By matching	1	0	2	1	4018600
AQVPSSIGSIFNK	AMTREIIRAQVPSSIG	SIGSIFNKKENKEVII	R	A	Q	N	K	K	1	0	1	0	0	1	0	1	0	2	0	1	0	1	1	3	0	0	0	1	0	13	0	1346.72	sp|Q9UH62|ARMX3_HUMAN	sp|Q9UH62|ARMX3_HUMAN	283	295	yes	yes	2	0.00055798	74.987	By MS/MS	1	0	2	1	5515800
AQYEEIAQR	DSIIAEVKAQYEEIAQ	QYEEIAQRSKEEAEAI	K	A	Q	Q	R	S	2	1	0	0	0	2	2	0	0	1	0	0	0	0	0	0	0	0	1	0	0	9	0	1106.54	sp|P35908|K22E_HUMAN;sp|Q01546|K22O_HUMAN;sp|P02538|K2C6A_HUMAN;sp|P48668|K2C6C_HUMAN	sp|P35908|K22E_HUMAN	354	362	no	no	2	1.06e-26	143.7	By MS/MS	1	0	2	1	15359000
ARSIAVYAQGSAFVR				A	R	V	R		4	2	0	0	0	1	0	1	0	1	0	0	0	1	0	2	0	0	1	2	0	15	1	1594.86		REV__sp|Q9H611|PIF1_HUMAN			yes	yes	3	0.004352	40.941	By MS/MS	1	0	4	2	25412000	+
ASAEIAIGENSEVIK	GGIAEFCKASAEIAIG	GENSEVIKSGRFVTVQ	K	A	S	I	K	S	3	0	1	0	0	0	3	1	0	3	0	1	0	0	0	2	0	0	0	1	0	15	0	1529.79	sp|P00505|AATM_HUMAN	sp|P00505|AATM_HUMAN	108	122	yes	yes	2	0.0014291	53.3	By MS/MS	1	0	2	1	2385100
ASAIEQFVNSVR	________________	EQFVNSVRQISAQGQM	M	A	S	V	R	Q	2	1	1	0	0	1	1	0	0	1	0	0	0	1	0	2	0	0	0	2	0	12	0	1319.68	sp|Q9UNS2|CSN3_HUMAN	sp|Q9UNS2|CSN3_HUMAN	2	13	yes	yes	2	5.77e-268	213.63	By MS/MS	1	0	4	3	1549700
ASEAGEVPFNHEIIR	KIIIEYVKASEAGEVP	PFNHEIIREAYAICHC	K	A	S	I	R	E	2	1	1	0	0	0	3	1	1	2	0	0	0	1	1	1	0	0	0	1	0	15	0	1667.83	sp|Q7L5N1|CSN6_HUMAN	sp|Q7L5N1|CSN6_HUMAN	244	258	yes	yes	2;3	0.0042694	46.318	By MS/MS	1	0	3	2	8301600
ASFEEASNQIINHIEQFIDTNETPYFMK	RVIVKQKKASFEEASN	NETPYFMKSIDCIRAF	K	A	S	M	K	S	2	0	3	1	0	2	4	0	1	4	0	1	1	3	1	2	2	0	1	0	0	28	0	3315.54	sp|P13010|XRCC5_HUMAN	sp|P13010|XRCC5_HUMAN	607	634	yes	yes	3	0.005646	23.191	By MS/MS	1	0	1	1	41257000
ASGGSIQGHDAVIR	ITHIIIDKASGGSIQG	QGHDAVIRIVEIRTVI	K	A	S	I	R	I	2	1	0	1	0	1	0	3	1	2	0	0	0	0	0	2	0	0	0	1	0	14	0	1366.7	sp|Q8NEJ9|NGDN_HUMAN	sp|Q8NEJ9|NGDN_HUMAN	75	88	yes	yes	3	0.033699	22.538	By matching	1	0	1		0
ASGNYATVISHNPETK	GDRGKIARASGNYATV	ISHNPETKKTRVKIPS	R	A	S	T	K	K	2	0	2	0	0	0	1	1	1	1	0	1	0	0	1	2	2	0	1	1	0	16	0	1687.82	sp|P62917|RL8_HUMAN	sp|P62917|RL8_HUMAN	129	144	yes	yes	2;3	6.5e-52	159.04	By MS/MS	1	0	4	2	18163000
ASGPPVSEIITK	KAGGTPRKASGPPVSE	PVSEIITKAVAASKER	K	A	S	T	K	A	1	0	0	0	0	0	1	1	0	2	0	1	0	0	2	2	1	0	0	1	0	12	0	1197.66	sp|P16403|H12_HUMAN;sp|P16402|H13_HUMAN;sp|P10412|H14_HUMAN	sp|P10412|H14_HUMAN	35	46	no	no	2	4.27e-21	134.21	By MS/MS	1	0	2	1	46260000
ASGVAVSDGVIK	________________	AVSDGVIKVFNDMKVR	M	A	S	I	K	V	2	0	0	1	0	0	0	2	0	1	0	1	0	0	0	2	0	0	0	3	0	12	0	1101.6	sp|P23528|COF1_HUMAN	sp|P23528|COF1_HUMAN	2	13	yes	yes	2	0.00046936	56.205	By MS/MS	1	0	2	1	0
ASHEEVEGIVEK	DTWSWGERASHEEVEG	EVEGIVEKIRFPMMIP	R	A	S	E	K	I	1	0	0	0	0	0	4	1	1	1	0	1	0	0	0	1	0	0	0	2	0	12	0	1325.65	sp|Q08380|LG3BP_HUMAN	sp|Q08380|LG3BP_HUMAN	334	345	yes	yes	2	0.00074555	83.087	By MS/MS	1	0	2	1	1725300
ASIENSIEETK	IQSQISMKASIENSIE	ENSIEETKGRYCMQIA	K	A	S	T	K	G	1	0	1	0	0	0	3	0	0	2	0	1	0	0	0	2	1	0	0	0	0	11	0	1219.59	sp|P08779|K1C16_HUMAN;sp|P02533|K1C14_HUMAN	sp|P02533|K1C14_HUMAN	353	363	no	no	2	0.0022071	92.247	By MS/MS	1	0	2	1	18748000
ASITPGTIIIIITGR	SQHVRKIRASITPGTI	IIIIITGRHRGKRVVF	R	A	S	G	R	H	1	1	0	0	0	0	0	2	0	6	0	0	0	0	1	1	3	0	0	0	0	15	0	1524.92	sp|Q02878|RL6_HUMAN	sp|Q02878|RL6_HUMAN	142	156	yes	yes	2;3	8.89e-110	191.57	By MS/MS	1	0	9	6	1840000000
ASPAFDYAEFEPHIVPSTK	KKYQRIVRASPAFDYA	PHIVPSTKNPHQIFCK	R	A	S	T	K	N	3	0	0	1	0	0	2	0	1	1	0	1	0	2	3	2	1	0	1	1	0	19	0	2105.01	sp|Q15527|SURF2_HUMAN	sp|Q15527|SURF2_HUMAN	58	76	yes	yes	3	0.0032202	30.489	By MS/MS	1	0	1	1	2624200
ASSEGGTAAGAGIDSIHK	RFQNIDKKASSEGGTA	AGIDSIHKNSVSQISV	K	A	S	H	K	N	4	0	0	1	0	0	1	4	1	2	0	1	0	0	0	3	1	0	0	0	0	18	0	1627.78	sp|O15143|ARC1B_HUMAN	sp|O15143|ARC1B_HUMAN	309	326	yes	yes	2	0.0034298	41.513	By MS/MS	1	0	2	1	1914900
ASSEMAIYQK	GDHIEYYKASSEMAIY	SEMAIYQKKHGIKIYK	K	A	S	Q	K	K	2	0	0	0	0	1	1	0	0	1	0	1	1	0	0	2	0	0	1	0	0	10	0	1126.53	sp|Q15070|OXA1L_HUMAN	sp|Q15070|OXA1L_HUMAN	198	207	yes	yes	2	0.0067056	85.29	By MS/MS	1	0	2	1	5884300
ASVTISEAEK	________________	VTISEAEKVYIVHGVQ	M	A	S	E	K	V	2	0	0	0	0	0	2	0	0	1	0	1	0	0	0	2	1	0	0	1	0	10	0	1033.53	sp|Q15024|EXOS7_HUMAN	sp|Q15024|EXOS7_HUMAN	2	11	yes	yes	2	0.0006858	92.866	By MS/MS	1	0	2	1	27066000
ASYGVEDPEYAVTQIAQTTMR	IRIMDPYKASYGVEDP	QIAQTTMRSEIGKISI	K	A	S	M	R	S	3	1	0	1	0	2	2	1	0	1	0	0	1	0	1	1	3	0	2	2	0	21	0	2329.09	sp|Q9UJZ1|STML2_HUMAN	sp|Q9UJZ1|STML2_HUMAN	115	135	yes	yes	3	0.022625	17.146	By matching	1	0	1		0
ASYVAPITAQPATYR	PIRRSPPRASYVAPIT	TAQPATYRAQPSVSIG	R	A	S	Y	R	A	4	1	0	0	0	1	0	0	0	1	0	0	0	0	2	1	2	0	2	1	0	15	0	1607.83	sp|Q96PK6|RBM14_HUMAN	sp|Q96PK6|RBM14_HUMAN	224	238	yes	yes	2	0.00050372	59.709	By MS/MS	1	0	2	1	2285500
ATAEVINIGK	________________	AEVINIGKKIYEGKTK	M	A	T	G	K	K	2	0	1	0	0	0	1	1	0	2	0	1	0	0	0	0	1	0	0	1	0	10	0	1014.57	sp|P22234|PUR6_HUMAN	sp|P22234|PUR6_HUMAN	2	11	yes	yes	2	0.0032741	60.167	By matching	1	0	1		0
ATAGDTHIGGEDFDNR	DDGIFEVKATAGDTHI	GGEDFDNRIVNHFVEE	K	A	T	N	R	I	2	1	1	3	0	0	1	3	1	1	0	0	0	1	0	0	2	0	0	0	0	16	0	1674.72	sp|P08107|HSP71_HUMAN;sp|P17066|HSP76_HUMAN;sp|P48741|HSP77_HUMAN	sp|P08107|HSP71_HUMAN	221	236	no	no	2;3	1.45e-80	174.59	By MS/MS	1	0	4	2	27022000
ATAPQTQHVSPMR	EKSSPGHRATAPQTQH	TQHVSPMRQVEPPAKK	R	A	T	M	R	Q	2	1	0	0	0	2	0	0	1	0	0	0	1	0	2	1	2	0	0	1	0	13	0	1422.7	sp|P29692|EF1D_HUMAN	sp|P29692|EF1D_HUMAN	124	136	yes	yes	2	0.00058826	80.316	By MS/MS	1	0	2	1	0
ATAPVPTVGEGYGYGHESEISQASAAAR	RDRSPIRRATAPVPTV	SQASAAARNSIYDMAR	R	A	T	A	R	N	6	1	0	0	0	1	3	4	1	1	0	0	0	0	2	3	2	0	2	2	0	28	0	2775.31	sp|Q9BWF3|RBM4_HUMAN	sp|Q9BWF3|RBM4_HUMAN	314	341	yes	yes	3	3.12e-16	65.248	By MS/MS	1	0	2	1	28144000
ATAVMPDGQFK	GHPAPNFKATAVMPDG	VMPDGQFKDISISDYK	K	A	T	F	K	D	2	0	0	1	0	1	0	1	0	0	0	1	1	1	1	0	1	0	0	1	0	11	0	1163.56	sp|Q06830|PRDX1_HUMAN	sp|Q06830|PRDX1_HUMAN	17	27	yes	yes	2	0.011816	59.198	By MS/MS	1	0	1	1	3215700
ATENDIANFFSPINPIR	HMRGIPFRATENDIAN	FSPINPIRVHIDIGAD	R	A	T	I	R	V	2	1	3	1	0	0	1	0	0	3	0	0	0	2	2	1	1	0	0	0	0	17	0	1917.96	sp|P31942|HNRH3_HUMAN	sp|P31942|HNRH3_HUMAN	206	222	yes	yes	2	2.35e-09	88.427	By MS/MS	1	0	2	1	0
ATENDIYNFFSPINPVR	HMRGIPYRATENDIYN	FSPINPVRVHIEIGPD	R	A	T	V	R	V	1	1	3	1	0	0	1	0	0	2	0	0	0	2	2	1	1	0	1	1	0	17	0	1995.97	sp|P31943|HNRH1_HUMAN;sp|P52597|HNRPF_HUMAN	sp|P31943|HNRH1_HUMAN	300	316	no	no	2;3	4.63e-05	59.728	By MS/MS	1	0	5	3	34168000
ATENPEQVASEGIPEPVIR	SIAEEAARATENPEQV	GIPEPVIRKVEIPVPT	R	A	T	I	R	K	2	1	1	0	0	1	4	1	0	2	0	0	0	0	3	1	1	0	0	2	0	19	0	2035.02	sp|Q9BYD3|RM04_HUMAN	sp|Q9BYD3|RM04_HUMAN	31	49	yes	yes	2	0.00011771	55.453	By MS/MS	1	0	2	1	5517900
ATFVSEIEAAKK	________________	SEIEAAKKNISEAIGD	M	A	T	K	K	N	3	0	0	0	0	0	2	0	0	1	0	2	0	1	0	1	1	0	0	1	0	12	1	1292.7	sp|Q96BN2|TADA1_HUMAN	sp|Q96BN2|TADA1_HUMAN	2	13	yes	yes	2	0.00044221	73.082	By MS/MS	1	0	2	1	6165900
ATGEADVEFVTHEDAVAAMSK	IDIGADGRATGEADVE	DAVAAMSKDKNNMQHR	R	A	T	S	K	D	5	0	0	2	0	0	3	1	1	0	0	1	1	1	0	1	2	0	0	3	0	21	0	2176.99	sp|P31942|HNRH3_HUMAN	sp|P31942|HNRH3_HUMAN	233	253	yes	yes	3	0.034872	17.146	By matching	1	0	1		0
ATGVNVNISDIK	SHDENIKRATGVNVNI	NVNISDIKYCEIPPYI	R	A	T	I	K	Y	1	0	2	1	0	0	0	1	0	2	0	1	0	0	0	1	1	0	0	2	0	12	0	1229.66	sp|Q8N9F7|GDPD1_HUMAN	sp|Q8N9F7|GDPD1_HUMAN	94	105	yes	yes	2	0.014062	51.135	By MS/MS	1	0	2	1	3506900
ATIEDIIFK	EDESGSIKATIEDIIF	TIEDIIFKAKRKRVFE	K	A	T	F	K	A	1	0	0	1	0	0	1	0	0	3	0	1	0	1	0	0	1	0	0	0	0	9	0	1048.58	sp|Q6P1K8|T2H2L_HUMAN;sp|Q13888|TF2H2_HUMAN	sp|Q6P1K8|T2H2L_HUMAN	32	40	yes	no	2	8.76e-05	71.451	By MS/MS	1	0	2	2	0
ATIENDFVVIKK	YEEEAHRRATIENDFV	NDFVVIKKDVDGVFIS	R	A	T	K	K	D	1	0	1	1	0	0	1	0	0	2	0	2	0	1	0	0	1	0	0	2	0	12	1	1375.77	sp|Q8N1N4|K2C78_HUMAN	sp|Q8N1N4|K2C78_HUMAN	209	220	yes	yes	2	0.03516	22.578	By matching	1	0	1		0
ATIQEIIPEVIK	DIISEVSKATIQEIIP	EIIPEVIKADINIIIS	K	A	T	I	K	A	1	0	0	0	0	1	2	0	0	4	0	1	0	0	1	0	1	0	0	1	0	12	0	1352.79	sp|Q9BQG0|MBB1A_HUMAN	sp|Q9BQG0|MBB1A_HUMAN	191	202	yes	yes	2	0.00075629	96.745	By MS/MS	1	0	3	2	27417000
ATIWYVPISIK	GAKKITNKATIWYVPI	WYVPISIKNVDKVIEV	K	A	T	I	K	N	1	0	0	0	0	0	0	0	0	3	0	1	0	0	1	1	1	1	1	1	0	11	0	1289.74	sp|O00154|BACH_HUMAN	sp|O00154|BACH_HUMAN	158	168	yes	yes	2	0.0071575	66.267	By MS/MS	1	0	2	1	9482300
ATQAIVIAPTR	QQIEIDIKATQAIVIA	AIVIAPTREIAQQIQK	K	A	T	T	R	E	3	1	0	0	0	1	0	0	0	2	0	0	0	0	1	0	2	0	0	1	0	11	0	1139.67	sp|P60842|IF4A1_HUMAN	sp|P60842|IF4A1_HUMAN	100	110	yes	yes	2	2.9e-07	76.326	By MS/MS	1	0	1	1	0
ATSIIEFYR	KTVSRFRKATSIIEFY	TSIIEFYREIGIPPKQ	K	A	T	Y	R	E	1	1	0	0	0	0	1	0	0	2	0	0	0	1	0	1	1	0	1	0	0	9	0	1098.57	sp|P09001|RM03_HUMAN	sp|P09001|RM03_HUMAN	158	166	yes	yes	2	0.018874	78.939	By MS/MS	1	0	2	1	6365400
ATTADGSSIIDR	AMIMPHQKATTADGSS	DGSSIIDRAVIEHNII	K	A	T	D	R	A	2	1	0	2	0	0	0	1	0	2	0	0	0	0	0	2	2	0	0	0	0	12	0	1205.59	sp|Q9BT78|CSN4_HUMAN	sp|Q9BT78|CSN4_HUMAN	291	302	yes	yes	2	0.0026952	69.03	By MS/MS	1	0	2	1	7457000
ATVMDVKPVDYR	YNDESRIKATVMDVKP	DVKPVDYREYGRRIVM	K	A	T	Y	R	E	1	1	0	2	0	0	0	0	0	0	0	1	1	0	1	0	1	0	1	3	0	12	1	1392.71	sp|P27694|RFA1_HUMAN	sp|P27694|RFA1_HUMAN	589	600	yes	yes	2	0.033865	47.712	By MS/MS	1	0	1	1	815030
ATVQQIEGR	________________	TVQQIEGRWRIVDSKG	M	A	T	G	R	W	1	1	0	0	0	2	1	1	0	1	0	0	0	0	0	0	1	0	0	1	0	9	0	1000.53	sp|Q01469|FABP5_HUMAN	sp|Q01469|FABP5_HUMAN	2	10	yes	yes	2	0.0034155	68.846	By MS/MS	1	0	1	1	2306700
AVDIPHMDIEAIK	QQHCDEAKAVDIPHMD	HMDIEAIKKINKNKKI	K	A	V	I	K	K	2	0	0	2	0	0	1	0	1	3	0	1	1	0	1	0	0	0	0	1	0	13	0	1450.75	sp|P62906|RL10A_HUMAN	sp|P62906|RL10A_HUMAN	79	91	yes	yes	2;3	0.00031157	66.989	By matching	1	0	3	1	2242700
AVDPEDDFQR	APQNKDQKAVDPEDDF	DPEDDFQREMSFYRQA	K	A	V	Q	R	E	1	1	0	3	0	1	1	0	0	0	0	0	0	1	1	0	0	0	0	1	0	10	0	1190.52	sp|Q99848|EBP2_HUMAN	sp|Q99848|EBP2_HUMAN	95	104	yes	yes	2	0.016389	61.958	By MS/MS	1	0	2	1	9908600
AVDSIVPIGR	EPMQTGIKAVDSIVPI	DSIVPIGRGQREIIIG	K	A	V	G	R	G	1	1	0	1	0	0	0	1	0	2	0	0	0	0	1	1	0	0	0	2	0	10	0	1025.59	sp|P25705|ATPA_HUMAN	sp|P25705|ATPA_HUMAN	195	204	yes	yes	2	0.0093543	72.243	By MS/MS	1	0	2	1	1657200
AVDSQIIPK	EQRKIDQKAVDSQIIP	VDSQIIPKIKAIPQIQ	K	A	V	P	K	I	1	0	0	1	0	1	0	0	0	2	0	1	0	0	1	1	0	0	0	1	0	9	0	969.549	sp|Q02878|RL6_HUMAN	sp|Q02878|RL6_HUMAN	252	260	yes	yes	1;2	3.04e-08	118.71	By MS/MS	1	0	4	2	190250000
AVDWIFSHIDDIDAEAAMDISEGR	ATNNSIERAVDWIFSH	AMDISEGRSAADSISE	R	A	V	G	R	S	4	1	0	5	0	0	2	1	1	4	0	0	1	1	0	2	0	1	0	1	0	24	0	2675.22	sp|P45974|UBP5_HUMAN	sp|P45974|UBP5_HUMAN	755	778	yes	yes	3	1.17e-33	107.21	By matching	1	0	1		0
AVESIQAEDESAK	KISVIKRKAVESIQAE	QAEDESAKICKRRIEH	K	A	V	A	K	I	3	0	0	1	0	1	3	0	0	1	0	1	0	0	0	2	0	0	0	1	0	13	0	1375.65	sp|Q7L5Y9|MAEA_HUMAN	sp|Q7L5Y9|MAEA_HUMAN	85	97	yes	yes	2	0.00077097	58.32	By matching	1	0	1		0
AVFPSIVGR	FAGDDAPRAVFPSIVG	VFPSIVGRPRHQGVMV	R	A	V	G	R	P	1	1	0	0	0	0	0	1	0	1	0	0	0	1	1	1	0	0	0	2	0	9	0	944.544	sp|P63261|ACTG_HUMAN;sp|P60709|ACTB_HUMAN;sp|Q6S8J3|POTEE_HUMAN;sp|A5A3E0|POTEF_HUMAN;sp|P0CG38|POTEI_HUMAN;sp|P68032|ACTC_HUMAN;sp|P63267|ACTH_HUMAN;sp|P62736|ACTA_HUMAN;sp|P68133|ACTS_HUMAN	sp|P63261|ACTG_HUMAN	29	37	no	no	2	0.018823	80.219	By matching	1	0	2	1	3774300
AVFPSIVGRPR	FAGDDAPRAVFPSIVG	PSIVGRPRHQGVMVGM	R	A	V	P	R	H	1	2	0	0	0	0	0	1	0	1	0	0	0	1	2	1	0	0	0	2	0	11	1	1197.7	sp|P63261|ACTG_HUMAN;sp|P60709|ACTB_HUMAN;sp|Q6S8J3|POTEE_HUMAN;sp|A5A3E0|POTEF_HUMAN;sp|P0CG38|POTEI_HUMAN;sp|P68032|ACTC_HUMAN;sp|P63267|ACTH_HUMAN;sp|P62736|ACTA_HUMAN;sp|P68133|ACTS_HUMAN	sp|P63261|ACTG_HUMAN	29	39	no	no	2;3	3.32e-07	119.34	By MS/MS	1	0	4	2	8342000
AVFVDIEPTVIDEVR	GAGKHVPRAVFVDIEP	PTVIDEVRTGTYRQIF	R	A	V	V	R	T	1	1	0	2	0	0	2	0	0	2	0	0	0	1	1	0	1	0	0	4	0	15	0	1700.9	sp|Q9BQE3|TBA1C_HUMAN;sp|P68363|TBA1B_HUMAN;sp|Q71U36|TBA1A_HUMAN	sp|Q9BQE3|TBA1C_HUMAN	65	79	no	no	2	2.64e-18	132.08	By MS/MS	1	0	3	1	66832000
AVHHIHYIER	AFRKAKNRAVHHIHYI	HHIHYIERYEDHTIFH	R	A	V	E	R	Y	1	1	0	0	0	0	1	0	3	2	0	0	0	0	0	0	0	0	1	1	0	10	0	1273.67	sp|P82675|RT05_HUMAN	sp|P82675|RT05_HUMAN	275	284	yes	yes	2;3	0.0020205	73.499	By MS/MS	1	0	4	2	2666400
AVIDINNR	RREEDAEKAVIDINNR	AVIDINNRWFNGQPIH	K	A	V	N	R	W	1	1	2	1	0	0	0	0	0	2	0	0	0	0	0	0	0	0	0	1	0	8	0	913.498	sp|Q01081|U2AF1_HUMAN	sp|Q01081|U2AF1_HUMAN	126	133	yes	yes	2	3.32e-62	178.08	By MS/MS	1	0	2	1	105580000
AVIEHNIISASK	DGSSIIDRAVIEHNII	HNIISASKIYNNITFE	R	A	V	S	K	I	2	0	1	0	0	0	1	0	1	3	0	1	0	0	0	2	0	0	0	1	0	12	0	1280.71	sp|Q9BT78|CSN4_HUMAN	sp|Q9BT78|CSN4_HUMAN	303	314	yes	yes	2	3.29e-21	106.32	By MS/MS	1	0	3	2	13965000
AVIIASDAQECTIEEVVER	AIESIVNRAVIIASDA	TIEEVVERIISVKGRP	R	A	V	E	R	I	3	1	0	1	1	1	4	0	0	3	0	0	0	0	0	1	1	0	0	3	0	19	0	2074.03	sp|Q27J81|INF2_HUMAN	sp|Q27J81|INF2_HUMAN	322	340	yes	yes	3	0.0013054	36.127	By matching	1	0	1		0
AVIKFAAATGATPIAGR	SSRNTGQRAVIKFAAA	GATPIAGRFTPGTFTN	R	A	V	G	R	F	6	1	0	0	0	0	0	2	0	2	0	1	0	1	1	0	2	0	0	1	0	17	1	1613.93	sp|P08865|RSSA_HUMAN	sp|P08865|RSSA_HUMAN	86	102	yes	yes	2	0.023191	45.618	By MS/MS	1	0	2	1	2207600
AVIQFTPASWTYVR	TTTGKIKRAVIQFTPA	PASWTYVRWFDPKSSF	R	A	V	V	R	W	2	1	0	0	0	1	0	0	0	1	0	0	0	1	1	1	2	1	1	2	0	14	0	1637.86	sp|P48651|PTSS1_HUMAN	sp|P48651|PTSS1_HUMAN	263	276	yes	yes	2	6.51e-25	137.81	By MS/MS	1	0	2	1	12476000
AVIQPSINEEIQTVFNK	AISMDIIRAVIQPSIN	EIQTVFNKYMKFFQKA	R	A	V	N	K	Y	1	0	2	0	0	2	2	0	0	3	0	1	0	1	1	1	1	0	0	2	0	17	0	1929.02	sp|Q9H147|TDIF1_HUMAN	sp|Q9H147|TDIF1_HUMAN	72	88	yes	yes	2	2.74e-08	77.746	By MS/MS	1	0	2	1	21081000
AVNPIIPPTGIVR	DGHMKIYRAVNPIIPP	IPPTGIVRAPCGICPV	R	A	V	V	R	A	1	1	1	0	0	0	0	1	0	3	0	0	0	0	3	0	1	0	0	2	0	13	0	1345.81	sp|Q9H1D9|RPC6_HUMAN	sp|Q9H1D9|RPC6_HUMAN	272	284	yes	yes	2	0.0011526	50.088	By MS/MS	1	0	2	2	0
AVPASIISQIFFMR	IIRIPAIRAVPASIIS	ISQIFFMRIVGKTPIE	R	A	V	M	R	I	2	1	0	0	0	1	0	0	0	3	0	0	1	2	1	2	0	0	0	1	0	14	0	1578.86	sp|P10588|NR2F6_HUMAN	sp|P10588|NR2F6_HUMAN	362	375	yes	yes	2	0.0060493	39.629	By MS/MS	1	0	1	1	0
AVPIAVPIGQTEVFQAIQR	________________	EVFQAIQRIHMTIFSQ	R	A	V	Q	R	I	3	1	0	0	0	3	1	1	0	3	0	0	0	1	2	0	1	0	0	3	0	19	0	2036.14	sp|Q86W42|THOC6_HUMAN	sp|Q86W42|THOC6_HUMAN	4	22	yes	yes	3	0.00058954	58.246	By MS/MS	1	0	2	1	0
AVPKEDIYSGGGGGGSR	GHRVEVKKAVPKEDIY	GGGGGGSRSSRGGRGG	K	A	V	S	R	S	1	1	0	1	0	0	1	6	0	1	0	1	0	0	1	2	0	0	1	1	0	17	1	1605.77	sp|Q13151|ROA0_HUMAN	sp|Q13151|ROA0_HUMAN	173	189	yes	yes	2	0.01447	31.41	By MS/MS	1	0	1	1	0
AVQESAAQISMTIK	________________	AQISMTIKVQEYPTIK	M	A	V	I	K	V	3	0	0	0	0	2	1	0	0	2	0	1	1	0	0	2	1	0	0	1	0	14	0	1475.77	sp|Q7L5Y9|MAEA_HUMAN	sp|Q7L5Y9|MAEA_HUMAN	2	15	yes	yes	2	2.14e-47	160.78	By matching	1	0	2		0
AVQQVNAMIEK	FQATNFGRAVQQVNAM	QVNAMIEKKIEPISQD	R	A	V	E	K	K	2	0	1	0	0	2	1	0	0	1	0	1	1	0	0	0	0	0	0	2	0	11	0	1229.64	sp|P49366|DHYS_HUMAN	sp|P49366|DHYS_HUMAN	62	72	yes	yes	2	0.0035734	67.385	By MS/MS	1	0	1	1	1447800
AVSDWIDEQEK	SHTERAIKAVSDWIDE	DWIDEQEKGSSEQAES	K	A	V	E	K	G	1	0	0	2	0	1	2	0	0	1	0	1	0	0	0	1	0	1	0	1	0	11	0	1318.6	sp|Q12906|ILF3_HUMAN	sp|Q12906|ILF3_HUMAN	44	54	yes	yes	2	0.025965	55.258	By MS/MS	1	0	1	1	3370000
AVSEGNIIIIHEAIAK	MQFAEVTRAVSEGNII	IIHEAIAKHEAFFIRC	R	A	V	A	K	H	3	0	1	0	0	0	2	1	1	5	0	1	0	0	0	1	0	0	0	1	0	16	0	1676.95	sp|Q5JVF3|PCID2_HUMAN	sp|Q5JVF3|PCID2_HUMAN	285	300	yes	yes	2;3	1.04e-39	143.67	By MS/MS	1	0	4	2	15122000
AVSERQAIRDGDGNR	IVIDEIKRAVSERQAI	IRDGDGNRTWGRITED	R	A	V	N	R	T	2	3	1	2	0	1	1	2	0	1	0	0	0	0	0	1	0	0	0	1	0	15	2	1642.81	sp|Q9UQ53|MGT4B_HUMAN	sp|Q9UQ53|MGT4B_HUMAN	74	88	yes	yes	2	0.0042618	58.626	By MS/MS	1	0	2	1	19214000
AVSVTPIRDTK	________________	VTPIRDTKWITIEVCR	M	A	V	T	K	W	1	1	0	1	0	0	0	0	0	1	0	1	0	0	1	1	2	0	0	2	0	11	1	1185.67	sp|Q9NR56|MBNL1_HUMAN	sp|Q9NR56|MBNL1_HUMAN	2	12	yes	yes	2	0.0064492	42.843	By MS/MS	1	0	1	1	1477000
AVTEASIIR	________________	VTEASIIRQCPIIIPQ	M	A	V	I	R	Q	2	1	0	0	0	0	1	0	0	2	0	0	0	0	0	1	1	0	0	1	0	9	0	958.545	sp|Q9NW38|FANCL_HUMAN	sp|Q9NW38|FANCL_HUMAN	2	10	yes	yes	2	0.00023971	100.02	By MS/MS	1	0	2	1	2565100
AVTGTHTIAIAAK	IIANGAIRAVTGTHTI	HTIAIAAKHHSTPIIV	R	A	V	A	K	H	4	0	0	0	0	0	0	1	1	2	0	1	0	0	0	0	3	0	0	1	0	13	0	1252.71	sp|P49770|EI2BB_HUMAN	sp|P49770|EI2BB_HUMAN	247	259	yes	yes	2	7.29e-55	169.6	By MS/MS	1	0	2	1	9371000
AVVGDAQYHHFR	IASDDGFKAVVGDAQY	DAQYHHFRHRIPIARV	K	A	V	F	R	H	2	1	0	1	0	1	0	1	2	0	0	0	0	1	0	0	0	0	1	2	0	12	0	1398.68	sp|P47929|LEG7_HUMAN	sp|P47929|LEG7_HUMAN	100	111	yes	yes	2;3	0.00014941	98.156	By MS/MS	1	0	3	2	5778200
AVVGVVAGGGR	KVISSANRAVVGVVAG	GVVAGGGRIDKPIIKA	R	A	V	G	R	I	2	1	0	0	0	0	0	4	0	0	0	0	0	0	0	0	0	0	0	4	0	11	0	940.545	sp|P62917|RL8_HUMAN	sp|P62917|RL8_HUMAN	164	174	yes	yes	2	0.0032511	79.148	By MS/MS	1	0	2	1	12996000
AVYHNMPIIWKPGYIDR	VEIQQGIRAVYHNMPI	WKPGYIDRAIQVMEKV	R	A	V	D	R	A	1	1	1	1	0	0	0	1	1	3	0	1	1	0	2	0	0	1	2	1	0	17	1	2072.07	sp|Q92552|RT27_HUMAN	sp|Q92552|RT27_HUMAN	242	258	yes	yes	3	3.18e-08	75.376	By matching	1	0	1		0
AYAAIAAIEK	GSNKKVAKAYAAIAAI	AAIAAIEKIFPDTPIA	K	A	Y	E	K	I	5	0	0	0	0	0	1	0	0	2	0	1	0	0	0	0	0	0	1	0	0	10	0	1019.57	sp|Q12906|ILF3_HUMAN	sp|Q12906|ILF3_HUMAN	578	587	yes	yes	2	0.014971	63.624	By MS/MS	1	0	2	1	1953300
AYADYSYASSYHQYGGAYNR	SAGSYPAKAYADYSYA	QYGGAYNRVPSATNQP	K	A	Y	N	R	V	4	1	1	1	0	1	0	2	1	0	0	0	0	0	0	3	0	0	6	0	0	20	0	2305.97	sp|P56178|DLX5_HUMAN	sp|P56178|DLX5_HUMAN	91	110	yes	yes	3	9.32e-06	56.819	By matching	1	0	3	1	1201300
AYEAAASAIQIATHTAFVAK	QIDIAICRAYEAAASA	THTAFVAKAMQADISQ	R	A	Y	A	K	A	8	0	0	0	0	1	1	0	1	2	0	1	0	1	0	1	2	0	1	1	0	20	0	2033.06	sp|P42166|LAP2A_HUMAN	sp|P42166|LAP2A_HUMAN	572	591	yes	yes	3	4.68e-17	87.352	By matching	1	0	1		0
AYEQKPADIIMEK	GRYIETYKAYEQKPAD	PADIIMEKIEQDFVSR	K	A	Y	E	K	I	2	0	0	1	0	1	2	0	0	2	0	2	1	0	1	0	0	0	1	0	0	13	1	1534.77	sp|P07992|ERCC1_HUMAN	sp|P07992|ERCC1_HUMAN	214	226	yes	yes	2	0.003297	79.875	By MS/MS	1	0	1	1	2090400
AYIPQEIIGK	GSIFKPRKAYIPQEII	IPQEIIGKEGFDAIDP	K	A	Y	G	K	E	1	0	0	0	0	1	1	1	0	3	0	1	0	0	1	0	0	0	1	0	0	10	0	1130.63	sp|P51398|RT29_HUMAN	sp|P51398|RT29_HUMAN	322	331	yes	yes	2	0.0058643	88.495	By MS/MS	1	0	2	1	17682000
AYISIWTEIQAYIK	KKHVDWVKAYISIWTE	TEIQAYIKEFHTTGIA	K	A	Y	I	K	E	2	0	0	0	0	1	1	0	0	4	0	1	0	0	0	1	1	1	2	0	0	14	0	1697.9	sp|Q01518|CAP1_HUMAN	sp|Q01518|CAP1_HUMAN	185	198	yes	yes	2	8.73e-05	72.891	By matching	1	0	1		0
AYSNWPTYPQIYVK	EEVRQGIKAYSNWPTY	TYPQIYVKGEIVGGID	K	A	Y	V	K	G	1	0	1	0	0	1	0	0	0	1	0	1	0	0	2	1	1	1	3	1	0	14	0	1728.85	sp|O76003|GLRX3_HUMAN	sp|O76003|GLRX3_HUMAN	295	308	yes	yes	2	0.01342	42.785	By MS/MS	1	0	2	1	4125500
AYTNFDAER	PSAYGSVKAYTNFDAE	YTNFDAERDAINIETA	K	A	Y	E	R	D	2	1	1	1	0	0	1	0	0	0	0	0	0	1	0	0	1	0	1	0	0	9	0	1085.48	sp|P07355|ANXA2_HUMAN;sp|A6NMY6|AXA2L_HUMAN	sp|P07355|ANXA2_HUMAN	29	37	yes	no	2	0.0013787	99.815	By MS/MS	1	0	2	1	7420200
AYTNFDAERDAINIETAIK	PSAYGSVKAYTNFDAE	INIETAIKTKGVDEVT	K	A	Y	I	K	T	4	1	2	2	0	0	2	0	0	3	0	1	0	1	0	0	2	0	1	0	0	19	1	2154.06	sp|P07355|ANXA2_HUMAN;sp|A6NMY6|AXA2L_HUMAN	sp|P07355|ANXA2_HUMAN	29	47	yes	no	3	0.0028247	33.707	By MS/MS	1	0	1	1	2685100
DADDAVYEIDGK	FVEFEDPRDADDAVYE	AVYEIDGKEICSERVT	R	D	A	G	K	E	2	0	0	4	0	0	1	1	0	1	0	1	0	0	0	0	0	0	1	1	0	12	0	1309.57	sp|Q13243|SRSF5_HUMAN	sp|Q13243|SRSF5_HUMAN	49	60	yes	yes	2	4.88e-06	113.24	By MS/MS	1	0	2	1	3955300
DAEAWFNEK	QIAEQNRKDAEAWFNE	AEAWFNEKSKEITTEI	K	D	A	E	K	S	2	0	1	1	0	0	2	0	0	0	0	1	0	1	0	0	0	1	0	0	0	9	0	1108.48	sp|P13645|K1C10_HUMAN;sp|Q7Z3Y7|K1C28_HUMAN;sp|Q7Z3Z0|K1C25_HUMAN;sp|Q7Z3Y8|K1C27_HUMAN	sp|P13645|K1C10_HUMAN	335	343	yes	no	1;2	3.68e-19	139.98	By MS/MS	1	0	4	2	292290000
DAEDAIHNIDR	YVQFEDVRDAEDAIHN	DAIHNIDRKWICGRQI	R	D	A	D	R	K	2	1	1	3	0	0	1	0	1	2	0	0	0	0	0	0	0	0	0	0	0	11	0	1267.58	sp|O75494|SRS10_HUMAN	sp|O75494|SRS10_HUMAN	63	73	yes	yes	2	0.0011552	63.662	By matching	1	0	1		0
DAEDAMDAMDGAVIDGR	FVRFHDKRDAEDAMDA	DGAVIDGREIRVQMAR	R	D	A	G	R	E	4	1	0	5	0	0	1	2	0	1	0	0	2	0	0	0	0	0	0	1	0	17	0	1750.71	sp|Q01130|SRSF2_HUMAN	sp|Q01130|SRSF2_HUMAN	67	83	yes	yes	2	4.62e-12	110.12	By matching	1	0	1		0
DAEEWFFTK	KMAEKNRKDAEEWFFT	AEEWFFTKTEEINREV	K	D	A	T	K	T	1	0	0	1	0	0	2	0	0	0	0	1	0	2	0	0	1	1	0	0	0	9	0	1171.52	sp|P02533|K1C14_HUMAN	sp|P02533|K1C14_HUMAN	301	309	yes	yes	2	5.6e-13	130.66	By MS/MS	1	0	2	1	12605000
DAETWFISK	QMAEKNRRDAETWFIS	AETWFISKTEEINKEV	R	D	A	S	K	T	1	0	0	1	0	0	1	0	0	1	0	1	0	1	0	1	1	1	0	0	0	9	0	1095.52	sp|P08779|K1C16_HUMAN	sp|P08779|K1C16_HUMAN	303	311	yes	yes	2	0.033801	59.067	By matching	1	0	1		0
DAGMQIQGYR	GNHTPIFRDAGMQIQG	GMQIQGYRYYDPKTCG	R	D	A	Y	R	Y	1	1	0	1	0	2	0	2	0	1	0	0	1	0	0	0	0	0	1	0	0	10	0	1137.52	sp|P00505|AATM_HUMAN	sp|P00505|AATM_HUMAN	171	180	yes	yes	2	0.0096017	70.908	By MS/MS	1	0	2	1	2462300
DAGQISGINVIR	DSQRQATKDAGQISGI	ISGINVIRVINEPTAA	K	D	A	I	R	V	1	1	1	1	0	1	0	2	0	3	0	0	0	0	0	1	0	0	0	1	0	12	0	1241.67	sp|P38646|GRP75_HUMAN	sp|P38646|GRP75_HUMAN	207	218	yes	yes	2	7.83e-06	111.94	By MS/MS	1	0	2	1	5150700
DAGTIAGINVIR	DSQRQATKDAGTIAGI	IAGINVIRIINEPTAA	K	D	A	I	R	I	2	1	1	1	0	0	0	2	0	3	0	0	0	0	0	0	1	0	0	1	0	12	0	1198.67	sp|P11142|HSP7C_HUMAN	sp|P11142|HSP7C_HUMAN	160	171	yes	yes	2	5.77e-09	118.9	By MS/MS	1	0	2	1	15310000
DAGVIAGINVIR	DSQRQATKDAGVIAGI	IAGINVIRIINEPTAA	K	D	A	I	R	I	2	1	1	1	0	0	0	2	0	3	0	0	0	0	0	0	0	0	0	2	0	12	0	1196.69	sp|P08107|HSP71_HUMAN	sp|P08107|HSP71_HUMAN	160	171	no	no	2	0.0010855	77.387	By MS/MS	1	0	2	1	77721000
DAINIETAIK	YTNFDAERDAINIETA	INIETAIKTKGVDEVT	R	D	A	I	K	T	2	0	1	1	0	0	1	0	0	3	0	1	0	0	0	0	1	0	0	0	0	10	0	1086.59	sp|P07355|ANXA2_HUMAN;sp|A6NMY6|AXA2L_HUMAN	sp|P07355|ANXA2_HUMAN	38	47	yes	no	2	3.54e-08	121.36	By MS/MS	1	0	2	1	12921000
DAMIEINASNDR	AIIGPAIKDAMIEINA	EINASNDRGIDVVRNK	K	D	A	D	R	G	2	1	2	2	0	0	1	0	0	2	0	0	1	0	0	1	0	0	0	0	0	12	0	1347.61	sp|P35250|RFC2_HUMAN	sp|P35250|RFC2_HUMAN	100	111	yes	yes	2	1.26e-14	131.69	By MS/MS	1	0	6	4	33674000
DANIYISGIPR	RPSSEVIKDANIYISG	IYISGIPRTMTQKDVE	K	D	A	P	R	T	1	1	1	1	0	0	0	1	0	3	0	0	0	0	1	1	0	0	1	0	0	11	0	1217.64	sp|Q15717|ELAV1_HUMAN	sp|Q15717|ELAV1_HUMAN	105	115	yes	yes	2	0.0183	68.515	By matching	1	0	1		0
DATGAEEEAPWAATER	QGVAEIIRDATGAEEE	APWAATERRMPGQCSV	R	D	A	E	R	R	5	1	0	1	0	0	4	1	0	0	0	0	0	0	1	0	2	1	0	0	0	16	0	1702.74	sp|Q8IVS2|FABD_HUMAN	sp|Q8IVS2|FABD_HUMAN	41	56	yes	yes	2	0.012347	46.892	By MS/MS	1	0	1	1	0
DATWSPINHSIITTVGWDHQVVHHVVPTEPIPAPGPASVTE	QAHRDFVRDATWSPIN	PGPASVTE________	R	D	A	T	E	-	3	0	1	2	0	1	2	2	4	4	0	0	0	0	6	3	5	2	0	6	0	41	0	4391.2	sp|Q9BQA1|MEP50_HUMAN	sp|Q9BQA1|MEP50_HUMAN	302	342	yes	yes	4	2.51e-14	47.884	By MS/MS	1	0	1	1	247230000
DAVEDIESVGK	GGIGKIGKDAVEDIES	EDIESVGKGAVHDVKD	K	D	A	G	K	G	1	0	0	2	0	0	2	1	0	1	0	1	0	0	0	1	0	0	0	2	0	11	0	1160.56	sp|P81605|DCD_HUMAN	sp|P81605|DCD_HUMAN	86	96	yes	yes	2	0.008933	62.694	By MS/MS	1	0	2	1	21653000
DDVVTFIDAK	QTIAVGNKDDVVTFID	VVTFIDAKTHRSKAEE	K	D	D	A	K	T	1	0	0	3	0	0	0	0	0	1	0	1	0	1	0	0	1	0	0	2	0	10	0	1121.56	sp|Q96J01|THOC3_HUMAN	sp|Q96J01|THOC3_HUMAN	162	171	yes	yes	2	0.016912	61.344	By MS/MS	1	0	1	1	3199400
DEIHIVEAEAMNYEGSPIK	VSIGAGAKDEIHIVEA	NYEGSPIKVTIATIKM	K	D	E	I	K	V	2	0	1	1	0	0	4	1	1	3	0	1	1	0	1	1	0	0	1	1	0	19	0	2144.01	sp|P06748|NPM_HUMAN	sp|P06748|NPM_HUMAN	55	73	yes	yes	2;3	9.6e-30	133.21	By MS/MS	1	0	6	2	720840000
DEIHIVEAEAMNYEGSPIKVTIATIK	VSIGAGAKDEIHIVEA	KVTIATIKMSVQPTVS	K	D	E	I	K	M	3	0	1	1	0	0	4	1	1	5	0	2	1	0	1	1	2	0	1	2	0	26	1	2870.47	sp|P06748|NPM_HUMAN	sp|P06748|NPM_HUMAN	55	80	yes	yes	3	1.89e-05	40.744	By MS/MS	1	0	3	2	0
DEIIIEGNDIEIVSNSAAIIQQATTVK	CSVSQAQKDEIIIEGN	IQQATTVKNKDIRKFI	K	D	E	V	K	N	3	0	2	2	0	2	3	1	0	7	0	1	0	0	0	2	2	0	0	2	0	27	0	2883.51	sp|P32969|RL9_HUMAN	sp|P32969|RL9_HUMAN	142	168	yes	yes	3	0.018706	18.864	By matching	1	0	2	1	1934900
DEIIPTTPISEQK	HVSIVEPKDEIIPTTP	TTPISEQKGGKPEPPA	K	D	E	Q	K	G	0	0	0	1	0	1	2	0	0	3	0	1	0	0	2	1	2	0	0	0	0	13	0	1469.76	sp|P23396|RS3_HUMAN	sp|P23396|RS3_HUMAN	215	227	yes	yes	2	0.0012327	67.997	By MS/MS	1	0	2	1	15232000
DEQDVIIVHHPDMPENSR	VPAVSMNRDEQDVIIV	PDMPENSRVIRVVIIG	R	D	E	S	R	V	0	1	1	3	0	1	2	0	2	2	0	0	1	0	2	1	0	0	0	2	0	18	0	2129.98	sp|O75616|ERAL1_HUMAN	sp|O75616|ERAL1_HUMAN	95	112	yes	yes	3	4.12e-07	74.732	By MS/MS	1	0	1	1	0
DEQIESIFQR	AEVIEYTKDEQIESIF	QIESIFQRTAWVFDDK	K	D	E	Q	R	T	0	1	0	1	0	2	2	0	0	2	0	0	0	1	0	1	0	0	0	0	0	10	0	1263.61	sp|P05198|IF2A_HUMAN	sp|P05198|IF2A_HUMAN	124	133	yes	yes	2	1.11e-37	158.79	By MS/MS	1	0	1	1	67817000
DETNYGIPQR	IIMWKITRDETNYGIP	TNYGIPQRAIRGHSHF	R	D	E	Q	R	A	0	1	1	1	0	1	1	1	0	1	0	0	0	0	1	0	1	0	1	0	0	10	0	1191.55	sp|P63244|GBLP_HUMAN	sp|P63244|GBLP_HUMAN	48	57	yes	yes	2	0.0070165	83.883	By MS/MS	1	0	2	1	2693500
DFEASFIR	RDDNPGIRDFEASFIR	DFEASFIRIIDKITNG	R	D	F	I	R	I	1	1	0	1	0	0	1	0	0	1	0	0	0	2	0	1	0	0	0	0	0	8	0	983.471	sp|Q9Y2P8|RCL1_HUMAN	sp|Q9Y2P8|RCL1_HUMAN	46	53	yes	yes	2	0.00019936	107.29	By MS/MS	1	0	2	1	3935900
DFEIDVIEEAYTTEHWIVR	RNAEIGNKDFEIDVIE	TTEHWIVRIYKVKDID	K	D	F	V	R	I	1	1	0	2	0	0	4	0	1	3	0	0	0	1	0	0	2	1	1	2	0	19	0	2364.13	sp|P46977|STT3A_HUMAN	sp|P46977|STT3A_HUMAN	672	690	yes	yes	3	3.57e-14	80.316	By matching	1	0	1		0
DFENSMNQVK	TAMRASQKDFENSMNQ	ENSMNQVKIIKKDPGN	K	D	F	V	K	I	0	0	2	1	0	1	1	0	0	0	0	1	1	1	0	1	0	0	0	1	0	10	0	1210.53	sp|O75521|ECI2_HUMAN	sp|O75521|ECI2_HUMAN	42	51	yes	yes	2	0.020268	59.067	By MS/MS	1	0	2	1	2032100
DFIDEYIFIAVGR	KEIQMIARDFIDEYIF	YIFIAVGRVGSTSENI	R	D	F	G	R	V	1	1	0	2	0	0	1	1	0	3	0	0	0	2	0	0	0	0	1	1	0	13	0	1556.79	sp|O15523|DDX3Y_HUMAN;sp|O00571|DDX3X_HUMAN	sp|O15523|DDX3Y_HUMAN	393	405	yes	no	2	0.00025133	94.122	By matching	1	0	1		0
DFIDSIGIIHEQNMAK	VKFYQNNKDFIDSIGI	IHEQNMAKMRIITFMG	K	D	F	A	K	M	1	0	1	2	0	1	1	1	1	4	0	1	1	1	0	1	0	0	0	0	0	16	0	1829.9	sp|Q7L2H7|EIF3M_HUMAN	sp|Q7L2H7|EIF3M_HUMAN	261	276	yes	yes	2	0	251.05	By MS/MS	1	0	3	2	35090000
DFIHIFEK	MSQIQNPKDFIHIFEK	DFIHIFEKNMIPERTV	K	D	F	E	K	N	0	0	0	1	0	0	1	0	1	2	0	1	0	2	0	0	0	0	0	0	0	8	0	1047.54	sp|A4D1E9|GTPBA_HUMAN	sp|A4D1E9|GTPBA_HUMAN	301	308	yes	yes	2	0.0041429	87.476	By MS/MS	1	0	2	1	4806300
DFVTTRPAIK	FIDKQMIRDFVTTRPA	VTTRPAIKEIIKEAIN	R	D	F	I	K	E	1	1	0	1	0	0	0	0	0	1	0	1	0	1	1	0	2	0	0	1	0	10	1	1146.64	sp|Q9UN81|LORF1_HUMAN	sp|Q9UN81|LORF1_HUMAN	305	314	yes	yes	2	0.00047191	104.22	By MS/MS	1	0	2	1	7695100
DGADIHSDIFISIAQAIIGGTAR	QKSPVFRRDGADIHSD	AIIGGTARAQGIYETI	R	D	G	A	R	A	4	1	0	3	0	1	0	3	1	6	0	0	0	1	0	2	1	0	0	0	0	23	0	2340.21	sp|Q96EY1|DNJA3_HUMAN	sp|Q96EY1|DNJA3_HUMAN	342	364	yes	yes	3	1.44e-71	145.88	By MS/MS	1	0	2	1	236950000
DGEIIFVHSAEGSEFWSAIIEK	VDDRIPTKDGEIIFVH	FWSAIIEKAYAKINGC	K	D	G	E	K	A	2	0	0	1	0	0	4	2	1	4	0	1	0	2	0	3	0	1	0	1	0	22	0	2463.2	sp|P17655|CAN2_HUMAN	sp|P17655|CAN2_HUMAN	162	183	yes	yes	3	1.6e-10	69.088	By matching	1	0	1		0
DGFFTIDSAIIR	CTQVRRTRDGFFTIDS	TIDSAIIRTQWDITNI	R	D	G	I	R	T	1	1	0	2	0	0	0	1	0	3	0	0	0	2	0	1	1	0	0	0	0	12	0	1353.69	sp|O95900|TRUB2_HUMAN	sp|O95900|TRUB2_HUMAN	260	271	yes	yes	2	0.0012489	62.088	By MS/MS	1	0	1	1	0
DGMDNQGGYGSVGR	SGMGGYGRDGMDNQGG	GGYGSVGRMGMGNNYS	R	D	G	G	R	M	0	1	1	2	0	1	0	5	0	0	0	0	1	0	0	1	0	0	1	1	0	14	0	1411.58	sp|P31942|HNRH3_HUMAN	sp|P31942|HNRH3_HUMAN	288	301	yes	yes	2	6.9e-08	110.44	By MS/MS	1	0	2	1	5451500
DGPPHQVIVVPIHSR	EKRQIGGKDGPPHQVI	IVVPIHSRISIPEAMQ	K	D	G	S	R	I	0	1	0	1	0	1	0	1	2	2	0	0	0	0	3	1	0	0	0	3	0	15	0	1649.9	sp|Q2NL82|TSR1_HUMAN	sp|Q2NL82|TSR1_HUMAN	79	93	yes	yes	2;3	5.96e-05	63.681	By MS/MS	1	0	2	2	3921400
DHAVVVGVYRPPPK	ITIEPYERDHAVVVGV	GVYRPPPKVKN_____	R	D	H	P	K	V	1	1	0	1	0	0	0	1	1	0	0	1	0	0	3	0	0	0	1	4	0	14	1	1532.85	sp|P22087|FBRL_HUMAN	sp|P22087|FBRL_HUMAN	305	318	yes	yes	2;3	2.03e-33	148.62	By MS/MS	1	0	5	2	34501000
DHTIEDEDVIQIVK	HNPQKVGKDHTIEDED	EDVIQIVKK_______	K	D	H	V	K	K	0	0	0	3	0	1	2	0	1	3	0	1	0	0	0	0	1	0	0	2	0	14	0	1652.83	sp|Q9Y295|DRG1_HUMAN	sp|Q9Y295|DRG1_HUMAN	353	366	yes	yes	3	0.0029119	43.03	By MS/MS	1	0	1	1	3912600
DIADEIAIVDVIEDK	CAISIIMKDIADEIAI	IVDVIEDKIKGEMMDI	K	D	I	D	K	I	2	0	0	4	0	0	2	0	0	4	0	1	0	0	0	0	0	0	0	2	0	15	0	1656.85	sp|P00338|LDHA_HUMAN	sp|P00338|LDHA_HUMAN	43	57	yes	yes	2	1.45e-22	101.53	By matching	1	0	1		0
DIEIQDYQESGATIIR	IATIIHMKDIEIQDYQ	ESGATIIRDRIKTEPF	K	D	I	I	R	D	1	1	0	2	0	2	2	1	0	4	0	0	0	0	0	1	1	0	1	0	0	16	0	1849.91	sp|Q9H9Q4|NHEJ1_HUMAN	sp|Q9H9Q4|NHEJ1_HUMAN	161	176	yes	yes	2	5.64e-22	125.5	By MS/MS	1	0	2	1	9062400
DIEIVMSQANVSR	DETGVEVKDIEIVMSQ	MSQANVSRAKAVRAIK	K	D	I	S	R	A	1	1	1	1	0	1	1	0	0	2	0	0	1	0	0	2	0	0	0	2	0	13	0	1460.73	sp|Q13765|NACA_HUMAN;sp|E9PAV3|NACAM_HUMAN	sp|Q13765|NACA_HUMAN	180	192	yes	no	2	4.56e-42	160.18	By MS/MS	1	0	3	2	27880000
DIENQYETQITQIEHEVSSSGQEVQSSAK	QIIAKNRKDIENQYET	QEVQSSAKEVTQIRHG	K	D	I	A	K	E	1	0	1	1	0	5	5	1	1	3	0	1	0	0	0	5	2	0	1	2	0	29	0	3263.51	sp|P35527|K1C9_HUMAN	sp|P35527|K1C9_HUMAN	340	368	yes	yes	3;4	6.54e-188	199.46	By MS/MS	1	0	5	2	55398000
DIEWVER	QCIAEFKRDIEWVERI	RDIEWVERIDVTIGPV	R	D	I	E	R	I	0	1	0	1	0	0	2	0	0	1	0	0	0	0	0	0	0	1	0	1	0	7	0	945.456	sp|Q99848|EBP2_HUMAN	sp|Q99848|EBP2_HUMAN	63	69	yes	yes	2	0.00013215	102.71	By matching	1	0	2	1	2852900
DIFDYIQWK	PIPVDSEKDIFDYIQW	IFDYIQWKYREPKDRS	K	D	I	W	K	Y	0	0	0	2	0	1	0	0	0	2	0	1	0	1	0	0	0	1	1	0	0	9	0	1226.6	sp|P06746|DPOLB_HUMAN	sp|P06746|DPOLB_HUMAN	318	326	yes	yes	2	0.018965	83.948	By MS/MS	1	0	3	2	17141000
DIFEDEIVPIFEK	IFVGKIPRDIFEDEIV	EIVPIFEKAGPIWDIR	R	D	I	E	K	A	0	0	0	2	0	0	3	0	0	3	0	1	0	2	1	0	0	0	0	1	0	13	0	1592.8	sp|O60506|HNRPQ_HUMAN	sp|O60506|HNRPQ_HUMAN	172	184	yes	yes	2	0.0012026	68.171	By matching	1	0	1		0
DIFHGATFVPR	AEYYGIYRDIFHGATF	HGATFVPRVPIHVAYA	R	D	I	P	R	V	1	1	0	1	0	0	0	1	1	1	0	0	0	2	1	0	1	0	0	1	0	11	0	1258.65	sp|Q96DV4|RM38_HUMAN	sp|Q96DV4|RM38_HUMAN	160	170	yes	yes	2;3	2.52e-06	113.69	By MS/MS	1	0	4	2	18406000
DIHDANTDIIGR	AGKSGVKKDIHDANTD	ANTDIIGRHPKQEKRS	K	D	I	G	R	H	1	1	1	3	0	0	0	1	1	3	0	0	0	0	0	0	1	0	0	0	0	12	0	1338.65	sp|P53985|MOT1_HUMAN	sp|P53985|MOT1_HUMAN	225	236	yes	yes	2;3	1.46e-168	223.22	By MS/MS	1	0	4	2	36786000
DIIAVVFYGTEK	SKIISSDRDIIAVVFY	VVFYGTEKDKNSVNFK	R	D	I	E	K	D	1	0	0	1	0	0	1	1	0	2	0	1	0	1	0	0	1	0	1	2	0	12	0	1353.72	sp|P12956|XRCC6_HUMAN	sp|P12956|XRCC6_HUMAN	81	92	yes	yes	2	0.00028531	102.97	By MS/MS	1	0	3	2	26701000
DIIDDATNIVQIYHVIHPDGQSAQGAK	IIIDQIQRDIIDDATN	GQSAQGAKDQAAEGIN	R	D	I	A	K	D	3	0	1	4	0	3	0	2	2	5	0	1	0	0	1	1	1	0	1	2	0	27	0	2917.46	sp|P82650|RT22_HUMAN	sp|P82650|RT22_HUMAN	292	318	yes	yes	3;4	0.0021577	28.782	By matching	1	0	3	1	4554600
DIIDEGHAATQIVNQIHDVVVENNISDK	DKIEAVVKDIIDEGHA	VENNISDKQKSIITEK	K	D	I	D	K	Q	2	0	3	4	0	2	2	1	2	5	0	1	0	0	0	1	1	0	0	4	0	28	0	3085.53	sp|P35249|RFC4_HUMAN	sp|P35249|RFC4_HUMAN	295	322	yes	yes	3;4	3.27e-212	208.82	By MS/MS	1	0	7	5	1094800000
DIIINTMSQEEK	IENTVTIKDIIINTMS	NTMSQEEKAAYISDPR	K	D	I	E	K	A	0	0	1	1	0	1	2	0	0	3	0	1	1	0	0	1	1	0	0	0	0	12	0	1419.69	sp|P78527|PRKDC_HUMAN	sp|P78527|PRKDC_HUMAN	3814	3825	yes	yes	2	0.0022493	71.176	By MS/MS	1	0	2	1	21966000
DIIIRPEIEEIR	IFANQTEKDIIIRPEI	RPEIEEIRNKHSARFK	K	D	I	I	R	N	0	2	0	1	0	0	3	0	0	5	0	0	0	0	1	0	0	0	0	0	0	12	1	1494.84	sp|P00387|NB5R3_HUMAN	sp|P00387|NB5R3_HUMAN	215	226	yes	yes	3	0.0039804	43.68	By matching	1	0	2		0
DIINIAK	EFSHRSGRDIINIAKK	RDIINIAKKRTNIIPV	R	D	I	A	K	K	1	0	1	1	0	0	0	0	0	3	0	1	0	0	0	0	0	0	0	0	0	7	0	785.465	sp|P22087|FBRL_HUMAN	sp|P22087|FBRL_HUMAN	199	205	yes	yes	2	0.024245	83.614	By MS/MS	1	0	2	1	4320300
DIISDTSGDFR	MYKTDIEKDIISDTSG	SDTSGDFRKIMVAIAK	K	D	I	F	R	K	0	1	0	3	0	0	0	1	0	2	0	0	0	1	0	2	1	0	0	0	0	11	0	1224.56	sp|P07355|ANXA2_HUMAN;sp|A6NMY6|AXA2L_HUMAN	sp|P07355|ANXA2_HUMAN	158	168	yes	no	2	0.0066017	67.385	By MS/MS	1	0	1	1	7310200
DIISDTSGDFRK	MYKTDIEKDIISDTSG	DTSGDFRKIMVAIAKG	K	D	I	R	K	I	0	1	0	3	0	0	0	1	0	2	0	1	0	1	0	2	1	0	0	0	0	12	1	1352.66	sp|P07355|ANXA2_HUMAN;sp|A6NMY6|AXA2L_HUMAN	sp|P07355|ANXA2_HUMAN	158	169	yes	no	2	0.0002458	63.091	By MS/MS	1	0	1	1	0
DIISIAEDEDIR	FDISIFYRDIISIAED	IAEDEDIRVHFEESSK	R	D	I	I	R	V	1	1	0	3	0	0	2	0	0	4	0	0	0	0	0	1	0	0	0	0	0	12	0	1387.68	sp|P12956|XRCC6_HUMAN	sp|P12956|XRCC6_HUMAN	219	230	yes	yes	2	0.00090995	78.324	By matching	1	0	2	1	61114000
DIITSVVSR	YAVENHIKDIITSVVS	IITSVVSRRKAYRIRD	K	D	I	S	R	R	0	1	0	1	0	0	0	0	0	2	0	0	0	0	0	2	1	0	0	2	0	9	0	988.555	sp|Q96BN2|TADA1_HUMAN	sp|Q96BN2|TADA1_HUMAN	185	193	yes	yes	2	0.029835	61.161	By MS/MS	1	0	1	1	1868700
DIIVAEA	IAAFQVTRDIIVAEA_	RDIIVAEA________	R	D	I	E	A	-	2	0	0	1	0	0	1	0	0	2	0	0	0	0	0	0	0	0	0	1	0	7	0	729.391	sp|P40937|RFC5_HUMAN	sp|P40937|RFC5_HUMAN	334	340	yes	yes	1	0.014901	92.692	By matching	1	0	2	1	21315000
DIKDYFSK	ISWDTTKKDIKDYFSK	DIKDYFSKFGEVVDCT	K	D	I	S	K	F	0	0	0	2	0	0	0	0	0	1	0	2	0	1	0	1	0	0	1	0	0	8	1	1014.5	sp|Q14103|HNRPD_HUMAN	sp|Q14103|HNRPD_HUMAN	112	119	yes	yes	2	0.009114	105.35	By matching	1	0	2	1	3968500
DIKDYFTK	ISWDTSKKDIKDYFTK	DIKDYFTKFGEVVDCT	K	D	I	T	K	F	0	0	0	2	0	0	0	0	0	1	0	2	0	1	0	0	1	0	1	0	0	8	1	1028.52	sp|Q99729|ROAA_HUMAN	sp|Q99729|ROAA_HUMAN	84	91	yes	yes	2	2.76e-26	147.75	By MS/MS	1	0	2	1	9833000
DIKPENIIIGIK	HGKKVIHRDIKPENII	ENIIIGIKGEIKIADF	R	D	I	I	K	G	0	0	1	1	0	0	1	1	0	5	0	2	0	0	1	0	0	0	0	0	0	12	1	1351.81	sp|Q96GD4|AURKB_HUMAN	sp|Q96GD4|AURKB_HUMAN	200	211	yes	yes	2	0.013217	76.326	By matching	1	0	2	1	5733400
DIMVGDEASEIR	KVGNIEIKDIMVGDEA	GDEASEIRSMIEVNYP	K	D	I	I	R	S	1	1	0	2	0	0	2	1	0	2	0	0	1	0	0	1	0	0	0	1	0	12	0	1333.62	sp|P61160|ARP2_HUMAN	sp|P61160|ARP2_HUMAN	54	65	yes	yes	2	0.02097	38.3	By MS/MS	1	0	1	1	0
DIPFETIEVEAK	DAHAIIYKDIPFETIE	ETIEVEAKVAIEIFQH	K	D	I	A	K	V	1	0	0	1	0	0	3	0	0	2	0	1	0	1	1	0	1	0	0	1	0	12	0	1389.7	sp|Q9NYK5|RM39_HUMAN	sp|Q9NYK5|RM39_HUMAN	213	224	yes	yes	2	4.59e-41	158.04	By MS/MS	1	0	2	1	65875000
DIPGITDTTVPR	VIVKKGEKDIPGITDT	ITDTTVPRRIGPKRAS	K	D	I	P	R	R	0	1	0	2	0	0	0	1	0	2	0	0	0	0	2	0	3	0	0	1	0	12	0	1283.67	sp|P62753|RS6_HUMAN	sp|P62753|RS6_HUMAN	120	131	yes	yes	2	0.0023683	70.54	By matching	1	0	1		0
DIPVSEQQER	FIGCVDIKDIPVSEQQ	PVSEQQERAFTIGIAG	K	D	I	E	R	A	0	1	0	1	0	2	2	0	0	1	0	0	0	0	1	1	0	0	0	1	0	10	0	1199.58	sp|Q9UNM6|PSD13_HUMAN	sp|Q9UNM6|PSD13_HUMAN	187	196	yes	yes	2	0.0088726	74.841	By MS/MS	1	0	1	1	3009200
DIQIVIPDYFPER	RYIIDYIRDIQIVIPD	IPDYFPERSRIQREAE	R	D	I	E	R	S	0	1	0	2	0	1	1	0	0	3	0	0	0	1	2	0	0	0	1	1	0	13	0	1603.82	sp|Q96CX2|KCD12_HUMAN	sp|Q96CX2|KCD12_HUMAN	98	110	yes	yes	2	2.21e-122	198.74	By MS/MS	1	0	5	4	507690000
DIQNFIK	EFKEIVRKDIQNFIKK	KDIQNFIKKENKNEKV	K	D	I	I	K	K	0	0	1	1	0	1	0	0	0	2	0	1	0	1	0	0	0	0	0	0	0	7	0	876.471	sp|P06702|S10A9_HUMAN	sp|P06702|S10A9_HUMAN	44	50	yes	yes	1;2	1.9e-18	143.85	By MS/MS	1	0	2	2	50282000
DIQNFIKK	EFKEIVRKDIQNFIKK	DIQNFIKKENKNEKVI	K	D	I	K	K	E	0	0	1	1	0	1	0	0	0	2	0	2	0	1	0	0	0	0	0	0	0	8	1	1004.57	sp|P06702|S10A9_HUMAN	sp|P06702|S10A9_HUMAN	44	51	yes	yes	2	0.0046834	96.027	By MS/MS	1	0	1	1	16448000
DISEASVFDAYVIPK	IVEAAAVRDISEASVF	FDAYVIPKIYVKIHYC	R	D	I	P	K	I	2	0	0	2	0	0	1	0	0	2	0	1	0	1	1	2	0	0	1	2	0	15	0	1652.83	sp|P62854|RS26_HUMAN	sp|P62854|RS26_HUMAN	52	66	yes	yes	2	0.0032425	48.899	By MS/MS	1	0	2	1	3260400
DISMIVIIPNEIDGIQK	IEIPYKGKDISMIVII	NEIDGIQKIEEKITAE	K	D	I	Q	K	I	0	0	1	2	0	1	1	1	0	6	0	1	1	0	1	1	0	0	0	1	0	17	0	1897.02	sp|P29508|SPB3_HUMAN;sp|P48594|SPB4_HUMAN	sp|P29508|SPB3_HUMAN	240	256	yes	no	2	0.021962	31.089	By matching	1	0	1		0
DITEYISR	ISWDTSKKDITEYISR	DITEYISRFGEVVDCT	K	D	I	S	R	F	0	1	0	1	0	0	1	0	0	2	0	0	0	0	0	1	1	0	1	0	0	8	0	995.492	sp|O14979|HNRDL_HUMAN	sp|O14979|HNRDL_HUMAN	163	170	yes	yes	2	6.09e-19	133.68	By MS/MS	1	0	2	1	24331000
DIVIIIYETAIISSGFSIEDPQTHANR	DKNDKSVKDIVIIIYE	DPQTHANRIYRMIKIG	K	D	I	N	R	I	2	1	1	2	0	1	2	1	1	7	0	0	0	1	1	3	2	0	1	1	0	27	0	3001.54	sp|P07900|HS90A_HUMAN	sp|P07900|HS90A_HUMAN	661	687	yes	yes	3;4	7.82e-199	214.08	By MS/MS	1	0	5	1	193510000
DIVVIIFETAIISSGFSIEDPQTHSNR	DKNDKAVKDIVVIIFE	DPQTHSNRIYRMIKIG	K	D	I	N	R	I	1	1	1	2	0	1	2	1	1	6	0	0	0	2	1	4	2	0	0	2	0	27	0	2987.52	sp|P08238|HS90B_HUMAN	sp|P08238|HS90B_HUMAN	653	679	yes	yes	3;4	6.05e-35	111.55	By matching	1	0	4	1	220650000
DIYANTVISGGTTMYPGIADR	KCDVDIRKDIYANTVI	MYPGIADRMQKEITAI	K	D	I	D	R	M	2	1	1	2	0	0	0	3	0	3	0	0	1	0	1	1	3	0	2	1	0	21	0	2214.06	sp|P63261|ACTG_HUMAN;sp|P60709|ACTB_HUMAN	sp|P63261|ACTG_HUMAN	292	312	yes	no	2;3	5.55e-100	178.32	By MS/MS	1	0	4	1	15734000
DKDFAIDIIK	FAFNAEFKDKDFAIDI	DFAIDIIKSTHDHWKA	K	D	K	I	K	S	1	0	0	3	0	0	0	0	0	3	0	2	0	1	0	0	0	0	0	0	0	10	1	1176.64	sp|Q15181|IPYR_HUMAN	sp|Q15181|IPYR_HUMAN	212	221	yes	yes	2	0.01146	100.93	By matching	1	0	1		0
DKEFGSMVIEINASDDR	ACAKQIYKDKEFGSMV	EINASDDRGIDIIRGP	K	D	K	D	R	G	1	1	1	3	0	0	2	1	0	2	0	1	1	1	0	2	0	0	0	1	0	17	1	1924.88	sp|P40937|RFC5_HUMAN	sp|P40937|RFC5_HUMAN	80	96	yes	yes	3	3.18e-11	72.627	By MS/MS	1	0	2	1	5881600
DKIDGNEIDISISDINEVPVK	GSKGGNIRDKIDGNEI	DINEVPVKEIAAIPKA	R	D	K	V	K	E	0	0	2	4	0	0	2	1	0	5	0	2	0	0	1	2	0	0	0	2	0	21	1	2312.17	sp|Q96AG4|LRC59_HUMAN	sp|Q96AG4|LRC59_HUMAN	13	33	yes	yes	2;3	4.01e-82	165.13	By MS/MS	1	0	11	6	396300000
DKINNWIVQISK	NEVERRRRDKINNWIV	NWIVQISKIIPDCSME	R	D	K	S	K	I	0	0	2	1	0	1	0	0	0	3	0	2	0	0	0	1	0	1	0	1	0	12	1	1456.8	sp|P22415|USF1_HUMAN;sp|Q15853|USF2_HUMAN	sp|P22415|USF1_HUMAN	213	224	yes	no	2	0.0073758	84.759	By MS/MS	1	0	1	1	5810600
DKPIEMQITSAK	IFVKMIQRDKPIEMQI	EMQITSAKCITYMCRA	R	D	K	A	K	C	1	0	0	1	0	1	1	0	0	2	0	2	1	0	1	1	1	0	0	0	0	12	1	1359.71	sp|Q8IUR7|ARMC8_HUMAN	sp|Q8IUR7|ARMC8_HUMAN	247	258	yes	yes	2	0.035735	66.004	By MS/MS	1	0	2	1	6419300
DKWIAPDGIIFPDR	INTVIYARDKWIAPDG	DGIIFPDRATIYVTAI	R	D	K	D	R	A	1	1	0	3	0	0	0	1	0	3	0	1	0	1	2	0	0	1	0	0	0	14	1	1641.85	sp|Q99873|ANM1_HUMAN	sp|Q99873|ANM1_HUMAN	172	185	yes	yes	2;3	9.24e-05	64.52	By MS/MS	1	0	2	1	0
DKYPNIQVIGGNVVTAAQAK	INMIKYIKDKYPNIQV	VVTAAQAKNIIDAGVD	K	D	K	A	K	N	3	0	2	1	0	2	0	2	0	2	0	2	0	0	1	0	1	0	1	3	0	20	1	2085.12	sp|P12268|IMDH2_HUMAN	sp|P12268|IMDH2_HUMAN	292	311	yes	yes	3	3.04e-48	148.38	By MS/MS	1	0	2	1	25292000
DKYTIPGGIIAPGGNSMASGVGVGAGIGAGVNQR	KTKTIMKKDKYTIPGG	IGAGVNQRMDSYAHMN	K	D	K	Q	R	M	4	1	2	1	0	1	0	10	0	4	0	1	1	0	2	2	1	0	1	3	0	34	1	3140.6	sp|P48431|SOX2_HUMAN	sp|P48431|SOX2_HUMAN	123	156	yes	yes	3;4	1.46e-140	171.48	By MS/MS	1	0	91	54	9134500000
DMAGDWHWAIR	YIAGSKVKDMAGDWHW	GDWHWAIRVTPGIGVV	K	D	M	I	R	V	2	1	0	2	0	0	0	1	1	1	0	0	1	0	0	0	0	2	0	0	0	11	0	1356.6	sp|Q9H2V7|SPNS1_HUMAN	sp|Q9H2V7|SPNS1_HUMAN	211	221	yes	yes	2	0.00117	63.624	By MS/MS	1	0	1	1	0
DMGGYSTTTDFIK	KVGKVRTRDMGGYSTT	STTTDFIKSVIGHIQT	R	D	M	I	K	S	0	0	0	2	0	0	0	2	0	1	0	1	1	1	0	1	3	0	1	0	0	13	0	1434.63	sp|O43837|IDH3B_HUMAN	sp|O43837|IDH3B_HUMAN	362	374	yes	yes	2	0.00071049	72.891	By MS/MS	1	0	2	1	1656100
DMGSVAIDAGTAK	EQIERIRKDMGSVAID	AIDAGTAKDSISPVIH	K	D	M	A	K	D	3	0	0	2	0	0	0	2	0	1	0	1	1	0	0	1	1	0	0	1	0	13	0	1234.59	sp|Q9HCN4|GPN1_HUMAN	sp|Q9HCN4|GPN1_HUMAN	298	310	yes	yes	2	0.00078019	71.933	By MS/MS	1	0	1	1	3147400
DMIIANK	KEDITEIRDMIIANKV	RDMIIANKVPAAARAG	R	D	M	N	K	V	1	0	1	1	0	0	0	0	0	2	0	1	1	0	0	0	0	0	0	0	0	7	0	803.421	sp|P05388|RLA0_HUMAN;sp|Q8NHW5|RLA0L_HUMAN	sp|P05388|RLA0_HUMAN	100	106	yes	no	1;2	8.63e-27	161.89	By MS/MS	1	0	4	2	316990000
DMIIANKVPAAAR	KEDITEIRDMIIANKV	NKVPAAARAGAIAPCE	R	D	M	A	R	A	4	1	1	1	0	0	0	0	0	2	0	1	1	0	1	0	0	0	0	1	0	13	1	1368.75	sp|P05388|RLA0_HUMAN;sp|Q8NHW5|RLA0L_HUMAN	sp|P05388|RLA0_HUMAN	100	112	yes	no	2;3	1.39e-05	113.61	By MS/MS	1	0	6	3	48511000
DMISMYIPGAEVPEPAAPSR	PCQAGDIRDMISMYIP	PEPAAPSRIHMSQHYQ	R	D	M	S	R	I	3	1	0	1	0	0	2	1	0	2	0	0	2	0	4	2	0	0	1	1	0	20	0	2130.01	sp|P48431|SOX2_HUMAN	sp|P48431|SOX2_HUMAN	272	291	yes	yes	2;3	1.3e-74	164.02	By MS/MS	1	0	48	26	27185000000
DMTMFVTASK	INDIQISRDMTMFVTA	TMFVTASKDNTAKIFD	R	D	M	S	K	D	1	0	0	1	0	0	0	0	0	0	0	1	2	1	0	1	2	0	0	1	0	10	0	1129.51	sp|Q13347|EIF3I_HUMAN	sp|Q13347|EIF3I_HUMAN	199	208	yes	yes	2	0.0020887	89.171	By MS/MS	1	0	6	4	33821000
DNDAFSYGYVR	ASVISKWRDNDAFSYG	AFSYGYVRAEVIAGFV	R	D	N	V	R	A	1	1	1	2	0	0	0	1	0	0	0	0	0	1	0	1	0	0	2	1	0	11	0	1305.56	sp|Q8NEW0|ZNT7_HUMAN	sp|Q8NEW0|ZNT7_HUMAN	92	102	yes	yes	2	0.011816	59.198	By matching	1	0	1		0
DNFHGIAIFIDTYPNDETTER	PGPVFGSKDNFHGIAI	PNDETTERVFPYISVM	K	D	N	E	R	V	1	1	2	3	0	0	2	1	1	3	0	0	0	2	1	0	3	0	1	0	0	21	0	2467.13	sp|Q12907|LMAN2_HUMAN	sp|Q12907|LMAN2_HUMAN	152	172	yes	yes	3	0.00029069	29.842	By MS/MS	1	0	1	1	0
DNPIDPVIAK	NIKWIDIKDNPIDPVI	PIDPVIAKVAGDCIDE	K	D	N	A	K	V	1	0	1	2	0	0	0	0	0	2	0	1	0	0	2	0	0	0	0	1	0	10	0	1080.58	sp|Q96AG4|LRC59_HUMAN	sp|Q96AG4|LRC59_HUMAN	117	126	yes	yes	2	0.020862	58.743	By MS/MS	1	0	2	1	43463000
DNSIVITPSHIK	TDIEVIIKDNSIVITP	VITPSHIKAYMIMTIQ	K	D	N	I	K	A	0	0	1	1	0	0	0	0	1	3	0	1	0	0	1	2	1	0	0	1	0	12	0	1322.72	sp|P50613|CDK7_HUMAN	sp|P50613|CDK7_HUMAN	104	115	yes	yes	2	0.0034723	66.004	By MS/MS	1	0	2	1	2316300
DNVDDPTGNFR	VNFIKSPKDNVDDPTG	DDPTGNFRSGPITGWR	K	D	N	F	R	S	0	1	2	3	0	0	0	1	0	0	0	0	0	1	1	0	1	0	0	1	0	11	0	1248.54	sp|Q12907|LMAN2_HUMAN	sp|Q12907|LMAN2_HUMAN	304	314	yes	yes	2	0.0019173	93.839	By MS/MS	1	0	2	1	5548700
DPAQPMSPGEATQSGAR	________________	EATQSGARPADRYGII	R	D	P	A	R	P	3	1	0	1	0	2	1	2	0	0	0	0	1	0	3	2	1	0	0	0	0	17	0	1698.76	sp|Q9BQG0|MBB1A_HUMAN	sp|Q9BQG0|MBB1A_HUMAN	5	21	yes	yes	2	0.010868	35.473	By MS/MS	1	0	1	1	1813800
DPDAQPGGEIMIGGTDSK	IFSFYISRDPDAQPGG	MIGGTDSKYYKGSISY	R	D	P	S	K	Y	1	0	0	3	0	1	1	4	0	2	0	1	1	0	2	1	1	0	0	0	0	18	0	1786.8	sp|P07339|CATD_HUMAN	sp|P07339|CATD_HUMAN	236	253	yes	yes	2	4.83e-11	72.433	By MS/MS	1	0	1	1	5223500
DPEEIEKEEQAAAEK	MPDIYFYRDPEEIEKE	EEQAAAEKAVTKEEFQ	R	D	P	E	K	A	3	0	0	1	0	1	6	0	0	1	0	2	0	0	1	0	0	0	0	0	0	15	1	1714.79	sp|P08865|RSSA_HUMAN	sp|P08865|RSSA_HUMAN	206	220	yes	yes	2	1.73e-89	182.35	By MS/MS	1	0	1	1	8317500
DPGIFAWEIR	HIRTYKQRDPGIFAWE	GIFAWEIRDRIIADGV	R	D	P	I	R	D	1	1	0	1	0	0	1	1	0	2	0	0	0	1	1	0	0	1	0	0	0	10	0	1202.61	sp|P55771|PAX9_HUMAN	sp|P55771|PAX9_HUMAN	94	103	yes	yes	2	0.014971	63.624	By matching	1	0	1		0
DPNAFIFDHIITIKPVK	RCIVRAIKDPNAFIFD	IITIKPVKFIEGEIIH	K	D	P	V	K	F	1	0	1	2	0	0	0	0	1	4	0	2	0	2	2	0	1	0	0	1	0	17	1	1967.09	sp|Q7L2H7|EIF3M_HUMAN	sp|Q7L2H7|EIF3M_HUMAN	214	230	yes	yes	2;3	7.63e-31	137.69	By MS/MS	1	0	3	2	66686000
DPQIVPIIIEAAR	PHGIFGPRDPQIVPII	PIIIEAARNGKMKFVI	R	D	P	A	R	N	2	1	0	1	0	1	1	0	0	4	0	0	0	0	2	0	0	0	0	1	0	13	0	1433.82	sp|Q15738|NSDHL_HUMAN	sp|Q15738|NSDHL_HUMAN	208	220	yes	yes	2	0.00085621	70.889	By MS/MS	1	0	2	1	4512400
DPSQIDNNEPYMK	FVSFFDIRDPSQIDNN	DNNEPYMKIPCNDSKI	R	D	P	M	K	I	0	0	2	2	0	1	1	0	0	1	0	1	1	0	2	1	0	0	1	0	0	13	0	1549.67	sp|Q13347|EIF3I_HUMAN	sp|Q13347|EIF3I_HUMAN	129	141	yes	yes	2	6.12e-54	164.68	By MS/MS	1	0	3	2	21682000
DPYAIDIIDK	DRIKAYVRDPYAIDII	YAIDIIDKIIVIDPAQ	R	D	P	D	K	I	1	0	0	3	0	0	0	0	0	3	0	1	0	0	1	0	0	0	1	0	0	10	0	1161.59	sp|P50750|CDK9_HUMAN	sp|P50750|CDK9_HUMAN	285	294	yes	yes	2	2.26e-05	113.22	By MS/MS	1	0	4	2	16954000
DQAAEGINIIK	GQSAQGAKDQAAEGIN	AEGINIIKVFAKTEAQ	K	D	Q	I	K	V	2	0	1	1	0	1	1	1	0	3	0	1	0	0	0	0	0	0	0	0	0	11	0	1170.62	sp|P82650|RT22_HUMAN	sp|P82650|RT22_HUMAN	319	329	yes	yes	2	1.14e-08	122.69	By MS/MS	1	0	2	1	13861000
DQFPEVYVPTVFENYVADIEVDGK	CIIIVFSKDQFPEVYV	ADIEVDGKQVEIAIWD	K	D	Q	G	K	Q	1	0	1	3	0	1	3	1	0	1	0	1	0	2	2	0	1	0	2	5	0	24	0	2772.32	sp|P61586|RHOA_HUMAN	sp|P61586|RHOA_HUMAN	28	51	yes	yes	3	0.0067338	25.485	By matching	1	0	1		0
DQIIYNIIK	________________	QIIYNIIKEEQTPQNK	K	D	Q	I	K	E	0	0	1	1	0	1	0	0	0	4	0	1	0	0	0	0	0	0	1	0	0	9	0	1118.63	sp|P00338|LDHA_HUMAN	sp|P00338|LDHA_HUMAN	6	14	yes	yes	2	0.00019074	105.52	By MS/MS	1	0	2	1	6699000
DQIPSPGIMVFPK	NDEVPKYRDQIPSPGI	PGIMVFPKPVTAIEYT	R	D	Q	P	K	P	0	0	0	1	0	1	0	1	0	2	0	1	1	1	3	1	0	0	0	1	0	13	0	1427.75	sp|P54709|AT1B3_HUMAN	sp|P54709|AT1B3_HUMAN	74	86	yes	yes	2	0.00024531	85.554	By MS/MS	1	0	2	1	25499000
DQNIFVQK	VNKNIFIKDQNIFVQK	DQNIFVQKIIGQFSEK	K	D	Q	Q	K	I	0	0	1	1	0	2	0	0	0	1	0	1	0	1	0	0	0	0	0	1	0	8	0	990.513	sp|P53004|BIEA_HUMAN	sp|P53004|BIEA_HUMAN	254	261	yes	yes	2	0.019588	69.105	By MS/MS	1	0	1	1	0
DQPQGSHFWK	NSQVYCTKDQPQGSHF	PQGSHFWKSSFPGDVA	K	D	Q	W	K	S	0	0	0	1	0	2	0	1	1	0	0	1	0	1	1	1	0	1	0	0	0	10	0	1228.56	sp|P35453|HXD13_HUMAN	sp|P35453|HXD13_HUMAN	247	256	yes	yes	2	0.026525	55.649	By matching	1	0	2	1	2537500
DQVTAQEIFQDNHEDGPTAK	PIIEAKKKDQVTAQEI	HEDGPTAKKIKTEQGG	K	D	Q	A	K	K	2	0	1	3	0	3	2	1	1	1	0	1	0	1	1	0	2	0	0	1	0	20	0	2242.01	sp|P13010|XRCC5_HUMAN	sp|P13010|XRCC5_HUMAN	546	565	yes	yes	3	5.56e-23	117.03	By MS/MS	1	0	2	1	7338600
DRISASSITMESFAFIWAGGR	DIHFKISRDRISASSI	AFIWAGGRASYGVSKG	R	D	R	G	R	A	3	2	0	1	0	0	1	2	0	3	0	0	1	2	0	4	1	1	0	0	0	21	1	2301.12	sp|Q00839|HNRPU_HUMAN	sp|Q00839|HNRPU_HUMAN	304	324	yes	yes	3	1.5e-37	132.14	By matching	1	0	1		0
DRPENVHGGIIADDMGIGK	TITNFSEKDRPENVHG	ADDMGIGKTITAIAVI	K	D	R	G	K	T	1	1	1	3	0	0	1	4	1	3	0	1	1	0	1	0	0	0	0	1	0	19	1	1992.97	sp|Q14527|HLTF_HUMAN	sp|Q14527|HLTF_HUMAN	282	300	yes	yes	3	0.0025189	35.133	By matching	1	0	1		0
DSAYQSITHYR	RERPMYGRDSAYQSIT	YQSITHYRPVSASRSS	R	D	S	Y	R	P	1	1	0	1	0	1	0	0	1	1	0	0	0	0	0	2	1	0	2	0	0	11	0	1339.62	sp|P50402|EMD_HUMAN	sp|P50402|EMD_HUMAN	158	168	yes	yes	2	3.17e-38	155.97	By MS/MS	1	0	2	1	3606500
DSAYQSITHYRPVSASR	RERPMYGRDSAYQSIT	YRPVSASRSSIDISYY	R	D	S	S	R	S	2	2	0	1	0	1	0	0	1	1	0	0	0	0	1	4	1	0	2	1	0	17	1	1936.94	sp|P50402|EMD_HUMAN	sp|P50402|EMD_HUMAN	158	174	yes	yes	3;4	5.56e-31	139.08	By matching	1	0	3		0
DSEEAEIIR	TDIKVVDRDSEEAEII	SEEAEIIRKYVKNTHA	R	D	S	I	R	K	1	1	0	1	0	0	3	0	0	2	0	0	0	0	0	1	0	0	0	0	0	9	0	1060.5	sp|P09874|PARP1_HUMAN	sp|P09874|PARP1_HUMAN	807	815	yes	yes	2	0.02828	55.461	By MS/MS	1	0	1	1	0
DSHEPTYGIY	IRYIDRYRDSHEPTYG	HEPTYGIY________	R	D	S	I	Y	-	0	0	0	1	0	0	1	1	1	1	0	0	0	0	1	1	1	0	2	0	0	10	0	1180.5	sp|Q96DV4|RM38_HUMAN	sp|Q96DV4|RM38_HUMAN	371	380	yes	yes	2	0.017296	60.892	By MS/MS	1	0	2	1	2904600
DSIDPSFTHAMQIITAEIEK	IPEIMAEKDSIDPSFT	IITAEIEKIQKGDSKK	K	D	S	E	K	I	2	0	0	2	0	1	2	0	1	4	0	1	1	1	1	2	2	0	0	0	0	20	0	2245.09	sp|Q07666|KHDR1_HUMAN	sp|Q07666|KHDR1_HUMAN	112	131	yes	yes	3	0.018967	18.936	By matching	1	0	1		0
DSIGDFIEHYAQIGPSSPEQIAAGAEEGGGPR	MAVAAEFRDSIGDFIE	AEEGGGPRRAIKSEFI	R	D	S	P	R	R	4	1	0	2	0	2	4	6	1	4	0	0	0	1	3	3	0	0	1	0	0	32	0	3254.51	sp|Q96QR8|PURB_HUMAN	sp|Q96QR8|PURB_HUMAN	85	116	yes	yes	3	1.07e-08	37.821	By MS/MS	1	0	3	2	10693000
DSIIFIVDASK	GDYKYSGRDSIIFIVD	IFIVDASKAMFESQSE	R	D	S	S	K	A	1	0	0	2	0	0	0	0	0	3	0	1	0	1	0	2	0	0	0	1	0	11	0	1206.65	sp|P12956|XRCC6_HUMAN	sp|P12956|XRCC6_HUMAN	36	46	yes	yes	2	4.61e-08	117.09	By MS/MS	1	0	3	2	76337000
DSIIYITADSPNVMTTFR	SHVDIFPKDSIIYITA	PNVMTTFRHDKVYVIG	K	D	S	F	R	H	1	1	1	2	0	0	0	0	0	3	0	0	1	1	1	2	3	0	1	1	0	18	0	2043	sp|Q7L0Y3|MRRP1_HUMAN	sp|Q7L0Y3|MRRP1_HUMAN	285	302	yes	yes	2	0.0056544	37.157	By matching	1	0	1		0
DSIVIIGR	________________	DSIVIIGRVPAHPDSR	K	D	S	G	R	V	0	1	0	1	0	0	0	1	0	3	0	0	0	0	0	1	0	0	0	1	0	8	0	871.513	sp|O76071|CIAO1_HUMAN	sp|O76071|CIAO1_HUMAN	3	10	yes	yes	2	0.037752	77.282	By MS/MS	1	0	1	1	1260900
DSSDPNEIYVNHK	TRNPHAAKDSSDPNEI	NEIYVNHKVYTRHMTW	K	D	S	H	K	V	0	0	2	2	0	0	1	0	1	1	0	1	0	0	1	2	0	0	1	1	0	13	0	1516.68	sp|O15160|RPAC1_HUMAN	sp|O15160|RPAC1_HUMAN	155	167	yes	yes	2	0.0004923	75.89	By MS/MS	1	0	2	1	5158600
DSTIIMQIIR	TISEESYKDSTIIMQI	TIIMQIIRDNITIWTS	K	D	S	I	R	D	0	1	0	1	0	1	0	0	0	4	0	0	1	0	0	1	1	0	0	0	0	10	0	1188.65	sp|P62258|1433E_HUMAN;sp|P27348|1433T_HUMAN;sp|Q04917|1433F_HUMAN;sp|P61981|1433G_HUMAN;sp|P31947|1433S_HUMAN;sp|P63104|1433Z_HUMAN;sp|P31946|1433B_HUMAN	sp|P63104|1433Z_HUMAN	216	225	no	no	2	0.0071934	57.532	By MS/MS	1	0	4	2	3375600
DTGIFIDIMHIK	RTKAGDIRDTGIFIDI	FIDIMHIKKPGGFDIS	R	D	T	I	K	K	0	0	0	2	0	0	0	1	1	4	0	1	1	1	0	0	1	0	0	0	0	12	0	1401.73	sp|P12956|XRCC6_HUMAN	sp|P12956|XRCC6_HUMAN	195	206	yes	yes	2;3	5.77e-68	174.23	By MS/MS	1	0	6	3	152520000
DTHPGSPGSPGPAIRPIPAR	KEHIRRHRDTHPGSPG	AIRPIPAREKPHACCE	R	D	T	A	R	E	2	2	0	1	0	0	0	3	1	2	0	0	0	0	6	2	1	0	0	0	0	20	1	1979.03	sp|Q8N0Y2|ZN444_HUMAN	sp|Q8N0Y2|ZN444_HUMAN	227	246	yes	yes	3	0.0097815	24.793	By MS/MS	1	0	2	1	2953200
DTIMISR	FIFPPKPKDTIMISRT	KDTIMISRTPEVTCVV	K	D	T	S	R	T	0	1	0	1	0	0	0	0	0	2	0	0	1	0	0	1	1	0	0	0	0	7	0	834.427	sp|P01857|IGHG1_HUMAN;sp|P01859|IGHG2_HUMAN;sp|P01861|IGHG4_HUMAN;sp|P01860|IGHG3_HUMAN	sp|P01857|IGHG1_HUMAN	132	138	yes	no	2	3.45e-12	124.83	By MS/MS	1	0	2	1	9417900
DTSHIPPINR	FHPKSITRDTSHIPPI	SHIPPINRKADCPENA	R	D	T	N	R	K	0	1	1	1	0	0	0	0	1	2	0	0	0	0	2	1	1	0	0	0	0	10	0	1148.59	sp|Q9H9L3|I20L2_HUMAN	sp|Q9H9L3|I20L2_HUMAN	282	291	yes	yes	2;3	0.0016323	82.287	By matching	1	0	3	1	4096100
DTSNHFHVFVGDISPEITTEDIK	TTPSSQKKDTSNHFHV	EITTEDIKSAFAPFGK	K	D	T	I	K	S	0	0	1	3	0	0	2	1	2	3	0	1	0	2	1	2	3	0	0	2	0	23	0	2600.24	sp|Q01085|TIAR_HUMAN	sp|Q01085|TIAR_HUMAN	92	114	yes	yes	3;4	4.98e-15	74.876	By MS/MS	1	0	3	1	10152000
DTVEIQIIK	GIKWKHIRDTVEIQII	TVEIQIIKGINARKPP	R	D	T	I	K	G	0	0	0	1	0	1	1	0	0	3	0	1	0	0	0	0	1	0	0	1	0	9	0	1057.6	sp|O95900|TRUB2_HUMAN	sp|O95900|TRUB2_HUMAN	28	36	yes	yes	2	1.05e-07	87.639	By MS/MS	1	0	1	1	0
DVAIKEPIVDVVDPK	GFDMSCIKDVAIKEPI	IVDVVDPKQIVTNACI	K	D	V	P	K	Q	1	0	0	3	0	0	1	0	0	2	0	2	0	0	2	0	0	0	0	4	0	15	1	1635.91	sp|Q99873|ANM1_HUMAN	sp|Q99873|ANM1_HUMAN	219	233	yes	yes	2	6.17e-05	86.497	By MS/MS	1	0	2	1	4365000
DVDNAYMIK	NDFVTIKKDVDNAYMI	VDNAYMIKVEIQSKVD	K	D	V	I	K	V	1	0	1	2	0	0	0	0	0	1	0	1	1	0	0	0	0	0	1	1	0	9	0	1067.5	sp|P35908|K22E_HUMAN	sp|P35908|K22E_HUMAN	288	296	yes	yes	2	2.63e-05	109.44	By MS/MS	1	0	4	2	230420000
DVISVAFSSDNR	RRFVGHTKDVISVAFS	VAFSSDNRQIVSGSRD	K	D	V	N	R	Q	1	1	1	2	0	0	0	0	0	1	0	0	0	1	0	3	0	0	0	2	0	12	0	1308.63	sp|P63244|GBLP_HUMAN	sp|P63244|GBLP_HUMAN	107	118	yes	yes	2	0.00090995	78.324	By MS/MS	1	0	2	1	1534200
DVKPHNVMIDHQQK	HSKGIMHRDVKPHNVM	VMIDHQQKKIRIIDWG	R	D	V	Q	K	K	0	0	1	2	0	2	0	0	2	1	0	2	1	0	1	0	0	0	0	2	0	14	1	1687.85	sp|P19784|CSK22_HUMAN	sp|P19784|CSK22_HUMAN	157	170	yes	yes	3	0.035754	28.812	By MS/MS	1	0	1	1	745050
DVNAAIATIK	YRGDVVPKDVNAAIAT	NAAIATIKTKRTIQFV	K	D	V	I	K	T	3	0	1	1	0	0	0	0	0	2	0	1	0	0	0	0	1	0	0	1	0	10	0	1014.57	sp|Q9BQE3|TBA1C_HUMAN;sp|P68363|TBA1B_HUMAN;sp|Q71U36|TBA1A_HUMAN;sp|Q13748|TBA3C_HUMAN;sp|Q6PEY2|TBA3E_HUMAN	sp|Q9BQE3|TBA1C_HUMAN	327	336	no	no	2	0.032478	69.721	By MS/MS	1	0	2	1	5765800
DVNFEFPEFQI	VYKKITGKDVNFEFPE	FEFPEFQI________	K	D	V	Q	I	-	0	0	1	1	0	1	2	0	0	1	0	0	0	3	1	0	0	0	0	1	0	11	0	1383.63	sp|P62081|RS7_HUMAN	sp|P62081|RS7_HUMAN	184	194	yes	yes	2	0.011816	59.198	By MS/MS	1	0	2	1	4565800
DVQDSITVSNEAQTAK	NVQIVSHKDVQDSITV	SNEAQTAKEFIKIIEN	K	D	V	A	K	E	2	0	1	2	0	2	1	0	0	1	0	1	0	0	0	2	2	0	0	2	0	16	0	1704.82	sp|P52907|CAZA1_HUMAN	sp|P52907|CAZA1_HUMAN	211	226	yes	yes	2	9.77e-12	110.12	By MS/MS	1	0	2	1	11851000
DVQGTDASIDEEIDR	SISSGSSRDVQGTDAS	SIDEEIDRVKMS____	R	D	V	D	R	V	1	1	0	4	0	1	2	1	0	2	0	0	0	0	0	1	1	0	0	1	0	15	0	1661.74	sp|Q9UJZ1|STML2_HUMAN	sp|Q9UJZ1|STML2_HUMAN	338	352	yes	yes	2	0.0007544	57.973	By MS/MS	1	0	1	1	1568500
DVYISPR	REPIPSRRDVYISPRD	RDVYISPRDDGYSTKD	R	D	V	P	R	D	0	1	0	1	0	0	0	0	0	1	0	0	0	0	1	1	0	0	1	1	0	7	0	848.439	sp|P38159|RBMX_HUMAN;sp|Q96E39|RMXL1_HUMAN	sp|P38159|RBMX_HUMAN	204	210	yes	no	2	0.038865	67.032	By matching	1	0	1		0
DVYIVQDIMETDIYK	ASTIEAMRDVYIVQDI	IMETDIYKIIKSQQIS	R	D	V	Y	K	I	0	0	0	3	0	1	1	0	0	3	0	1	1	0	0	0	1	0	2	2	0	15	0	1843.89	sp|P27361|MK03_HUMAN;sp|P28482|MK01_HUMAN	sp|P27361|MK03_HUMAN	117	131	no	no	2	4.6e-06	95.57	By MS/MS	1	0	2	1	22450000
DVYVQIYIQHITAR	IPAGEQRKDVYVQIYI	YIQHITARNRPPIPAG	K	D	V	A	R	N	1	1	0	1	0	2	0	0	1	3	0	0	0	0	0	0	1	0	2	2	0	14	0	1717.92	sp|P42167|LAP2B_HUMAN;sp|P42166|LAP2A_HUMAN	sp|P42166|LAP2A_HUMAN	35	48	no	no	2	2.43e-35	151.56	By MS/MS	1	0	2	1	12161000
DWNIPFK	KVHKEIFKDWNIPFKQ	KDWNIPFKQPSYPSVK	K	D	W	F	K	Q	0	0	1	1	0	0	0	0	0	1	0	1	0	1	1	0	0	1	0	0	0	7	0	918.46	sp|Q9BYG3|MK67I_HUMAN	sp|Q9BYG3|MK67I_HUMAN	133	139	yes	yes	2	0.0010806	97.602	By MS/MS	1	0	2	1	17609000
DWNTIIVGK	SDIIISGRDWNTIIVG	WNTIIVGKISPWIRPD	R	D	W	G	K	I	0	0	1	1	0	0	0	1	0	2	0	1	0	0	0	0	1	1	0	1	0	9	0	1044.56	sp|O14744|ANM5_HUMAN	sp|O14744|ANM5_HUMAN	77	85	yes	yes	2	0.022662	66.27	By MS/MS	1	0	2	1	2866700
DYAFVHMER	VIECDIVKDYAFVHME	YAFVHMERAEDAVEAI	K	D	Y	E	R	A	1	1	0	1	0	0	1	0	1	0	0	0	1	1	0	0	0	0	1	1	0	9	0	1166.52	sp|Q9BWF3|RBM4_HUMAN	sp|Q9BWF3|RBM4_HUMAN	112	120	no	no	2	0.024698	64.82	By MS/MS	1	0	2	1	3760100
DYFEEYGK	DTEEHHIRDYFEEYGK	DYFEEYGKIDTIEIIT	R	D	Y	G	K	I	0	0	0	1	0	0	2	1	0	0	0	1	0	1	0	0	0	0	2	0	0	8	0	1049.43	sp|P22626|ROA2_HUMAN	sp|P22626|ROA2_HUMAN	130	137	yes	yes	1;2	0.012976	103.74	By MS/MS	1	0	4	2	25311000
DYFEEYGKIDTIEIITDR	DTEEHHIRDYFEEYGK	TIEIITDRQSGKKRGF	R	D	Y	D	R	Q	0	1	0	3	0	0	3	1	0	4	0	1	0	1	0	0	2	0	2	0	0	18	1	2219.06	sp|P22626|ROA2_HUMAN	sp|P22626|ROA2_HUMAN	130	147	yes	yes	2;3	2.13e-47	145.88	By MS/MS	1	0	3	1	14335000
DYFEQYGK	DTEEHHIRDYFEQYGK	DYFEQYGKIEVIEIMT	R	D	Y	G	K	I	0	0	0	1	0	1	1	1	0	0	0	1	0	1	0	0	0	0	2	0	0	8	0	1048.45	sp|P09651|ROA1_HUMAN;sp|Q32P51|RA1L2_HUMAN	sp|P09651|ROA1_HUMAN	123	130	yes	no	2	0.025854	83.206	By matching	1	0	2	1	13821000
DYIGDFIEHYAQIGPSQPPDIAQAQDEPR	MSVAVEFRDYIGDFIE	AQAQDEPRRAIKSEFI	R	D	Y	P	R	R	3	1	0	4	0	4	2	2	1	4	0	0	0	1	4	1	0	0	2	0	0	29	0	3269.53	sp|Q00577|PURA_HUMAN	sp|Q00577|PURA_HUMAN	112	140	yes	yes	3	8.66e-11	54.167	By MS/MS	1	0	2	1	59987000
DYQEIMNTK	EDIARIIRDYQEIMNT	YQEIMNTKIAIDIEIA	R	D	Y	T	K	I	0	0	1	1	0	1	1	0	0	1	0	1	1	0	0	0	1	0	1	0	0	9	0	1140.51	sp|P04264|K2C1_HUMAN	sp|P04264|K2C1_HUMAN	464	472	yes	yes	2	0.0013787	99.815	By MS/MS	1	0	3	1	179000000
DYQEIMNVK	EDIARIIRDYQEIMNV	YQEIMNVKIAIDVEIA	R	D	Y	V	K	I	0	0	1	1	0	1	1	0	0	1	0	1	1	0	0	0	0	0	1	1	0	9	0	1138.53	sp|P35908|K22E_HUMAN;sp|Q5XKE5|K2C79_HUMAN;sp|Q01546|K22O_HUMAN	sp|P35908|K22E_HUMAN	462	470	no	no	1;2	2.06e-13	132.57	By MS/MS	1	0	6	3	247390000
DYTYEEIINR	PAWAGSERDYTYEEII	TYEEIINRVFNIMREK	R	D	Y	N	R	V	0	1	1	1	0	0	2	0	0	2	0	0	0	0	0	0	1	0	2	0	0	10	0	1314.61	sp|P20042|IF2B_HUMAN	sp|P20042|IF2B_HUMAN	173	182	yes	yes	2	0.00051602	104.05	By MS/MS	1	0	1	1	9303100
DYYEIIGVSR	VKRVKQCKDYYEIIGV	YEIIGVSRGASDEDIK	K	D	Y	S	R	G	0	1	0	1	0	0	1	1	0	2	0	0	0	0	0	1	0	0	2	1	0	10	0	1213.6	sp|Q9NXW2|DJB12_HUMAN	sp|Q9NXW2|DJB12_HUMAN	110	119	yes	yes	2	0.0029981	62.466	By matching	1	0	1		0
EAAAYSSGGGAAGAGIAGR	AAAAAAAREAAAYSSG	AGAGIAGREQYGRAGF	R	E	A	G	R	E	7	1	0	0	0	0	1	6	0	1	0	0	0	0	0	2	0	0	1	0	0	19	0	1592.75	sp|P43694|GATA4_HUMAN	sp|P43694|GATA4_HUMAN	128	146	yes	yes	2	1.84e-07	65.949	By matching	1	0	1		0
EAAEYIAQAR	KIREIQEREAAEYIAQ	AEYIAQARRQYHFESN	R	E	A	A	R	R	4	1	0	0	0	1	2	0	0	1	0	0	0	0	0	0	0	0	1	0	0	10	0	1120.55	sp|P56589|PEX3_HUMAN	sp|P56589|PEX3_HUMAN	44	53	yes	yes	2	0.0002466	72.478	By MS/MS	1	0	1	1	0
EAAGEGPAIYEDPPDQK	TAAKKNDKEAAGEGPA	YEDPPDQKTSPSGKPA	K	E	A	Q	K	T	3	0	0	2	0	1	3	2	0	1	0	1	0	0	3	0	0	0	1	0	0	17	0	1785.81	sp|P27695|APEX1_HUMAN	sp|P27695|APEX1_HUMAN	36	52	yes	yes	2	0.0071841	38.777	By MS/MS	1	0	1	1	5093800
EAAVSASDIIQESAIHSPGTVEK	DEEWRRCREAAVSASD	HSPGTVEKEAKKKRKI	R	E	A	E	K	E	4	0	0	1	0	1	3	1	1	3	0	1	0	0	1	4	1	0	0	2	0	23	0	2338.17	sp|Q96C57|CL043_HUMAN	sp|Q96C57|CL043_HUMAN	163	185	yes	yes	3	6.64e-05	46.415	By MS/MS	1	0	2	1	5891700
EADIDGDGQVNYEEFVQMMTAK	EEVDEMIREADIDGDG	FVQMMTAK________	R	E	A	A	K	-	2	0	1	3	0	2	3	2	0	1	0	1	2	1	0	0	1	0	1	2	0	22	0	2489.07	sp|P62158|CALM_HUMAN	sp|P62158|CALM_HUMAN	128	149	yes	yes	3	0.00013795	45.992	By matching	1	0	1		0
EAEAAIYHIQIFEEIR	RMQHIIAREAEAAIYH	IQIFEEIRRIAPITSD	R	E	A	I	R	R	3	1	0	0	0	1	4	0	1	4	0	0	0	1	0	0	0	0	1	0	0	16	0	1930.98	sp|P14618|KPYM_HUMAN	sp|P14618|KPYM_HUMAN	384	399	yes	yes	2;3	5.13e-08	74.141	By matching	1	0	2		0
EAEAAIYHIQIFEEIRR	RMQHIIAREAEAAIYH	QIFEEIRRIAPITSDP	R	E	A	R	R	I	3	2	0	0	0	1	4	0	1	4	0	0	0	1	0	0	0	0	1	0	0	17	1	2087.08	sp|P14618|KPYM_HUMAN	sp|P14618|KPYM_HUMAN	384	400	yes	yes	3	0.0021373	38.777	By matching	1	0	1		0
EAEREAIIAAIGYK	EEEIAAVREAEREAII	IIAAIGYKNVKKQPTG	R	E	A	Y	K	N	4	1	0	0	0	0	3	1	0	3	0	1	0	0	0	0	0	0	1	0	0	14	1	1532.82	sp|Q9BU76|MMTA2_HUMAN	sp|Q9BU76|MMTA2_HUMAN	72	85	yes	yes	3	0.028093	31.071	By matching	1	0	1		0
EAEYFEIPEIVR	PERSRIQREAEYFEIP	FEIPEIVRRIGAPQQP	R	E	A	V	R	R	1	1	0	0	0	0	4	0	0	2	0	0	0	1	1	0	0	0	1	1	0	12	0	1493.74	sp|Q96CX2|KCD12_HUMAN	sp|Q96CX2|KCD12_HUMAN	116	127	yes	yes	2	6.93e-168	216.03	By MS/MS	1	0	3	2	171460000
EAIDVIGAVIK	PEDIKICREAIDVIGA	DVIGAVIKAITSADGA	R	E	A	I	K	A	2	0	0	1	0	0	1	1	0	3	0	1	0	0	0	0	0	0	0	2	0	11	0	1126.66	sp|Q92552|RT27_HUMAN	sp|Q92552|RT27_HUMAN	278	288	yes	yes	2	0.0014822	96.229	By matching	1	0	2		0
EAIENANTNTEVIK	ISTIEFQREAIENANT	NTNTEVIKNMGYAAKA	R	E	A	I	K	N	2	0	3	0	0	0	3	0	0	2	0	1	0	0	0	0	2	0	0	1	0	14	0	1544.77	sp|Q9H444|CHM4B_HUMAN	sp|Q9H444|CHM4B_HUMAN	94	107	yes	yes	2	0.0019856	57.434	By MS/MS	1	0	2	1	3344200
EAIEPSGENVIQNK	RESSIPSKEAIEPSGE	GENVIQNKESTG____	K	E	A	N	K	E	1	0	2	0	0	1	3	1	0	2	0	1	0	0	1	1	0	0	0	1	0	14	0	1526.76	sp|O75477|ERLN1_HUMAN	sp|O75477|ERLN1_HUMAN	329	342	yes	yes	2	1.71e-05	86.803	By matching	1	0	2	1	4295600
EAIIAAIGYK	AAVREAEREAIIAAIG	IIAAIGYKNVKKQPTG	R	E	A	Y	K	N	3	0	0	0	0	0	1	1	0	3	0	1	0	0	0	0	0	0	1	0	0	10	0	1047.6	sp|Q9BU76|MMTA2_HUMAN	sp|Q9BU76|MMTA2_HUMAN	76	85	yes	yes	2	0.0050917	90.15	By MS/MS	1	0	2	1	9779200
EAMEHPYFYPVVK	HQQRITAKEAMEHPYF	PYFYPVVKEQSQPCAD	K	E	A	V	K	E	1	0	0	0	0	0	2	0	1	0	0	1	1	1	2	0	0	0	2	2	0	13	0	1608.76	sp|P19784|CSK22_HUMAN	sp|P19784|CSK22_HUMAN	318	330	yes	yes	2	1.74e-30	145.31	By MS/MS	1	0	2	1	6604900
EAMEHPYFYTVVK	HQSRITAREAMEHPYF	PYFYTVVKDQARMGSS	R	E	A	V	K	D	1	0	0	0	0	0	2	0	1	0	0	1	1	1	1	0	1	0	2	2	0	13	0	1612.76	sp|P68400|CSK21_HUMAN;sp|Q8NEV1|CSK23_HUMAN	sp|P68400|CSK21_HUMAN	317	329	yes	no	2;3	1.96e-09	118.76	By MS/MS	1	0	5	3	20320000
EANIQAIIATGGDINAAIER	SAMGFINREANIQAII	DINAAIERIIGSQPS_	R	E	A	E	R	I	5	1	2	1	0	1	2	2	0	5	0	0	0	0	0	0	1	0	0	0	0	20	0	2039.06	sp|Q9UMX0|UBQL1_HUMAN;sp|Q9NRR5|UBQL4_HUMAN;sp|Q9UHD9|UBQL2_HUMAN	sp|Q9UMX0|UBQL1_HUMAN	563	582	yes	no	2	0.00044678	49.768	By matching	1	0	1		0
EANNFIWPFK	YTVGKRFKEANNFIWP	NNFIWPFKISSPRGGM	K	E	A	F	K	I	1	0	2	0	0	0	1	0	0	1	0	1	0	2	1	0	0	1	0	0	0	10	0	1264.62	sp|P18124|RL7_HUMAN	sp|P18124|RL7_HUMAN	203	212	yes	yes	2	0.010688	68.657	By MS/MS	1	0	2	1	2559200
EAPAGAIAAVIK	________________	GAIAAVIKHSSTIPPE	R	E	A	I	K	H	5	0	0	0	0	0	1	1	0	2	0	1	0	0	1	0	0	0	0	1	0	12	0	1109.64	sp|P49366|DHYS_HUMAN	sp|P49366|DHYS_HUMAN	8	19	yes	yes	2	0.018562	49.081	By MS/MS	1	0	1	1	4839500
EAPETDTSPSIWDVEFAK	FDMMAVTKEAPETDTS	IWDVEFAKQIATVNEQ	K	E	A	A	K	Q	2	0	0	2	0	0	3	0	0	1	0	1	0	1	2	2	2	1	0	1	0	18	0	2020.93	sp|Q92665|RT31_HUMAN	sp|Q92665|RT31_HUMAN	267	284	yes	yes	2	0.00027511	52.814	By MS/MS	1	0	2	1	6885900
EAQNSHVYWWR	IPFYMGMREAQNSHVY	NSHVYWWRYCIRIENI	R	E	A	W	R	Y	1	1	1	0	0	1	1	0	1	0	0	0	0	0	0	1	0	2	1	1	0	11	0	1474.67	sp|Q9Y2S7|PDIP2_HUMAN	sp|Q9Y2S7|PDIP2_HUMAN	254	264	yes	yes	3	0.0098802	46.352	By MS/MS	1	0	1	1	2474000
EATDAIGHIDR	GIYDPCEKEATDAIGH	DAIGHIDRQQREDITQ	K	E	A	D	R	Q	2	1	0	2	0	0	1	1	1	2	0	0	0	0	0	0	1	0	0	0	0	11	0	1196.58	sp|Q12906|ILF3_HUMAN	sp|Q12906|ILF3_HUMAN	298	308	yes	yes	2	0.021029	41.242	By matching	1	0	1		0
EAYMGNVIQGGEGQAPTR	GIPKEEVKEAYMGNVI	GEGQAPTRQAVIGAGI	K	E	A	T	R	Q	2	1	1	0	0	2	2	4	0	1	0	0	1	0	1	0	1	0	1	1	0	18	0	1876.87	sp|P24752|THIL_HUMAN	sp|P24752|THIL_HUMAN	88	105	yes	yes	2	0.016262	30.489	By MS/MS	1	0	2	1	9567600
EAYPGDVFYIHSR	IIRRPPGREAYPGDVF	DVFYIHSRIIERAAKM	R	E	A	S	R	I	1	1	0	1	0	0	1	1	1	1	0	0	0	1	1	1	0	0	2	1	0	13	0	1552.73	sp|P25705|ATPA_HUMAN	sp|P25705|ATPA_HUMAN	335	347	yes	yes	2;3	0.00024513	92.039	By MS/MS	1	0	4	2	15503000
EDAIIYQSK	DMYDIPKKEDAIIYQS	DAIIYQSKGYNDDYYE	K	E	D	S	K	G	1	0	0	1	0	1	1	0	0	2	0	1	0	0	0	1	0	0	1	0	0	9	0	1065.53	sp|P50402|EMD_HUMAN	sp|P50402|EMD_HUMAN	80	88	yes	yes	2	0.00053267	103.88	By matching	1	0	2	1	1210900
EDIIQNPYFSK	IPPCNISKEDIIQNPY	IQNPYFSKIIINISQH	K	E	D	S	K	I	0	0	1	1	0	1	1	0	0	2	0	1	0	1	1	1	0	0	1	0	0	11	0	1352.66	sp|Q9H6D7|HAUS4_HUMAN	sp|Q9H6D7|HAUS4_HUMAN	32	42	yes	yes	2	0.00013926	66.267	By MS/MS	1	0	1	1	0
EDITEIR	NVGFVFTKEDITEIRD	KEDITEIRDMIIANKV	K	E	D	I	R	D	0	1	0	1	0	0	2	0	0	2	0	0	0	0	0	0	1	0	0	0	0	7	0	874.44	sp|P05388|RLA0_HUMAN;sp|Q8NHW5|RLA0L_HUMAN	sp|P05388|RLA0_HUMAN	93	99	yes	no	2	1.26e-07	117.93	By MS/MS	1	0	2	1	325380000
EDITEIRDMIIANK	NVGFVFTKEDITEIRD	RDMIIANKVPAAARAG	K	E	D	N	K	V	1	1	1	2	0	0	2	0	0	4	0	1	1	0	0	0	1	0	0	0	0	14	1	1659.85	sp|P05388|RLA0_HUMAN;sp|Q8NHW5|RLA0L_HUMAN	sp|P05388|RLA0_HUMAN	93	106	yes	no	2;3	0	225.33	By MS/MS	1	0	6	2	704530000
EDITEIRDMIIANKVPAAAR	NVGFVFTKEDITEIRD	NKVPAAARAGAIAPCE	K	E	D	A	R	A	4	2	1	2	0	0	2	0	0	4	0	1	1	0	1	0	1	0	0	1	0	20	2	2225.18	sp|P05388|RLA0_HUMAN;sp|Q8NHW5|RLA0L_HUMAN	sp|P05388|RLA0_HUMAN	93	112	yes	no	3;4	8.23e-90	171.04	By MS/MS	1	0	3	2	25011000
EDITQSAQHAIR	GHIDRQQREDITQSAQ	QSAQHAIRIAAFGQIH	R	E	D	I	R	I	2	1	0	1	0	2	1	0	1	2	0	0	0	0	0	1	1	0	0	0	0	12	0	1367.68	sp|Q12906|ILF3_HUMAN	sp|Q12906|ILF3_HUMAN	312	323	yes	yes	2;3	0.0067064	53.448	By MS/MS	1	0	4	2	5040800
EDIVVAPAGITIK	IEEIMTKREDIVVAPA	APAGITIKEANEIIQR	R	E	D	I	K	E	2	0	0	1	0	0	1	1	0	3	0	1	0	0	1	0	1	0	0	2	0	13	0	1324.76	sp|P12268|IMDH2_HUMAN	sp|P12268|IMDH2_HUMAN	183	195	yes	yes	2	0.0017422	65.043	By MS/MS	1	0	2	1	3088900
EDKSPIAPEEIAIVHNIR	WGRTTIKREDKSPIAP	IAIVHNIRKMMKNDWH	R	E	D	I	R	K	2	1	1	1	0	0	3	0	1	4	0	1	0	0	2	1	0	0	0	1	0	18	1	2030.08	sp|P51398|RT29_HUMAN	sp|P51398|RT29_HUMAN	277	294	yes	yes	3	1.13e-13	93.226	By MS/MS	1	0	2	1	4034300
EDTEEYNIR	KIFVGGIKEDTEEYNI	DTEEYNIRDYFEKYGK	K	E	D	I	R	D	0	1	1	1	0	0	3	0	0	1	0	0	0	0	0	0	1	0	1	0	0	9	0	1167.5	sp|P51991|ROA3_HUMAN	sp|P51991|ROA3_HUMAN	135	143	yes	yes	2	5.73e-19	138.4	By MS/MS	1	0	2	1	8301600
EDVFVHQTAIK	FINRNDTKEDVFVHQT	FVHQTAIKKNNPRKYI	K	E	D	I	K	K	1	0	0	1	0	1	1	0	1	1	0	1	0	1	0	0	1	0	0	2	0	11	0	1285.67	sp|P67809|YBOX1_HUMAN;sp|Q9Y2T7|YBOX2_HUMAN;sp|P16989|YBOX3_HUMAN	sp|P67809|YBOX1_HUMAN	82	92	yes	no	2	0.013217	58.172	By matching	1	0	1		0
EEETSIDVAGKPNEVTK	NEQKKESKEEETSIDV	GKPNEVTKAAESPDQK	K	E	E	T	K	A	1	0	1	1	0	0	4	1	0	1	0	2	0	0	1	1	2	0	0	2	0	17	1	1844.9	sp|P53985|MOT1_HUMAN	sp|P53985|MOT1_HUMAN	463	479	yes	yes	3	5.57e-05	57.525	By MS/MS	1	0	1	1	2802200
EEIAVWTNITEPR	RYPDMSMREEIAVWTN	WTNITEPRVRVWFKNR	R	E	E	P	R	V	1	1	1	0	0	0	3	0	0	2	0	0	0	0	1	0	2	1	0	1	0	13	0	1556.78	sp|P78337|PITX1_HUMAN	sp|P78337|PITX1_HUMAN	120	132	yes	yes	2	0.00025686	95.98	By MS/MS	1	0	2	1	16070000
EEIDHAEYYIYK	IIDNISSREEIDHAEY	HAEYYIYKFRHSPNCW	R	E	E	Y	K	F	1	0	0	1	0	0	3	0	1	2	0	1	0	0	0	0	0	0	3	0	0	12	0	1571.71	sp|Q92552|RT27_HUMAN	sp|Q92552|RT27_HUMAN	83	94	yes	yes	2;3	5.55e-68	174.42	By matching	1	0	2		0
EEIEEMIVEK	IGSRWIIKEEIEEMIV	IEEMIVEKISDIDYMQ	K	E	E	E	K	I	0	0	0	0	0	0	5	0	0	2	0	1	1	0	0	0	0	0	0	1	0	10	0	1247.6	sp|P82933|RT09_HUMAN	sp|P82933|RT09_HUMAN	203	212	yes	yes	2	0.020324	46.955	By MS/MS	1	0	1	1	0
EEIVDKYDIFVGSQATDFGEAIVR	NKDGKITKEEIVDKYD	DFGEAIVRHDEF____	K	E	E	V	R	H	2	1	0	3	0	1	3	2	0	3	0	1	0	2	0	1	1	0	1	3	0	24	1	2700.33	sp|O43852|CALU_HUMAN	sp|O43852|CALU_HUMAN	288	311	yes	yes	3	0.0052281	30.976	By matching	1	0	1		0
EEMIQMQDIVINEVK	DFEKRIPREEMIQMQD	DIVINEVKKVDSEYIA	R	E	E	V	K	K	0	0	1	1	0	2	3	0	0	3	0	1	2	0	0	0	0	0	0	2	0	15	0	1817.89	sp|P06746|DPOLB_HUMAN	sp|P06746|DPOLB_HUMAN	153	167	yes	yes	2	8.19e-59	163.99	By MS/MS	1	0	7	4	84783000
EFGSIPTTPSEQR	KETDKYIKEFGSIPTT	PTTPSEQRQRKIQKDR	K	E	F	Q	R	Q	0	1	0	0	0	1	2	1	0	1	0	0	0	1	2	2	2	0	0	0	0	13	0	1447.69	sp|O15400|STX7_HUMAN	sp|O15400|STX7_HUMAN	72	84	yes	yes	2	0.00039811	77.185	By MS/MS	1	0	2	1	3586200
EFHINESGDPSSK	FENKVISKEFHINESG	ESGDPSSKSTEIKWKS	K	E	F	S	K	S	0	0	1	1	0	0	2	1	1	1	0	1	0	1	1	3	0	0	0	0	0	13	0	1445.64	sp|Q01105|SET_HUMAN;sp|P0DME0|SETLP_HUMAN	sp|Q01105|SET_HUMAN	155	167	yes	no	2;3	9.26e-194	225.32	By MS/MS	1	0	4	2	38434000
EFIDFFWDIAKPEQETR	YGIIKHSREFIDFFWD	AKPEQETRIAATEKII	R	E	F	T	R	I	1	1	0	2	0	1	3	0	0	2	0	1	0	3	1	0	1	1	0	0	0	17	1	2170.04	sp|Q9BQG0|MBB1A_HUMAN	sp|Q9BQG0|MBB1A_HUMAN	34	50	yes	yes	3	3.06e-06	63.691	By MS/MS	1	0	1	1	3164300
EFIFNPYITR	FQTIEIEKEFIFNPYI	IFNPYITRKRRIEVSH	K	E	F	T	R	K	0	1	1	0	0	0	1	0	0	2	0	0	0	2	1	0	1	0	1	0	0	10	0	1298.67	sp|P13378|HXD8_HUMAN;sp|P31273|HXC8_HUMAN;sp|P17481|HXB8_HUMAN	sp|P13378|HXD8_HUMAN	215	224	no	no	2	6.96e-05	108.7	By MS/MS	1	0	2	1	6904700
EFNAEVHR	PGYDSESKEFNAEVHR	EFNAEVHRKHIMGQNV	K	E	F	H	R	K	1	1	1	0	0	0	2	0	1	0	0	0	0	1	0	0	0	0	0	1	0	8	0	1000.47	sp|P46777|RL5_HUMAN	sp|P46777|RL5_HUMAN	189	196	yes	yes	2	0.016616	87.696	By MS/MS	1	0	2	1	1296600
EFNEDGAIAVIQQFK	ERAIEAIKEFNEDGAI	IAVIQQFKDSDISHVQ	K	E	F	F	K	D	2	0	1	1	0	2	2	1	0	2	0	1	0	2	0	0	0	0	0	1	0	15	0	1707.85	sp|O60506|HNRPQ_HUMAN	sp|O60506|HNRPQ_HUMAN	67	81	yes	yes	2	2.78e-06	79.875	By MS/MS	1	0	2	1	3953800
EFSPFGSITSAK	IDDEKIRKEFSPFGSI	FGSITSAKVMIEDGRS	K	E	F	A	K	V	1	0	0	0	0	0	1	1	0	1	0	1	0	2	1	3	1	0	0	0	0	12	0	1269.62	sp|Q13310|PABP4_HUMAN	sp|Q13310|PABP4_HUMAN	313	324	yes	yes	2	0.038298	43.761	By MS/MS	1	0	2	1	3519000
EFTAQNIGK	NTYCQNIKEFTAQNIG	FTAQNIGKIFMAQAIQ	K	E	F	G	K	I	1	0	1	0	0	1	1	1	0	1	0	1	0	1	0	0	1	0	0	0	0	9	0	1006.51	sp|O15372|EIF3H_HUMAN	sp|O15372|EIF3H_HUMAN	332	340	yes	yes	2	2.8e-08	104.2	By MS/MS	1	0	2	1	45424000
EFVEAVIEIR	TIEKKGGKEFVEAVIE	VEAVIEIRKKNGPIEV	K	E	F	I	R	K	1	1	0	0	0	0	3	0	0	2	0	0	0	1	0	0	0	0	0	2	0	10	0	1203.65	sp|O75367|H2AY_HUMAN	sp|O75367|H2AY_HUMAN	240	249	yes	yes	2	0.0071187	56.404	By matching	1	0	1		0
EGAAHAFAQYNMDQFTPVK	INNDNIIREGAAHAFA	MDQFTPVKIEGYEDQV	R	E	G	V	K	I	4	0	1	1	0	2	1	1	1	0	0	1	1	2	1	0	1	0	1	1	0	19	0	2123.97	sp|P52907|CAZA1_HUMAN	sp|P52907|CAZA1_HUMAN	48	66	yes	yes	3	8.09e-14	87.676	By MS/MS	1	0	2	1	6388100
EGAAVIDVGINR	IITADMIKEGAAVIDV	VIDVGINRVHDPVTAK	K	E	G	N	R	V	2	1	1	1	0	0	1	2	0	2	0	0	0	0	0	0	0	0	0	2	0	12	0	1212.65	sp|P13995|MTDC_HUMAN	sp|P13995|MTDC_HUMAN	267	278	yes	yes	2	0.00083862	78.705	By matching	1	0	1		0
EGDIIFTVAK	ITQIKYNREGDIIFTV	DIIFTVAKDPIVNVWY	R	E	G	A	K	D	1	0	0	1	0	0	1	1	0	2	0	1	0	1	0	0	1	0	0	1	0	10	0	1091.59	sp|Q13347|EIF3I_HUMAN	sp|Q13347|EIF3I_HUMAN	21	30	yes	yes	2	0.0062027	87.568	By MS/MS	1	0	1	1	39818000
EGEFVAQFK	PFNVIYEKEGEFVAQF	GEFVAQFKFTVIIMPN	K	E	G	F	K	F	1	0	0	0	0	1	2	1	0	0	0	1	0	2	0	0	0	0	0	1	0	9	0	1053.51	sp|Q9UQ80|PA2G4_HUMAN	sp|Q9UQ80|PA2G4_HUMAN	312	320	yes	yes	2	0.02413	65.224	By matching	1	0	2	1	2388900
EGFDAIDPFIPIIVSNYNPK	IPQEIIGKEGFDAIDP	IVSNYNPKEFESCIQY	K	E	G	P	K	E	1	0	2	2	0	0	1	1	0	4	0	1	0	2	3	1	0	0	1	1	0	20	0	2248.14	sp|P51398|RT29_HUMAN	sp|P51398|RT29_HUMAN	332	351	yes	yes	2;3	6.29e-18	111.77	By MS/MS	1	0	4	2	21918000
EGFIESFKK	DIDKIPPREGFIESFK	GFIESFKKGWKNAEMT	R	E	G	K	K	G	0	0	0	0	0	0	2	1	0	1	0	2	0	2	0	1	0	0	0	0	0	9	1	1083.56	sp|Q15070|OXA1L_HUMAN	sp|Q15070|OXA1L_HUMAN	359	367	yes	yes	2	0.0092427	51.762	By MS/MS	1	0	2	1	4396500
EGFIIAITQGR	WKSWEIIKEGFIIAIT	IIAITQGREIQAQNFF	K	E	G	G	R	E	1	1	0	0	0	1	1	2	0	3	0	0	0	1	0	0	1	0	0	0	0	11	0	1203.66	sp|Q9UJ70|NAGK_HUMAN	sp|Q9UJ70|NAGK_HUMAN	281	291	yes	yes	2	0.019322	42.083	By MS/MS	1	0	1	1	0
EGGAGAVDEDDFIK	PKVGGASKEGGAGAVD	VDEDDFIKAFTDVPSI	K	E	G	I	K	A	2	0	0	3	0	0	2	3	0	1	0	1	0	1	0	0	0	0	0	1	0	14	0	1421.63	sp|O75122|CLAP2_HUMAN	sp|O75122|CLAP2_HUMAN	59	72	yes	yes	2	0.022638	40.278	By MS/MS	1	0	2	1	1384300
EGINIPSQIAHR	VISTVCKKEGINIPSQ	IPSQIAHRIAEKSCRN	K	E	G	H	R	I	1	1	1	0	0	1	1	1	1	3	0	0	0	0	1	1	0	0	0	0	0	12	0	1333.71	sp|P40938|RFC3_HUMAN	sp|P40938|RFC3_HUMAN	203	214	yes	yes	2	1.19e-06	114.87	By MS/MS	1	0	2	1	43030000
EGNVPNIIIAGPPGTGK	SRIEVFAREGNVPNII	AGPPGTGKTTSIICIA	R	E	G	G	K	T	1	0	2	0	0	0	1	4	0	3	0	1	0	0	3	0	1	0	0	1	0	17	0	1632.88	sp|P35250|RFC2_HUMAN	sp|P35250|RFC2_HUMAN	66	82	yes	yes	2;3	9.95e-52	154.39	By MS/MS	1	0	4	2	109990000
EGPESRPEGAAVAATPTIPR	RAVVHGPREGPESRPE	AATPTIPRVEERRDGK	R	E	G	P	R	V	4	2	0	0	0	0	3	2	0	1	0	0	0	0	4	1	2	0	0	1	0	20	1	2005.02	sp|Q9Y2Y9|KLF13_HUMAN	sp|Q9Y2Y9|KLF13_HUMAN	29	48	yes	yes	3	0.0010194	41.292	By matching	1	0	1		0
EGYSGVGIISR	YWSAPSDKEGYSGVGI	SGVGIISRQCPIKVSY	K	E	G	S	R	Q	0	1	0	0	0	0	1	3	0	2	0	0	0	0	0	2	0	0	1	1	0	11	0	1136.58	sp|P27695|APEX1_HUMAN	sp|P27695|APEX1_HUMAN	126	136	yes	yes	2	0.0032408	79.492	By MS/MS	1	0	2	1	10726000
EHAIIAYTIGVK	ISKNGQTREHAIIAYT	IAYTIGVKQIIVGVNK	R	E	H	V	K	Q	2	0	0	0	0	0	1	1	1	3	0	1	0	0	0	0	1	0	1	1	0	12	0	1313.73	sp|Q5VTE0|EF1A3_HUMAN;sp|P68104|EF1A1_HUMAN;sp|Q05639|EF1A2_HUMAN	sp|Q5VTE0|EF1A3_HUMAN	135	146	yes	no	2;3	5.31e-102	189.24	By MS/MS	1	0	4	2	25908000
EHFPEIIK	KIVGKRFREHFPEIIK	EHFPEIIKKASEGISV	R	E	H	I	K	K	0	0	0	0	0	0	2	0	1	2	0	1	0	1	1	0	0	0	0	0	0	8	0	1011.54	sp|O15479|MAGB2_HUMAN	sp|O15479|MAGB2_HUMAN	147	154	yes	yes	2	3.04e-08	122.44	By MS/MS	1	0	2	1	15384000
EHFPEIIKK	KIVGKRFREHFPEIIK	HFPEIIKKASEGISVV	R	E	H	K	K	A	0	0	0	0	0	0	2	0	1	2	0	2	0	1	1	0	0	0	0	0	0	9	1	1139.63	sp|O15479|MAGB2_HUMAN	sp|O15479|MAGB2_HUMAN	147	155	yes	yes	2;3	0.0037811	78.149	By MS/MS	1	0	4	2	7474600
EHIASMIHITPTQVK	KYISAPEREHIASMIH	HITPTQVKIWFQNHRY	R	E	H	V	K	I	1	0	0	0	0	1	1	0	2	3	0	1	1	0	1	1	2	0	0	1	0	15	0	1703.9	sp|Q9H2Z4|NKX24_HUMAN;sp|P43699|NKX21_HUMAN	sp|Q9H2Z4|NKX24_HUMAN	220	234	yes	no	2;3	1.5e-90	183	By MS/MS	1	0	3	1	8573900
EHIEIIK	SSIKAVAREHIEIIKH	REHIEIIKHMHTVGEK	R	E	H	I	K	H	0	0	0	0	0	0	2	0	1	3	0	1	0	0	0	0	0	0	0	0	0	7	0	880.502	sp|Q7Z2E3|APTX_HUMAN	sp|Q7Z2E3|APTX_HUMAN	233	239	yes	yes	2	1.31e-26	143.11	By MS/MS	1	0	2	1	11672000
EHPWEVMPDIYFYR	RMRGTISREHPWEVMP	MPDIYFYRDPEEIEKE	R	E	H	Y	R	D	0	1	0	1	0	0	2	0	1	1	0	0	1	1	2	0	0	1	2	1	0	14	0	1880.86	sp|P08865|RSSA_HUMAN	sp|P08865|RSSA_HUMAN	192	205	yes	yes	2;3	1.09e-90	182.1	By MS/MS	1	0	8	5	105060000
EHPWEVMPDIYFYRDPEEIEK	RMRGTISREHPWEVMP	RDPEEIEKEEQAAAEK	R	E	H	E	K	E	0	1	0	2	0	0	5	0	1	2	0	1	1	1	3	0	0	1	2	1	0	21	1	2721.24	sp|P08865|RSSA_HUMAN	sp|P08865|RSSA_HUMAN	192	212	yes	yes	3;4	2.19e-20	95.034	By MS/MS	1	0	4	2	39862000
EHPWEVMPDIYFYRDPEEIEKEEQAAAEK	RMRGTISREHPWEVMP	EEQAAAEKAVTKEEFQ	R	E	H	E	K	A	3	1	0	2	0	1	8	0	1	2	0	2	1	1	3	0	0	1	2	1	0	29	2	3577.63	sp|P08865|RSSA_HUMAN	sp|P08865|RSSA_HUMAN	192	220	yes	yes	3;4;5	5.13e-266	233.42	By MS/MS	1	0	10	5	668810000
EHSAFQAPAVK	NFQIRRWREHSAFQAP	AFQAPAVKKKPTVTKG	R	E	H	V	K	K	3	0	0	0	0	1	1	0	1	0	0	1	0	1	1	1	0	0	0	1	0	11	0	1183.6	sp|Q15629|TRAM1_HUMAN	sp|Q15629|TRAM1_HUMAN	325	335	yes	yes	2;3	0.0015939	89.9	By MS/MS	1	0	4	2	3387700
EHSSDQPAAASVWK	KRRIEHIKEHSSDQPA	PAAASVWKRKRMDRMM	K	E	H	W	K	R	3	0	0	1	0	1	1	0	1	0	0	1	0	0	1	3	0	1	0	1	0	14	0	1511.7	sp|Q7L5Y9|MAEA_HUMAN	sp|Q7L5Y9|MAEA_HUMAN	108	121	yes	yes	2;3	7.74e-08	109.83	By matching	1	0	2		0
EHVIEAIR	IRTKIQNKEHVIEAIR	EHVIEAIRRAKFKFPG	K	E	H	I	R	R	1	1	0	0	0	0	2	0	1	2	0	0	0	0	0	0	0	0	0	1	0	8	0	965.529	sp|P27635|RL10_HUMAN	sp|P27635|RL10_HUMAN	146	153	yes	yes	2	0.037929	63.534	By MS/MS	1	0	1	1	0
EIAEATGITTTQVSNWFK	YPSPREKREIAEATGI	TQVSNWFKNRRQRDRA	R	E	I	F	K	N	2	0	1	0	0	1	2	1	0	2	0	1	0	1	0	1	4	1	0	1	0	18	0	1994.99	sp|Q9NPC8|SIX2_HUMAN;sp|Q15475|SIX1_HUMAN	sp|Q9NPC8|SIX2_HUMAN	156	173	no	no	2;3	4.36e-47	147.09	By MS/MS	1	0	3	1	119320000
EIAEDGYSGVEVR	EINEFITREIAEDGYS	GYSGVEVRVTPTRTEI	R	E	I	V	R	V	1	1	0	1	0	0	3	2	0	1	0	0	0	0	0	1	0	0	1	2	0	13	0	1422.66	sp|P23396|RS3_HUMAN	sp|P23396|RS3_HUMAN	28	40	yes	yes	2	0.00010417	102.73	By MS/MS	1	0	4	2	53334000
EIAQATGITPTQVGNWFK	YPNPSKKREIAQATGI	TQVGNWFKNRRQRDRA	R	E	I	F	K	N	2	0	1	0	0	2	1	2	0	2	0	1	0	1	1	0	3	1	0	1	0	18	0	1960.01	sp|O95475|SIX6_HUMAN;sp|O95343|SIX3_HUMAN	sp|O95475|SIX6_HUMAN	160	177	yes	no	2	0.0059201	36.637	By matching	1	0	1		0
EIASQPDVDGFIVGGASIKPEFVDIINAK	SVTGATCKEIASQPDV	FVDIINAKQ_______	K	E	I	A	K	Q	3	0	1	3	0	1	2	3	0	5	0	2	0	2	2	2	0	0	0	3	0	29	1	3028.58	sp|P60174|TPIS_HUMAN	sp|P60174|TPIS_HUMAN	257	285	yes	yes	3	0.024246	18.864	By matching	1	0	1		0
EIATIIHMK	IAIQCQVREIATIIHM	IATIIHMKDIEIQDYQ	R	E	I	M	K	D	1	0	0	0	0	0	1	0	1	3	0	1	1	0	0	0	1	0	0	0	0	9	0	1054.58	sp|Q9H9Q4|NHEJ1_HUMAN	sp|Q9H9Q4|NHEJ1_HUMAN	152	160	yes	yes	2	0.0021189	77.662	By MS/MS	1	0	3	2	10205000
EIEFIGWYTTGGPPDPSDIHVHK	EQFKQVFKEIEFIGWY	PSDIHVHKQVCEIIES	K	E	I	H	K	Q	0	0	0	2	0	0	2	3	2	3	0	1	0	1	3	1	2	1	1	1	0	23	0	2594.24	sp|Q7L5N1|CSN6_HUMAN	sp|Q7L5N1|CSN6_HUMAN	118	140	yes	yes	3	3.16e-22	99.11	By MS/MS	1	0	1	1	7596900
EIEFISMANVEISSIAR	EGINDTFKEIEFISMA	VEISSIARIPSINKIR	K	E	I	A	R	I	2	1	1	0	0	0	3	0	0	4	0	0	1	1	0	3	0	0	0	1	0	17	0	1907.97	sp|Q9BTT0|AN32E_HUMAN	sp|Q9BTT0|AN32E_HUMAN	43	59	yes	yes	2	8.44e-09	88.427	By matching	1	0	1		0
EIEFYIR	DGYVIEGKEIEFYIRK	KEIEFYIRKIKARKGK	K	E	I	I	R	K	0	1	0	0	0	0	2	0	0	2	0	0	0	1	0	0	0	0	1	0	0	7	0	968.497	sp|P62241|RS8_HUMAN	sp|P62241|RS8_HUMAN	194	200	yes	yes	2	0.0041039	97.068	By MS/MS	1	0	2	1	1955100
EIENEYAINK	PYTKIQIKEIENEYAI	ENEYAINKFINKDKRR	K	E	I	N	K	F	1	0	2	0	0	0	3	0	0	2	0	1	0	0	0	0	0	0	1	0	0	10	0	1221.59	sp|P35453|HXD13_HUMAN	sp|P35453|HXD13_HUMAN	290	299	yes	yes	2	0.022615	57.785	By matching	1	0	2	1	8375700
EIETYHNIIEGGQEDFESSGAGK	SIKMRIEKEIETYHNI	FESSGAGKIGIGGRGG	K	E	I	G	K	I	1	0	1	1	0	1	5	4	1	3	0	1	0	1	0	2	1	0	1	0	0	23	0	2509.12	sp|P35527|K1C9_HUMAN	sp|P35527|K1C9_HUMAN	450	472	yes	yes	3	1.01e-20	80.412	By MS/MS	1	0	2	1	50201000
EIFGPEIFR	STIIAAAREIFGPEIF	IFGPEIFRIRVIEINA	R	E	I	F	R	I	0	1	0	0	0	0	2	1	0	2	0	0	0	2	1	0	0	0	0	0	0	9	0	1106.58	sp|P35249|RFC4_HUMAN	sp|P35249|RFC4_HUMAN	94	102	yes	yes	2	2.72e-94	191.85	By MS/MS	1	0	2	1	93100000
EIFISQPIIIEIEAPIK	RGICIKSREIFISQPI	IEIEAPIKICGDIHGQ	R	E	I	I	K	I	1	0	0	0	0	1	3	0	0	7	0	1	0	1	2	1	0	0	0	0	0	17	0	1952.12	sp|P36873|PP1G_HUMAN;sp|P62140|PP1B_HUMAN	sp|P36873|PP1G_HUMAN	44	60	no	no	2	3.83e-06	66.826	By MS/MS	1	0	2	1	15287000
EIFKDWNIPFK	MPPEKVHKEIFKDWNI	KDWNIPFKQPSYPSVK	K	E	I	F	K	Q	0	0	1	1	0	0	1	0	0	2	0	2	0	2	1	0	0	1	0	0	0	11	1	1435.75	sp|Q9BYG3|MK67I_HUMAN	sp|Q9BYG3|MK67I_HUMAN	129	139	yes	yes	2	0.034195	72.34	By MS/MS	1	0	2	1	9275400
EIFMISAISQEDVK	RIGWPHFKEIFMISAI	AISQEDVKTIKQYIIT	K	E	I	V	K	T	1	0	0	1	0	1	2	0	0	3	0	1	1	1	0	2	0	0	0	1	0	14	0	1608.81	sp|O75616|ERAL1_HUMAN	sp|O75616|ERAL1_HUMAN	304	317	yes	yes	2	1.43e-05	93.478	By MS/MS	1	0	2	2	9503600
EIFNFVIK	EEDPQTSREIFNFVIK	EIFNFVIKAIRPQIDI	R	E	I	I	K	A	0	0	1	0	0	0	1	0	0	2	0	1	0	2	0	0	0	0	0	1	0	8	0	1008.56	sp|P78527|PRKDC_HUMAN	sp|P78527|PRKDC_HUMAN	247	254	yes	yes	2	0.0149	89.142	By MS/MS	1	0	2	1	10627000
EIFPIQMEGVK	EECHRKCKEIFPIQME	PIQMEGVKITVNKGIS	K	E	I	V	K	I	0	0	0	0	0	1	2	1	0	2	0	1	1	1	1	0	0	0	0	1	0	11	0	1289.67	sp|O96008|TOM40_HUMAN	sp|O96008|TOM40_HUMAN	92	102	yes	yes	2	0.0038592	76.332	By MS/MS	1	0	1	1	4634400
EIGDPIAHPR	QKVTVRAREIGDPIAH	GDPIAHPRHEADEKPF	R	E	I	P	R	H	1	1	0	1	0	0	1	1	1	2	0	0	0	0	2	0	0	0	0	0	0	10	0	1103.57	sp|Q5VV52|ZN691_HUMAN	sp|Q5VV52|ZN691_HUMAN	98	107	yes	yes	2;3	5.05e-05	110.53	By MS/MS	1	0	4	1	4554600
EIGSIPIPISTSEQR	KETNEIIKEIGSIPIP	PISTSEQRQQRIQKER	K	E	I	Q	R	Q	0	1	0	0	0	1	2	1	0	4	0	0	0	0	2	3	1	0	0	0	0	15	0	1625.86	sp|Q86Y82|STX12_HUMAN	sp|Q86Y82|STX12_HUMAN	83	97	yes	yes	2	6.22e-06	88.282	By MS/MS	1	0	2	1	11657000
EIIDIVIDR	RGHYTIGKEIIDIVID	IIDIVIDRIRKIADQC	K	E	I	D	R	I	0	1	0	2	0	0	1	0	0	4	0	0	0	0	0	0	0	0	0	1	0	9	0	1084.61	sp|Q9BQE3|TBA1C_HUMAN;sp|P68363|TBA1B_HUMAN;sp|Q71U36|TBA1A_HUMAN	sp|Q9BQE3|TBA1C_HUMAN	113	121	no	no	2	1.15e-26	143.03	By MS/MS	1	0	2	1	13867000
EIIDQIQQK	PIENPKRREIIDQIQQ	IIDQIQQKIYIIQMIP	R	E	I	Q	K	I	0	0	0	1	0	3	1	0	0	3	0	1	0	0	0	0	0	0	0	0	0	9	0	1113.6	sp|Q9H5Q4|TFB2M_HUMAN	sp|Q9H5Q4|TFB2M_HUMAN	287	295	yes	yes	2	0.019994	79.059	By MS/MS	1	0	2	1	2716500
EIIDTSFEDISKPK	EPIESQDREIIDTSFE	FEDISKPKRKIADGRQ	R	E	I	P	K	R	0	0	0	2	0	0	2	0	0	3	0	2	0	1	1	2	1	0	0	0	0	14	1	1620.82	sp|P78345|RPP38_HUMAN	sp|P78345|RPP38_HUMAN	230	243	yes	yes	2	6.98e-06	63.923	By MS/MS	1	0	2	1	18569000
EIIEQISAFDNVPR	PNVSPKVREIIEQISA	SAFDNVPRKKAKFQNW	R	E	I	P	R	K	1	1	1	1	0	1	2	0	0	3	0	0	0	1	1	1	0	0	0	1	0	14	0	1629.84	sp|Q9NX58|LYAR_HUMAN	sp|Q9NX58|LYAR_HUMAN	96	109	yes	yes	2	1.36e-05	68.044	By MS/MS	1	0	2	1	0
EIIFISNANPSIIER	APTEEGKKEIIFISNA	ANPSIIERHCAYI___	K	E	I	E	R	H	1	1	2	0	0	0	2	0	0	5	0	0	0	1	1	2	0	0	0	0	0	15	0	1714.93	sp|P51398|RT29_HUMAN	sp|P51398|RT29_HUMAN	379	393	yes	yes	2	2.16e-152	214.18	By MS/MS	1	0	3	2	72854000
EIINFYAWQHR	ERRKRSRKEIINFYAW	NFYAWQHRESKMEHIA	K	E	I	H	R	E	1	1	1	0	0	1	1	0	1	2	0	0	0	1	0	0	0	1	1	0	0	11	0	1475.73	sp|Q9Y3A4|RRP7A_HUMAN	sp|Q9Y3A4|RRP7A_HUMAN	237	247	yes	yes	3	0.0060213	41.704	By MS/MS	1	0	2	1	2692100
EIIQQMER	QRITNKIREIIQQMER	EIIQQMERGIKSADPR	R	E	I	E	R	G	0	1	0	0	0	2	2	0	0	2	0	0	1	0	0	0	0	0	0	0	0	8	0	1045.52	sp|O43813|LANC1_HUMAN	sp|O43813|LANC1_HUMAN	42	49	yes	yes	2	0.0038961	101.25	By MS/MS	1	0	2	1	5487100
EINNPESVYYWAQK	KMIARIGKEINNPESV	SVYYWAQKNHIPVFSP	K	E	I	Q	K	N	1	0	2	0	0	1	2	0	0	1	0	1	0	0	1	1	0	1	2	1	0	14	0	1739.82	sp|P49366|DHYS_HUMAN	sp|P49366|DHYS_HUMAN	213	226	yes	yes	2	0.018451	41.227	By MS/MS	1	0	1	1	3343000
EIPAWVPFDPAAQITK	KDYIEFNKEIPAWVPF	DPAAQITKQKWEAEPV	K	E	I	T	K	Q	3	0	0	1	0	1	1	0	0	2	0	1	0	1	3	0	1	1	0	1	0	16	0	1781.94	sp|P25311|ZA2G_HUMAN	sp|P25311|ZA2G_HUMAN	150	165	yes	yes	2	0.0078703	36.029	By MS/MS	1	0	1	1	0
EIQGFFNIPVDNIR	ITMDIHQKEIQGFFNI	NIPVDNIRASPFIIQY	K	E	I	I	R	A	0	1	2	1	0	1	1	1	0	3	0	0	0	2	1	0	0	0	0	1	0	14	0	1660.86	sp|O60256|KPRB_HUMAN	sp|O60256|KPRB_HUMAN	151	164	yes	yes	2	4.96e-08	111.83	By MS/MS	1	0	2	1	6792100
EIQNTVSQIIESEGWNR	YENYMKRKEIQNTVSQ	IESEGWNRRNVDPFHI	K	E	I	N	R	R	0	1	2	0	0	2	3	1	0	3	0	0	0	0	0	2	1	1	0	1	0	17	0	2001.98	sp|Q7L0Y3|MRRP1_HUMAN	sp|Q7L0Y3|MRRP1_HUMAN	219	235	yes	yes	2;3	2.81e-10	101.01	By MS/MS	1	0	3	1	3190600
EIQNTVSQIIESEGWNRR	YENYMKRKEIQNTVSQ	ESEGWNRRNVDPFHIY	K	E	I	R	R	N	0	2	2	0	0	2	3	1	0	3	0	0	0	0	0	2	1	1	0	1	0	18	1	2158.08	sp|Q7L0Y3|MRRP1_HUMAN	sp|Q7L0Y3|MRRP1_HUMAN	219	236	yes	yes	3	5.33e-12	75.018	By MS/MS	1	0	2	1	0
EIQQYIQAR	ESEDNFAKEIQQYIQA	IQQYIQAREMANAAQP	K	E	I	A	R	E	1	1	0	0	0	3	1	0	0	2	0	0	0	0	0	0	0	0	1	0	0	9	0	1147.6	sp|Q8N5P1|ZC3H8_HUMAN	sp|Q8N5P1|ZC3H8_HUMAN	93	101	yes	yes	2	0.033205	59.35	By MS/MS	1	0	1	1	5650800
EISFDTMQQEIQIGADDVEAFVIDAVR	MGMAVENKEISFDTMQ	AFVIDAVRTKMVYCKI	K	E	I	V	R	T	3	1	0	4	0	3	3	1	0	4	0	0	1	2	0	1	1	0	0	3	0	27	0	3038.45	sp|Q7L2H7|EIF3M_HUMAN	sp|Q7L2H7|EIF3M_HUMAN	291	317	yes	yes	3	3.77e-28	80.664	By MS/MS	1	0	1	1	21231000
EISTVQESFIVK	KVEVVEPKEISTVQES	VQESFIVKICCRYTYG	K	E	I	V	K	I	0	0	0	0	0	1	2	0	0	2	0	1	0	1	0	2	1	0	0	2	0	12	0	1378.73	sp|A8K2U0|A2ML1_HUMAN	sp|A8K2U0|A2ML1_HUMAN	228	239	yes	yes	2	0.0007869	80.69	By MS/MS	1	0	1	1	2588600
EITAIAPSTMK	GIADRMQKEITAIAPS	AIAPSTMKIKIIAPPE	K	E	I	M	K	I	2	0	0	0	0	0	1	0	0	2	0	1	1	0	1	1	2	0	0	0	0	11	0	1160.61	sp|P63261|ACTG_HUMAN;sp|P60709|ACTB_HUMAN;sp|P68032|ACTC_HUMAN;sp|P63267|ACTH_HUMAN;sp|P62736|ACTA_HUMAN;sp|P68133|ACTS_HUMAN	sp|P63261|ACTG_HUMAN	316	326	no	no	2	0.0032184	80.245	By MS/MS	1	0	3	1	11397000
EITTEIDNNIEQISSYK	AWFNEKSKEITTEIDN	IEQISSYKSEITEIRR	K	E	I	Y	K	S	0	0	2	1	0	1	3	0	0	4	0	1	0	0	0	2	2	0	1	0	0	17	0	1995.96	sp|P13645|K1C10_HUMAN	sp|P13645|K1C10_HUMAN	346	362	yes	yes	2;3	3.46e-302	257.35	By MS/MS	1	0	7	3	993620000
EITTEIDNNIEQISSYKSEITEIR	AWFNEKSKEITTEIDN	KSEITEIRRNVQAIEI	K	E	I	I	R	R	0	1	2	1	0	1	5	0	0	6	0	1	0	0	0	3	3	0	1	0	0	24	1	2824.4	sp|P13645|K1C10_HUMAN	sp|P13645|K1C10_HUMAN	346	369	yes	yes	3	6.22e-07	42.705	By matching	1	0	1		0
EIYGVGVEK	TRIMCIIREIYGVGVE	IYGVGVEKIRIEHQTI	R	E	I	E	K	I	0	0	0	0	0	0	2	2	0	1	0	1	0	0	0	0	0	0	1	2	0	9	0	992.518	sp|P40938|RFC3_HUMAN	sp|P40938|RFC3_HUMAN	58	66	yes	yes	2	0.0098122	87.258	By MS/MS	1	0	2	1	30884000
EIYHFTIEK	NIPDSTAKEIYHFTIE	IYHFTIEKIQPRVISF	K	E	I	E	K	I	0	0	0	0	0	0	2	0	1	2	0	1	0	1	0	0	1	0	1	0	0	9	0	1178.6	sp|Q9BT78|CSN4_HUMAN	sp|Q9BT78|CSN4_HUMAN	83	91	yes	yes	2;3	9.56e-51	130.41	By MS/MS	1	0	2	2	0
EKADISEIIKK	SSFMDHIKEKADISEI	DISEIIKKQEIRFIQY	K	E	K	K	K	Q	1	0	0	1	0	0	2	0	0	3	0	3	0	0	0	1	0	0	0	0	0	11	2	1272.73	sp|I6L899|GOG8R_HUMAN	sp|I6L899|GOG8R_HUMAN	464	474	yes	yes	2	0.0012475	96.229	By MS/MS	1	0	2	1	0
EKFSQIAEAYEVISDEVK	NKDDPKAKEKFSQIAE	EVISDEVKRKQYDAYG	K	E	K	V	K	R	2	0	0	1	0	1	4	0	0	2	0	2	0	1	0	2	0	0	1	2	0	18	1	2084.03	sp|Q96EY1|DNJA3_HUMAN	sp|Q96EY1|DNJA3_HUMAN	133	150	yes	yes	3	2.16e-17	107.69	By MS/MS	1	0	2	1	4019800
EKVIATVTKPVGGDK	SKVEKKKKEKVIATVT	TKPVGGDKNGGTRVVK	K	E	K	D	K	N	1	0	0	1	0	0	1	2	0	1	0	3	0	0	1	0	2	0	0	3	0	15	2	1540.88	sp|Q02878|RL6_HUMAN	sp|Q02878|RL6_HUMAN	86	100	yes	yes	2;3	8.17e-10	82.837	By MS/MS	1	0	3	1	2556200
EMIIAQNSSIEFK	IEWAVSNREMIIAQNS	QNSSIEFKIHRIYFIS	R	E	M	F	K	I	1	0	1	0	0	1	2	0	0	3	0	1	1	1	0	2	0	0	0	0	0	13	0	1508.75	sp|Q9H871|RMD5A_HUMAN	sp|Q9H871|RMD5A_HUMAN	181	193	yes	yes	2	7.83e-22	138.02	By matching	1	0	1		0
ENAEVDGDDDAEEMEAK	RQMERIERENAEVDGD	DAEEMEAKAED_____	R	E	N	A	K	A	3	0	1	4	0	0	5	1	0	0	0	1	1	0	0	0	0	0	0	1	0	17	0	1865.71	sp|P05198|IF2A_HUMAN	sp|P05198|IF2A_HUMAN	296	312	yes	yes	2	5.73e-09	82.877	By MS/MS	1	0	1	1	3442600
ENIESWINYIK	NKSDIVPKENIESWIN	ESWINYIKKEIPTVVF	K	E	N	I	K	K	0	0	2	0	0	0	2	0	0	3	0	1	0	0	0	1	0	1	1	0	0	11	0	1407.7	sp|Q9BVP2|GNL3_HUMAN	sp|Q9BVP2|GNL3_HUMAN	186	196	yes	yes	2	3.51e-11	88.596	By MS/MS	1	0	1	1	0
ENYIGNSIMAPVGR	DVKTDKQRENYIGNSI	SIMAPVGRWQKGRDIT	R	E	N	G	R	W	1	1	2	0	0	0	1	2	0	2	0	0	1	0	1	1	0	0	1	1	0	14	0	1519.75	sp|Q9BU76|MMTA2_HUMAN	sp|Q9BU76|MMTA2_HUMAN	28	41	yes	yes	2	1.18e-05	97.273	By MS/MS	1	0	4	3	8466700
EPFFHGHDNYDQIVR	IASMIFRKEPFFHGHD	DNYDQIVRIAKVIGTE	K	E	P	V	R	I	0	1	1	2	0	1	1	1	2	1	0	0	0	2	1	0	0	0	1	1	0	15	0	1872.85	sp|P68400|CSK21_HUMAN	sp|P68400|CSK21_HUMAN	230	244	yes	yes	3	0.00081203	48.216	By MS/MS	1	0	2	1	5042600
EPFFHGQDNYDQIVR	IASMIFRREPFFHGQD	DNYDQIVRIAKVIGTE	R	E	P	V	R	I	0	1	1	2	0	2	1	1	1	1	0	0	0	2	1	0	0	0	1	1	0	15	0	1863.85	sp|P19784|CSK22_HUMAN	sp|P19784|CSK22_HUMAN	231	245	yes	yes	2;3	0.0014291	53.3	By MS/MS	1	0	4	2	18635000
EPIPPIQQHIWNMINPPAEVTTK	IHRAIHPREPIPPIQQ	PPAEVTTKSQIPISKI	R	E	P	T	K	S	1	0	2	0	0	2	2	0	1	4	0	1	1	0	5	0	2	1	0	1	0	23	0	2652.37	sp|P13010|XRCC5_HUMAN	sp|P13010|XRCC5_HUMAN	503	525	yes	yes	3	8e-21	90.397	By MS/MS	1	0	6	3	127030000
EPIVATNIPGR	TSKGDIPREPIVATNI	VATNIPGRGQIQKIAS	R	E	P	G	R	G	1	1	1	0	0	0	1	1	0	2	0	0	0	0	2	0	1	0	0	1	0	11	0	1165.65	sp|P42166|LAP2A_HUMAN	sp|P42166|LAP2A_HUMAN	254	264	yes	yes	2	3.26e-08	119.27	By MS/MS	1	0	2	1	10191000
EPSFPDVQHGVIIHK	IIAEIQIREPSFPDVQ	QHGVIIHKVIIGSPAH	R	E	P	H	K	V	0	0	0	1	0	1	1	1	2	2	0	1	0	1	2	1	0	0	0	2	0	15	0	1701.88	sp|O43464|HTRA2_HUMAN	sp|O43464|HTRA2_HUMAN	381	395	yes	yes	3	0.00028535	54.276	By MS/MS	1	0	2	2	6863700
EPVFEFVRPPPYHPK	FHQIIDMREPVFEFVR	RPPPYHPKQKRFPHRQ	R	E	P	P	K	Q	0	1	0	0	0	0	2	0	1	0	0	1	0	2	5	0	0	0	1	2	0	15	1	1837.95	sp|Q96DV4|RM38_HUMAN	sp|Q96DV4|RM38_HUMAN	339	353	yes	yes	2;3	0.0018954	49.298	By MS/MS	1	0	3	2	9055400
EQDQRPIHPVANPHAEISTK	SNSEPVNKEQDQRPIH	PHAEISTKVPASKVKD	K	E	Q	T	K	V	2	1	1	1	0	2	2	0	2	2	0	1	0	0	3	1	1	0	0	1	0	20	1	2266.15	sp|Q9NX58|LYAR_HUMAN	sp|Q9NX58|LYAR_HUMAN	149	168	yes	yes	3;4	4.67e-12	72.359	By MS/MS	1	0	3	1	2635500
EQEAGIIQFIR	FAISCIVREQEAGIIQ	AGIIQFIRIDGFSVIM	R	E	Q	I	R	I	1	1	0	0	0	2	2	1	0	3	0	0	0	1	0	0	0	0	0	0	0	11	0	1302.69	sp|Q9NZL4|HPBP1_HUMAN	sp|Q9NZL4|HPBP1_HUMAN	221	231	yes	yes	2	5.99e-17	100.88	By MS/MS	1	0	2	1	0
EQEVPTFTEISR	VRRGIEGKEQEVPTFT	PTFTEISRENDEEKVT	K	E	Q	S	R	E	0	1	0	0	0	1	3	0	0	1	0	0	0	1	1	1	2	0	0	1	0	12	0	1434.7	sp|O60870|KIN17_HUMAN	sp|O60870|KIN17_HUMAN	185	196	yes	yes	2	0.0044782	62.088	By MS/MS	1	0	1	1	3087700
EQFFEIPMPSIIIK	IIPFVPIREQFFEIPM	PMPSIIIKIKEPHTMS	R	E	Q	I	K	I	0	0	0	0	0	1	2	0	0	4	0	1	1	2	2	1	0	0	0	0	0	14	0	1690.9	sp|Q8N9F7|GDPD1_HUMAN	sp|Q8N9F7|GDPD1_HUMAN	224	237	yes	yes	2	0.024344	34.432	By MS/MS	1	0	1	1	0
EQGVISFWR	DCVVRIPKEQGVISFW	QGVISFWRGNIANVIR	K	E	Q	W	R	G	0	1	0	0	0	1	1	1	0	1	0	0	0	1	0	1	0	1	0	1	0	9	0	1120.57	sp|P05141|ADT2_HUMAN;sp|P12236|ADT3_HUMAN	sp|P05141|ADT2_HUMAN	64	72	yes	no	2	0.0080632	89.08	By MS/MS	1	0	2	1	4774800
EQIHIVMQGDVIR	AAIPIITKEQIHIVMQ	VMQGDVIRHYGEHVCT	K	E	Q	I	R	H	0	1	0	1	0	2	1	1	1	3	0	0	1	0	0	0	0	0	0	2	0	13	0	1536.81	sp|Q9BQG0|MBB1A_HUMAN	sp|Q9BQG0|MBB1A_HUMAN	319	331	yes	yes	2	0.0052217	55.724	By MS/MS	1	0	1	1	1671600
EQIIGWTAEAIPAK	________________	TAEAIPAKDSAWPWEE	R	E	Q	A	K	D	3	0	0	0	0	1	2	1	0	3	0	1	0	0	1	0	1	1	0	0	0	14	0	1525.81	sp|Q86UQ0|ZN589_HUMAN	sp|Q86UQ0|ZN589_HUMAN	6	19	yes	yes	2	0.0033377	47.037	By MS/MS	1	0	2	1	0
EQIKSINNQFASFIDKVR	QKVKSREREQIKSINN	ASFIDKVRFIEQQNQV	R	E	Q	V	R	F	1	1	2	1	0	2	1	0	0	3	0	2	0	2	0	2	0	0	0	1	0	18	2	2136.13	sp|P04264|K2C1_HUMAN	sp|P04264|K2C1_HUMAN	182	199	yes	yes	3	0.00043157	50.392	By matching	1	0	1		0
EQIMFPFHFVDR	YFPITQDREQIMFPFH	FPFHFVDRIGKHDVTC	R	E	Q	D	R	I	0	1	0	1	0	1	1	0	1	1	0	0	1	3	1	0	0	0	0	1	0	12	0	1564.75	sp|P82933|RT09_HUMAN	sp|P82933|RT09_HUMAN	311	322	yes	yes	2;3	0.00042342	97.69	By MS/MS	1	0	7	4	39660000
EQIVEMTGISPR	PRPDAIMKEQIVEMTG	EMTGISPRVIRVWFQN	K	E	Q	P	R	V	0	1	0	0	0	1	2	1	0	2	0	0	1	0	1	1	1	0	0	1	0	12	0	1358.69	sp|Q96A47|ISL2_HUMAN;sp|P61371|ISL1_HUMAN	sp|Q96A47|ISL2_HUMAN	222	233	yes	no	2	0.013715	41.577	By MS/MS	1	0	1	1	0
EQYGQYAIAVR	TMNNFIDREQYGQYAI	GQYAIAVRGSDRDGGA	R	E	Q	V	R	G	2	1	0	0	0	2	1	1	0	1	0	0	0	0	0	0	0	0	2	1	0	11	0	1296.65	sp|Q02413|DSG1_HUMAN	sp|Q02413|DSG1_HUMAN	228	238	yes	yes	2	0.0045432	73.499	By MS/MS	1	0	2	1	3272800
ERHPGSFDVVHVK	RIGVITNRERHPGSFD	SFDVVHVKDANGNSFA	R	E	R	V	K	D	0	1	0	1	0	0	1	1	2	0	0	1	0	1	1	1	0	0	0	3	0	13	1	1505.77	sp|P62701|RS4X_HUMAN;sp|P22090|RS4Y1_HUMAN	sp|P62701|RS4X_HUMAN	199	211	yes	no	3;4	0.00029421	72.321	By MS/MS	1	0	4	2	4311100
ERIEQQVPVNQVFGQDEMIDVIGVTK	AEKIDWARERIEQQVP	IDVIGVTKGKGYKGVT	R	E	R	T	K	G	0	1	1	2	0	4	3	2	0	3	0	1	1	1	1	0	1	0	0	5	0	26	1	2970.51	sp|P39023|RL3_HUMAN	sp|P39023|RL3_HUMAN	199	224	yes	yes	3	4.56e-25	80.664	By MS/MS	1	0	3	2	45121000
ERVPYTDDGIEAIIFTAQGDMR	RIMNVIEKERVPYTDD	FTAQGDMRQAINNIQS	K	E	R	M	R	Q	2	2	0	3	0	1	2	2	0	3	0	0	1	1	1	0	2	0	1	1	0	22	1	2496.2	sp|P35250|RFC2_HUMAN	sp|P35250|RFC2_HUMAN	209	230	yes	yes	3	1.88e-56	143.47	By MS/MS	1	0	5	3	43489000
ESEIIDFFIGASIK	YIFSIPIKESEIIDFF	FFIGASIKDEVIKIMP	K	E	S	I	K	D	1	0	0	1	0	0	2	1	0	4	0	1	0	2	0	2	0	0	0	0	0	14	0	1567.81	sp|P15880|RS2_HUMAN	sp|P15880|RS2_HUMAN	90	103	yes	yes	2	0.012353	46.318	By matching	1	0	2	1	1401300
ESEIIDFFIGASIKDEVIK	YIFSIPIKESEIIDFF	SIKDEVIKIMPVQKQT	K	E	S	I	K	I	1	0	0	2	0	0	3	1	0	5	0	2	0	2	0	2	0	0	0	1	0	19	1	2152.13	sp|P15880|RS2_HUMAN	sp|P15880|RS2_HUMAN	90	108	yes	yes	2;3	1.17e-48	151.95	By matching	1	0	4	2	3552200
ESIGHWSQGIK	GKDAPIKKESIGHWSQ	GHWSQGIKISMQDPKM	K	E	S	I	K	I	0	0	0	0	0	1	1	2	1	2	0	1	0	0	0	2	0	1	0	0	0	11	0	1240.62	sp|Q7Z2E3|APTX_HUMAN	sp|Q7Z2E3|APTX_HUMAN	176	186	yes	yes	2;3	3.49e-64	172.11	By MS/MS	1	0	4	2	24402000
ESKEEETSIDVAGKPNEVTK	QKANEQKKESKEEETS	GKPNEVTKAAESPDQK	K	E	S	T	K	A	1	0	1	1	0	0	5	1	0	1	0	3	0	0	1	2	2	0	0	2	0	20	2	2189.07	sp|P53985|MOT1_HUMAN	sp|P53985|MOT1_HUMAN	460	479	yes	yes	3	5.84e-18	110.56	By MS/MS	1	0	2	1	3882700
ESNIQFN	NEKKDIIKESNIQFN_	KESNIQFN________	K	E	S	F	N	-	0	0	2	0	0	1	1	0	0	1	0	0	0	1	0	1	0	0	0	0	0	7	0	850.382	sp|Q92665|RT31_HUMAN	sp|Q92665|RT31_HUMAN	389	395	yes	yes	1	0.00014881	111.28	By MS/MS	1	0	1	1	1986500
ESSFQPEAGFGR	YYAGGQRRESSFQPEA	QPEAGFGRRAACTVQR	R	E	S	G	R	R	1	1	0	0	0	1	2	2	0	0	0	0	0	2	1	2	0	0	0	0	0	12	0	1310.59	sp|P17483|HXB4_HUMAN	sp|P17483|HXB4_HUMAN	45	56	yes	yes	2	0.00068834	90.434	By MS/MS	1	0	2	1	6836600
ESTGAQVQVAGDMIPNSTER	GCKIKEIRESTGAQVQ	MIPNSTERAITIAGIP	R	E	S	E	R	A	2	1	1	1	0	2	2	2	0	1	0	0	1	0	1	2	2	0	0	2	0	20	0	2088.97	sp|Q15366|PCBP2_HUMAN;sp|P57721|PCBP3_HUMAN;sp|Q15365|PCBP1_HUMAN	sp|Q15366|PCBP2_HUMAN	125	144	no	no	2;3	2.93e-29	130.05	By MS/MS	1	0	7	3	82268000
ESTGTSGPIQRPQISK	PTISAPEKESTGTSGP	IQRPQISKVKRKKPRG	K	E	S	S	K	V	0	1	0	0	0	2	1	2	0	2	0	1	0	0	2	3	2	0	0	0	0	16	1	1684.87	sp|Q9H9Q4|NHEJ1_HUMAN	sp|Q9H9Q4|NHEJ1_HUMAN	273	288	yes	yes	2;3	1.06e-08	104.26	By MS/MS	1	0	4	2	20022000
ESTIHIVIR	ISDYNIQKESTIHIVI	STIHIVIRIRGGIIEP	K	E	S	I	R	I	0	1	0	0	0	0	1	0	1	3	0	0	0	0	0	1	1	0	0	1	0	9	0	1066.61	sp|P62987|RL40_HUMAN;sp|P62979|RS27A_HUMAN;sp|P0CG47|UBB_HUMAN;sp|P0CG48|UBC_HUMAN	sp|P62987|RL40_HUMAN	64	72	yes	no	2;3	3.77e-77	180.44	By MS/MS	1	0	4	2	71676000
ESVGIIMQR	VSVIPIIRESVGIIMQ	SVGIIMQRTPPIIENS	R	E	S	Q	R	T	0	1	0	0	0	1	1	1	0	2	0	0	1	0	0	1	0	0	0	1	0	9	0	1031.54	sp|Q8NEW0|ZNT7_HUMAN	sp|Q8NEW0|ZNT7_HUMAN	288	296	yes	yes	2	0.010884	77.318	By MS/MS	1	0	4	2	4641900
ETANAIVSQQTPQR	TDWEVYIRETANAIVS	VSQQTPQRIIEVRGRI	R	E	T	Q	R	I	2	1	1	0	0	3	1	0	0	1	0	0	0	0	1	1	2	0	0	1	0	14	0	1541.78	sp|P40938|RFC3_HUMAN	sp|P40938|RFC3_HUMAN	257	270	yes	yes	2;3	7.85e-176	220.4	By MS/MS	1	0	4	2	139830000
ETDIQEIFRPFGSISR	TNISEDTRETDIQEIF	RPFGSISRIYIAKDKT	R	E	T	S	R	I	0	2	0	1	0	1	2	1	0	3	0	0	0	2	1	2	1	0	0	0	0	16	1	1893.96	sp|O75821|EIF3G_HUMAN	sp|O75821|EIF3G_HUMAN	252	267	yes	yes	3	0.00013583	54.281	By MS/MS	1	0	2	1	6956400
ETFGVNNAVYGIDAMNPSSR	ESDIEIAKETFGVNNA	DAMNPSSRDDFTEFGK	K	E	T	S	R	D	2	1	3	1	0	0	1	2	0	1	0	0	1	1	1	2	1	0	1	2	0	20	0	2140.98	sp|O75822|EIF3J_HUMAN	sp|O75822|EIF3J_HUMAN	134	153	yes	yes	2	0.02477	24.901	By MS/MS	1	0	2	1	4860400
ETIEDVEEMINNIPGVTSVHSR	IGDIQVTKETIEDVEE	GVTSVHSRFYDISSKY	K	E	T	S	R	F	0	1	2	1	0	0	4	1	1	3	0	0	1	0	1	2	2	0	0	3	0	22	0	2468.19	sp|Q9UNM6|PSD13_HUMAN	sp|Q9UNM6|PSD13_HUMAN	133	154	yes	yes	3	0.0055903	24.901	By MS/MS	1	0	1	1	0
ETPPPIVPPAAR	________________	PIVPPAAREWNIPPNA	K	E	T	A	R	E	2	1	0	0	0	0	1	0	0	1	0	0	0	0	5	0	1	0	0	1	0	12	0	1243.69	sp|Q9BQA1|MEP50_HUMAN	sp|Q9BQA1|MEP50_HUMAN	4	15	yes	yes	2	0.037853	43.897	By MS/MS	1	0	2	1	35121000
ETQVIIIDTPGIISPGK	AIGVITEKETQVIIID	PGIISPGKQKRHHIEI	K	E	T	G	K	Q	0	0	0	1	0	1	1	2	0	5	0	1	0	0	2	1	2	0	0	1	0	17	0	1780	sp|O75616|ERAL1_HUMAN	sp|O75616|ERAL1_HUMAN	160	176	yes	yes	2	7.03e-09	90.385	By MS/MS	1	0	3	1	17504000
ETSHVTMVVAEIEK	AAQKNIDRETSHVTMV	MVVAEIEKTISGCPAV	R	E	T	E	K	T	1	0	0	0	0	0	3	0	1	1	0	1	1	0	0	1	2	0	0	3	0	14	0	1571.79	sp|Q7L5Y9|MAEA_HUMAN	sp|Q7L5Y9|MAEA_HUMAN	43	56	yes	yes	2;3	1.12e-05	97.69	By matching	1	0	2		0
ETSVEVEWDPIDIAFETWEIIFR	GIKFKSIKETSVEVEW	ETWEIIFRNMNKEDEG	K	E	T	F	R	N	1	1	0	2	0	0	5	0	0	4	0	0	0	2	1	1	2	2	0	2	0	23	0	2823.36	sp|P24821|TENA_HUMAN	sp|P24821|TENA_HUMAN	725	747	yes	yes	3	0.0014008	34.217	By MS/MS	1	0	2	1	4158200
ETYTEDFIKK	KNVPTSKRETYTEDFI	YTEDFIKKQIEEFNIG	R	E	T	K	K	Q	0	0	0	1	0	0	2	0	0	1	0	2	0	1	0	0	2	0	1	0	0	10	1	1272.62	sp|P82933|RT09_HUMAN	sp|P82933|RT09_HUMAN	67	76	yes	yes	2	0.004099	83.862	By MS/MS	1	0	2	1	7579000
EVAAFAQFGSDIDAATQQIISR	KIEIAQYREVAAFAQF	ATQQIISRGVRITEII	R	E	V	S	R	G	5	1	0	2	0	3	1	1	0	3	0	0	0	2	0	2	1	0	0	1	0	22	0	2337.16	sp|P25705|ATPA_HUMAN	sp|P25705|ATPA_HUMAN	442	463	yes	yes	3	5.65e-06	51.31	By matching	1	0	2	1	1426900
EVASNSEIVQSSR	SKTEEINKEVASNSEI	SEIVQSSRSEVTEIRR	K	E	V	S	R	S	1	1	1	0	0	1	2	0	0	1	0	0	0	0	0	4	0	0	0	2	0	13	0	1404.68	sp|P08779|K1C16_HUMAN	sp|P08779|K1C16_HUMAN	318	330	yes	yes	2	1.06e-06	113.99	By MS/MS	1	0	2	1	0
EVATNSEIVQSGK	TKTEEINREVATNSEI	SEIVQSGKSEISEIRR	R	E	V	G	K	S	1	0	1	0	0	1	2	1	0	1	0	1	0	0	0	2	1	0	0	2	0	13	0	1360.68	sp|P02533|K1C14_HUMAN;sp|Q04695|K1C17_HUMAN	sp|P02533|K1C14_HUMAN	316	328	no	no	2	7.87e-31	148.96	By MS/MS	1	0	2	1	30847000
EVDEQMINVQNK	FRGRMSMKEVDEQMIN	QMINVQNKNSSYFVEW	K	E	V	N	K	N	0	0	2	1	0	2	2	0	0	1	0	1	1	0	0	0	0	0	0	2	0	12	0	1445.68	sp|P68371|TBB4B_HUMAN;sp|P07437|TBB5_HUMAN;sp|Q9BVA1|TBB2B_HUMAN;sp|Q13885|TBB2A_HUMAN	sp|P07437|TBB5_HUMAN	325	336	no	no	2	8.62e-68	171.67	By MS/MS	1	0	4	2	20176000
EVFEAFPNTPINIDIK	DNRIPIIKEVFEAFPN	TPINIDIKVNNNVIIK	K	E	V	I	K	V	1	0	2	1	0	0	2	0	0	3	0	1	0	2	2	0	1	0	0	1	0	16	0	1845.95	sp|Q8N9F7|GDPD1_HUMAN	sp|Q8N9F7|GDPD1_HUMAN	138	153	yes	yes	2	1.6e-05	63.682	By MS/MS	1	0	1	1	10033000
EVFGDTINESRDPDRPPER	CGKTSIAKEVFGDTIN	DPDRPPERYTSRYYIK	K	E	V	E	R	Y	0	3	1	3	0	0	3	1	0	1	0	0	0	1	3	1	1	0	0	1	0	19	2	2228.05	sp|Q96CX2|KCD12_HUMAN	sp|Q96CX2|KCD12_HUMAN	247	265	yes	yes	3	3.07e-07	60.764	By MS/MS	1	0	2	1	5522000
EVIASIISR	IISKGASKEVIASIIS	VIASIISRYPRAITRT	K	E	V	S	R	Y	1	1	0	0	0	0	1	0	0	3	0	0	0	0	0	2	0	0	0	1	0	9	0	986.576	sp|Q99551|MTEF1_HUMAN	sp|Q99551|MTEF1_HUMAN	119	127	yes	yes	2	0.032855	70.028	By MS/MS	1	0	3	1	2976500
EVIPHVPIGVIQR	ATIAQRVKEVIPHVPI	VPIGVIQRDIAKTGCV	K	E	V	Q	R	D	0	1	0	0	0	1	1	1	1	3	0	0	0	0	2	0	0	0	0	3	0	13	0	1455.86	sp|Q9Y679|AUP1_HUMAN	sp|Q9Y679|AUP1_HUMAN	372	384	yes	yes	3	0.0012144	55.261	By MS/MS	1	0	2	1	2232400
EVPEHITEEEIK	EMWRIIGREVPEHITE	HITEEEIKTIMECVSN	R	E	V	I	K	T	0	0	0	0	0	0	5	0	1	2	0	1	0	0	1	0	1	0	0	1	0	12	0	1451.71	sp|Q7L0Y3|MRRP1_HUMAN	sp|Q7L0Y3|MRRP1_HUMAN	107	118	yes	yes	2	0.00081773	78.903	By MS/MS	1	0	2	1	3792300
EVQIEEIEAAR	AIGKESIREVQIEEIE	IEEIEAARDIVSKEGF	R	E	V	A	R	D	2	1	0	0	0	1	4	0	0	2	0	0	0	0	0	0	0	0	0	1	0	11	0	1285.65	sp|P51570|GALK1_HUMAN	sp|P51570|GALK1_HUMAN	257	267	yes	yes	2	0.019669	53.448	By MS/MS	1	0	2	1	4762000
EVSFQSTGESEWK	ESDIFSIREVSFQSTG	STGESEWKDTNYTINT	R	E	V	W	K	D	0	0	0	0	0	1	3	1	0	0	0	1	0	1	0	3	1	1	0	1	0	13	0	1512.67	sp|Q07021|C1QBP_HUMAN	sp|Q07021|C1QBP_HUMAN	208	220	yes	yes	2	1.58e-14	126.09	By MS/MS	1	0	2	1	4390800
EVSFYQGYTSPYQHVPGYIDMVSTFGSGEPR	NEVPARAKEVSFYQGY	TFGSGEPRHEAYISME	K	E	V	P	R	H	0	1	0	1	0	2	2	4	1	1	0	0	1	2	3	4	2	0	4	3	0	31	0	3497.59	sp|P35453|HXD13_HUMAN	sp|P35453|HXD13_HUMAN	189	219	yes	yes	3	0.011936	16.244	By MS/MS	1	0	2	1	13634000
EVVEQGIIK	DKFPRFWKEVVEQGII	VVEQGIIKMQFWPASY	K	E	V	I	K	M	0	0	0	0	0	1	2	1	0	2	0	1	0	0	0	0	0	0	0	2	0	9	0	1013.58	sp|Q9BQG0|MBB1A_HUMAN	sp|Q9BQG0|MBB1A_HUMAN	287	295	yes	yes	2	0.036353	57.859	By MS/MS	1	0	2	1	2412200
EVVSAQPATFIAR	VKARSCEKEVVSAQPA	QPATFIARSPHVGVKD	K	E	V	A	R	S	3	1	0	0	0	1	1	0	0	1	0	0	0	1	1	1	1	0	0	2	0	13	0	1387.75	sp|P28799|GRN_HUMAN	sp|P28799|GRN_HUMAN	498	510	yes	yes	2	0.0013842	67.118	By MS/MS	1	0	2	1	6193600
EWYAHNPYPSPR	EKSRSVIREWYAHNPY	HNPYPSPREKREIAEA	R	E	W	P	R	E	1	1	1	0	0	0	1	0	1	0	0	0	0	0	3	1	0	1	2	0	0	12	0	1515.69	sp|Q9NPC8|SIX2_HUMAN;sp|Q15475|SIX1_HUMAN	sp|Q9NPC8|SIX2_HUMAN	141	152	no	no	2;3	1.51e-21	139.78	By MS/MS	1	0	4	2	28738000
EYAVNEVVAGIK	SRGNTDNKEYAVNEVV	NEVVAGIKEYFNVMIG	K	E	Y	I	K	E	2	0	1	0	0	0	2	1	0	1	0	1	0	0	0	0	0	0	1	3	0	12	0	1290.68	sp|Q9UBU8|MO4L1_HUMAN	sp|Q9UBU8|MO4L1_HUMAN	250	261	no	no	2	0.0014217	61.48	By MS/MS	1	0	1	1	0
EYFGAFGEIENIEIPMDTK	DTSEEQIKEYFGAFGE	IEIPMDTKTNERRGFC	K	E	Y	T	K	T	1	0	1	1	0	0	4	2	0	3	0	1	1	2	1	0	1	0	1	0	0	19	0	2202.02	sp|O14979|HNRDL_HUMAN	sp|O14979|HNRDL_HUMAN	251	269	yes	yes	2	0.010787	31.883	By matching	1	0	2	1	15932000
EYFGEFGEIEAIEIPMDPK	SPTEEKIREYFGEFGE	IEIPMDPKINKRRGFV	R	E	Y	P	K	I	1	0	0	1	0	0	5	2	0	3	0	1	1	2	2	0	0	0	1	0	0	19	0	2213.02	sp|Q99729|ROAA_HUMAN	sp|Q99729|ROAA_HUMAN	172	190	yes	yes	2	0.00019337	52.185	By MS/MS	1	0	2	1	34653000
EYFGGFGEVESIEIPMDNK	DTPEEKIREYFGGFGE	IEIPMDNKTNKRRGFC	R	E	Y	N	K	T	0	0	1	1	0	0	4	3	0	2	0	1	1	2	1	1	0	0	1	1	0	19	0	2159.97	sp|Q14103|HNRPD_HUMAN	sp|Q14103|HNRPD_HUMAN	200	218	yes	yes	2	0.0013086	47.082	By matching	1	0	1		0
EYFGQFGEVK	QTTQEGIREYFGQFGE	FGQFGEVKECIVMRDP	R	E	Y	V	K	E	0	0	0	0	0	1	2	2	0	0	0	1	0	2	0	0	0	0	1	1	0	10	0	1202.56	sp|O43347|MSI1H_HUMAN	sp|O43347|MSI1H_HUMAN	38	47	yes	yes	2	0.0017529	97.597	By MS/MS	1	0	1	1	6433100
EYPDFNFVGR	EKIYVPVKEYPDFNFV	PDFNFVGRIIGPRGIT	K	E	Y	G	R	I	0	1	1	1	0	0	1	1	0	0	0	0	0	2	1	0	0	0	1	1	0	10	0	1242.57	sp|Q96PU8|QKI_HUMAN	sp|Q96PU8|QKI_HUMAN	92	101	yes	yes	2	0.021138	58.592	By MS/MS	1	0	2	1	4382200
EYQEIMNTK	QDMARIIREYQEIMNT	YQEIMNTKIAIDVEIA	R	E	Y	T	K	I	0	0	1	0	0	1	2	0	0	1	0	1	1	0	0	0	1	0	1	0	0	9	0	1154.53	sp|P13647|K2C5_HUMAN	sp|P13647|K2C5_HUMAN	452	460	yes	yes	2	3.52e-09	123.86	By MS/MS	1	0	2	1	17240000
EYQEIMNVK	QDIARIIKEYQEIMNV	YQEIMNVKIAIDVEIA	K	E	Y	V	K	I	0	0	1	0	0	1	2	0	0	1	0	1	1	0	0	0	0	0	1	1	0	9	0	1152.55	sp|P02538|K2C6A_HUMAN;sp|P48668|K2C6C_HUMAN	sp|P02538|K2C6A_HUMAN	447	455	no	no	2	0.020377	67.897	By matching	1	0	2	1	4308500
EYQINDSASYYINDIDR	QACFSRSREYQINDSA	YYINDIDRISQSNYIP	R	E	Y	D	R	I	1	1	2	3	0	1	1	0	0	3	0	0	0	0	0	2	0	0	3	0	0	17	0	2077.92	sp|P08754|GNAI3_HUMAN	sp|P08754|GNAI3_HUMAN	145	161	yes	yes	2	7.83e-06	63.691	By MS/MS	1	0	1	1	4864400
EYWDYEAHVPSWGNQDDYQIVR	EVNSIRSREYWDYEAH	QDDYQIVRKIGRGKYS	R	E	Y	V	R	K	1	1	1	3	0	2	2	1	1	1	0	0	0	0	1	1	0	2	3	2	0	22	0	2769.21	sp|P19784|CSK22_HUMAN	sp|P19784|CSK22_HUMAN	23	44	yes	yes	3	2.24e-20	80.236	By MS/MS	1	0	2	1	10259000
EYWDYESHVVEWGNQDDYQIVR	DVNTHRPREYWDYESH	QDDYQIVRKIGRGKYS	R	E	Y	V	R	K	0	1	1	3	0	2	3	1	1	1	0	0	0	0	0	1	0	2	3	3	0	22	0	2829.23	sp|P68400|CSK21_HUMAN;sp|Q8NEV1|CSK23_HUMAN	sp|P68400|CSK21_HUMAN	22	43	yes	no	3	3.32e-21	96.379	By MS/MS	1	0	2	1	9145600
FAAATGATPIAGR	TGQRAVIKFAAATGAT	GATPIAGRFTPGTFTN	K	F	A	G	R	F	5	1	0	0	0	0	0	2	0	1	0	0	0	1	1	0	2	0	0	0	0	13	0	1202.64	sp|P08865|RSSA_HUMAN	sp|P08865|RSSA_HUMAN	90	102	yes	yes	2	2.35e-30	142.97	By MS/MS	1	0	4	2	997200000
FAAVIMR	NAEYNPKRFAAVIMRI	RFAAVIMRIREPRTTA	R	F	A	M	R	I	2	1	0	0	0	0	0	0	0	1	0	0	1	1	0	0	0	0	0	1	0	7	0	806.447	sp|P20226|TBP_HUMAN;sp|Q6SJ96|TBPL2_HUMAN	sp|P20226|TBP_HUMAN	197	203	yes	no	2	1.24e-07	118.06	By MS/MS	1	0	2	1	5474100
FAGGDYTTTIEAFISASGR	GRKTEKEKFAGGDYTT	AFISASGRAIQGGTSH	K	F	A	G	R	A	3	1	0	1	0	0	1	3	0	2	0	0	0	2	0	2	3	0	1	0	0	19	0	1962.93	sp|P07814|SYEP_HUMAN	sp|P07814|SYEP_HUMAN	1216	1234	yes	yes	2	0.00097797	48.376	By matching	1	0	1		0
FAQPGSFEYEYAMR	KEREQPPRFAQPGSFE	FEYEYAMRWKAIIEME	R	F	A	M	R	W	2	1	0	0	0	1	2	1	0	0	0	0	1	2	1	1	0	0	2	0	0	14	0	1694.74	sp|Q15233|NONO_HUMAN	sp|Q15233|NONO_HUMAN	257	270	yes	yes	2	1.25e-05	78.814	By MS/MS	1	0	2	1	4682500
FASFIDK	QIKTINNKFASFIDKV	KFASFIDKVRFIEQQN	K	F	A	D	K	V	1	0	0	1	0	0	0	0	0	1	0	1	0	2	0	1	0	0	0	0	0	7	0	826.423	sp|P35908|K22E_HUMAN;sp|Q5XKE5|K2C79_HUMAN;sp|Q01546|K22O_HUMAN;sp|Q9NSB2|KRT84_HUMAN;sp|P02538|K2C6A_HUMAN;sp|P48668|K2C6C_HUMAN;sp|O95678|K2C75_HUMAN;sp|P13647|K2C5_HUMAN;sp|Q7Z794|K2C1B_HUMAN;sp|Q14CN4|K2C72_HUMAN;sp|Q3SY84|K2C71_HUMAN;sp|Q7RTS7|K2C74_HUMAN;sp|Q86Y46|K2C73_HUMAN	sp|P35908|K22E_HUMAN	189	195	no	no	1;2	6.01e-14	140.98	By MS/MS	1	0	4	2	164910000
FASFIDKVR	QIKTINNKFASFIDKV	ASFIDKVRFIEQQNQV	K	F	A	V	R	F	1	1	0	1	0	0	0	0	0	1	0	1	0	2	0	1	0	0	0	1	0	9	1	1081.59	sp|P35908|K22E_HUMAN;sp|Q5XKE5|K2C79_HUMAN;sp|Q01546|K22O_HUMAN;sp|Q9NSB2|KRT84_HUMAN;sp|P02538|K2C6A_HUMAN;sp|P48668|K2C6C_HUMAN;sp|O95678|K2C75_HUMAN;sp|P13647|K2C5_HUMAN;sp|Q7Z794|K2C1B_HUMAN;sp|Q14CN4|K2C72_HUMAN;sp|Q3SY84|K2C71_HUMAN;sp|Q7RTS7|K2C74_HUMAN;sp|Q86Y46|K2C73_HUMAN	sp|P35908|K22E_HUMAN	189	197	no	no	2;3	4.74e-07	115.71	By MS/MS	1	0	4	2	13295000
FAVGTAGIGAEER	APGDVWARFAVGTAGI	AGIGAEERRAIEREQA	R	F	A	E	R	R	3	1	0	0	0	0	2	3	0	1	0	0	0	1	0	0	1	0	0	1	0	13	0	1276.64	sp|Q96L58|B3GT6_HUMAN	sp|Q96L58|B3GT6_HUMAN	94	106	yes	yes	2	0.00043131	76.728	By MS/MS	1	0	2	1	4093000
FDAGEIITQR	IIKSVVARFDAGEIIT	AGEIITQREIVSRQVS	R	F	D	Q	R	E	1	1	0	1	0	1	1	1	0	2	0	0	0	1	0	0	1	0	0	0	0	10	0	1148.58	sp|P35232|PHB_HUMAN	sp|P35232|PHB_HUMAN	134	143	yes	yes	2	0.011051	53.237	By MS/MS	1	0	2	1	0
FDDNYAFIHR	QPFMPWYKFDDNYAFI	DNYAFIHRTIKEIIRN	K	F	D	H	R	T	1	1	1	2	0	0	0	0	1	1	0	0	0	2	0	0	0	0	1	0	0	10	0	1296.59	sp|Q8IUX4|ABC3F_HUMAN	sp|Q8IUX4|ABC3F_HUMAN	173	182	yes	yes	2	0.0070211	83.862	By MS/MS	1	0	2	1	1202600
FDDPGIMIMGFKPIVIIK	EETEEIKRFDDPGIMI	FKPIVIIKKHHYIRPS	R	F	D	I	K	K	0	0	0	2	0	0	0	2	0	5	0	2	2	2	2	0	0	0	0	1	0	18	1	2033.11	sp|P12956|XRCC6_HUMAN	sp|P12956|XRCC6_HUMAN	340	357	yes	yes	3	0.002549	35.473	By matching	1	0	2	1	3159700
FDFIIAWHK	FKEKKPIKFDFIIAWH	DFIIAWHKTGSEESTM	K	F	D	H	K	T	1	0	0	1	0	0	0	0	1	2	0	1	0	2	0	0	0	1	0	0	0	9	0	1175.61	sp|O75818|RPP40_HUMAN	sp|O75818|RPP40_HUMAN	177	185	yes	yes	2	0.02485	64.711	By MS/MS	1	0	1	1	3214700
FDGAINVDITEFQTNIVPYPR	SSITASIRFDGAINVD	TNIVPYPRIHFPIATY	R	F	D	P	R	I	1	1	2	2	0	1	1	1	0	3	0	0	0	2	2	0	2	0	1	2	0	21	0	2408.2	sp|Q9BQE3|TBA1C_HUMAN;sp|P68363|TBA1B_HUMAN;sp|P68366|TBA4A_HUMAN;sp|Q9NY65|TBA8_HUMAN;sp|Q71U36|TBA1A_HUMAN;sp|Q13748|TBA3C_HUMAN;sp|Q6PEY2|TBA3E_HUMAN	sp|Q9BQE3|TBA1C_HUMAN	244	264	no	no	2;3	2.21e-19	87.352	By MS/MS	1	0	4	2	1396700
FDGIIGMAYPR	GITFIAAKFDGIIGMA	IIGMAYPRISVNNVIP	K	F	D	P	R	I	1	1	0	1	0	0	0	2	0	2	0	0	1	1	1	0	0	0	1	0	0	11	0	1238.61	sp|P07339|CATD_HUMAN	sp|P07339|CATD_HUMAN	195	205	yes	yes	2	0.00080189	100.88	By MS/MS	1	0	1	1	11064000
FDQPIEASTWIK	QSSYNKQRFDQPIEAS	IEASTWIKNFKTTNER	R	F	D	I	K	N	1	0	0	1	0	1	1	0	0	2	0	1	0	1	1	1	1	1	0	0	0	12	0	1433.72	sp|P51398|RT29_HUMAN	sp|P51398|RT29_HUMAN	178	189	yes	yes	2	2.27e-14	130.1	By MS/MS	1	0	2	1	28338000
FEDENFIIK	GKSIYGEKFEDENFII	EDENFIIKHTGPGIIS	K	F	E	I	K	H	0	0	1	1	0	0	2	0	0	2	0	1	0	2	0	0	0	0	0	0	0	9	0	1153.57	sp|P62937|PPIA_HUMAN	sp|P62937|PPIA_HUMAN	83	91	yes	yes	2	0.0034179	68.657	By MS/MS	1	0	2	1	0
FEDVVNQSSPK	ENNTKQIRFEDVVNQS	VVNQSSPKNCTVYCGG	R	F	E	P	K	N	0	0	1	1	0	1	1	0	0	0	0	1	0	1	1	2	0	0	0	2	0	11	0	1248.6	sp|Q01085|TIAR_HUMAN	sp|Q01085|TIAR_HUMAN	193	203	yes	yes	2	0.0007946	100.93	By MS/MS	1	0	2	1	14522000
FEEAPDYMYIR	INYCRGIRFEEAPDYM	APDYMYIRQIFRIIFR	R	F	E	I	R	Q	1	1	0	1	0	0	2	0	0	1	0	0	1	1	1	0	0	0	2	0	0	11	0	1432.63	sp|P48729|KC1A_HUMAN	sp|P48729|KC1A_HUMAN	268	278	yes	yes	2	0.0042748	74.611	By MS/MS	1	0	2	1	1764700
FEGPQVQDGR	VGIVGGIRFEGPQVQD	GPQVQDGRVVGFHTAW	R	F	E	G	R	V	0	1	0	1	0	2	1	2	0	0	0	0	0	1	1	0	0	0	0	1	0	10	0	1131.53	sp|O94766|B3GA3_HUMAN	sp|O94766|B3GA3_HUMAN	226	235	yes	yes	2	0.012103	53.013	By MS/MS	1	0	2	1	1522600
FEGTTSIGEVR	QAAIASQRFEGTTSIG	TTSIGEVRTPSQISDN	R	F	E	V	R	T	0	1	0	0	0	0	2	2	0	1	0	0	0	1	0	1	2	0	0	1	0	11	0	1194.59	sp|Q4G0F5|VP26B_HUMAN	sp|Q4G0F5|VP26B_HUMAN	314	324	yes	yes	2	0.0042748	74.611	By MS/MS	1	0	3	2	2202100
FEMEQNIR	TIDDFRIKFEMEQNIR	FEMEQNIRQGVDADIN	K	F	E	I	R	Q	0	1	1	0	0	1	2	0	0	1	0	0	1	1	0	0	0	0	0	0	0	8	0	1065.49	sp|P35527|K1C9_HUMAN	sp|P35527|K1C9_HUMAN	243	250	yes	yes	2	0.027404	82.452	By MS/MS	1	0	2	1	4483400
FEQAQMIDPYIIK	DNKNSVIKFEQAQMID	MIDPYIIKGMDVYGYI	K	F	E	I	K	G	1	0	0	1	0	2	1	0	0	3	0	1	1	1	1	0	0	0	1	0	0	13	0	1594.81	sp|Q9UJX3|APC7_HUMAN	sp|Q9UJX3|APC7_HUMAN	294	306	yes	yes	2	0.018744	45.825	By MS/MS	1	0	1	1	3543500
FERPQYAEIIADHPDAPMSQVYGAPHIIR	IGTQIIYKFERPQYAE	YGAPHIIRIFVRIGAM	K	F	E	I	R	I	4	2	0	2	0	2	2	1	2	4	0	0	1	1	4	1	0	0	2	1	0	29	1	3320.64	sp|Q9UBU8|MO4L1_HUMAN	sp|Q9UBU8|MO4L1_HUMAN	276	304	yes	yes	4	6.24e-07	45.042	By MS/MS	1	0	1	1	4450000
FESPEVAER	SKGCGVVKFESPEVAE	ESPEVAERACRMMNGM	K	F	E	E	R	A	1	1	0	0	0	0	3	0	0	0	0	0	0	1	1	1	0	0	0	1	0	9	0	1062.5	sp|P52272|HNRPM_HUMAN	sp|P52272|HNRPM_HUMAN	699	707	yes	yes	2	0.01931	79.148	By MS/MS	1	0	2	1	5362500
FFFDVGSNK	SITVDNKRFFFDVGSN	FFDVGSNKYGVFMRVS	R	F	F	N	K	Y	0	0	1	1	0	0	0	1	0	0	0	1	0	3	0	1	0	0	0	1	0	9	0	1059.5	sp|Q00577|PURA_HUMAN	sp|Q00577|PURA_HUMAN	231	239	yes	yes	2	1.18e-08	122.28	By MS/MS	1	0	2	1	12899000
FFHIAFEEEFGR	RIGKFEARFFHIAFEE	AFEEEFGRVKGHFGPI	R	F	F	G	R	V	1	1	0	0	0	0	3	1	1	1	0	0	0	4	0	0	0	0	0	0	0	12	0	1527.71	sp|Q13347|EIF3I_HUMAN	sp|Q13347|EIF3I_HUMAN	269	280	yes	yes	2;3	5e-15	112.13	By MS/MS	1	0	3	3	2832600
FFIANNNR	GAGGKGNRFFIANNNR	FFIANNNRAPVTCTPG	R	F	F	N	R	A	1	1	3	0	0	0	0	0	0	1	0	0	0	2	0	0	0	0	0	0	0	8	0	994.498	sp|Q9H4K7|MTG2_HUMAN	sp|Q9H4K7|MTG2_HUMAN	194	201	yes	yes	2	1.52e-12	110.63	By MS/MS	1	0	2	1	5796000
FFINQYSASVHSIDGFR	HWPISDVRFFINQYSA	VHSIDGFRHQAIWDRY	R	F	F	F	R	H	1	1	1	1	0	1	0	1	1	2	0	0	0	3	0	3	0	0	1	1	0	17	0	1986.96	sp|O43427|FIBP_HUMAN	sp|O43427|FIBP_HUMAN	326	342	yes	yes	3	0.0070468	31.04	By MS/MS	1	0	1	1	9576700
FFISSGIIDK	APFVQIGRFFISSGII	ISSGIIDKVDNFKSIS	R	F	F	D	K	V	0	0	0	1	0	0	0	1	0	3	0	1	0	2	0	2	0	0	0	0	0	10	0	1125.61	sp|Q9BTV4|TMM43_HUMAN	sp|Q9BTV4|TMM43_HUMAN	190	199	yes	yes	2	0.029068	54.259	By MS/MS	1	0	2	1	3481300
FFPASFPNR	TISPFMNKFFPASFPN	FPASFPNRQYQIIFTQ	K	F	F	N	R	Q	1	1	1	0	0	0	0	0	0	0	0	0	0	3	2	1	0	0	0	0	0	9	0	1081.53	sp|Q8TCT9|HM13_HUMAN	sp|Q8TCT9|HM13_HUMAN	128	136	yes	yes	2	0.02458	56.258	By matching	1	0	1		0
FFVSSSQGR	IMNGSESRFFVSSSQG	FVSSSQGRSEIHIENI	R	F	F	G	R	S	0	1	0	0	0	1	0	1	0	0	0	0	0	2	0	3	0	0	0	1	0	9	0	1013.49	sp|P35613|BASI_HUMAN	sp|P35613|BASI_HUMAN	274	282	yes	yes	2	0.019307	74.376	By MS/MS	1	0	2	1	9183700
FGDPVVQSDMK	AKRIIGRKFGDPVVQS	PVVQSDMKHWPFQVIN	K	F	G	M	K	H	0	0	0	2	0	1	0	1	0	0	0	1	1	1	1	1	0	0	0	2	0	11	0	1221.57	sp|P08107|HSP71_HUMAN	sp|P08107|HSP71_HUMAN	78	88	yes	yes	2	0.00123	97.779	By MS/MS	1	0	4	2	11721000
FGDSNTVMR	QDSIESMKFGDSNTVM	GDSNTVMRFINEQKNI	K	F	G	M	R	F	0	1	1	1	0	0	0	1	0	0	0	0	1	1	0	1	1	0	0	1	0	9	0	1025.46	sp|P15924|DESP_HUMAN	sp|P15924|DESP_HUMAN	917	925	yes	yes	2	0.033316	65.157	By matching	1	0	2	1	1295600
FGEVVIQPPEITAR	EIIRDTVKFGEVVIQP	QPPEITARPQRSVSKD	K	F	G	A	R	P	1	1	0	0	0	1	2	1	0	2	0	0	0	1	2	0	1	0	0	2	0	14	0	1554.84	sp|Q6PK04|CC137_HUMAN	sp|Q6PK04|CC137_HUMAN	198	211	yes	yes	2	1.62e-05	85.287	By MS/MS	1	0	2	1	6080900
FGEVVIQPPEITARPQR	EIIRDTVKFGEVVIQP	EITARPQRSVSKDQPG	K	F	G	Q	R	S	1	2	0	0	0	2	2	1	0	2	0	0	0	1	3	0	1	0	0	2	0	17	1	1936.05	sp|Q6PK04|CC137_HUMAN	sp|Q6PK04|CC137_HUMAN	198	214	yes	yes	3	0.0041644	52.372	By MS/MS	1	0	2	2	0
FGFIVIDGSGAIFGTIQGNTR	AIISDDSKFGFIVIDG	GTIQGNTREVIHKFTV	K	F	G	T	R	E	1	1	1	1	0	1	0	5	0	4	0	0	0	3	0	1	2	0	0	1	0	21	0	2169.12	sp|P62495|ERF1_HUMAN	sp|P62495|ERF1_HUMAN	146	166	yes	yes	3	0.00024213	32.797	By matching	1	0	1		0
FGFPEGSVEIYAEK	ITAVVQKRFGFPEGSV	SVEIYAEKVATRGICA	R	F	G	E	K	V	1	0	0	0	0	0	3	2	0	1	0	1	0	2	1	1	0	0	1	1	0	14	0	1571.75	sp|P23396|RS3_HUMAN	sp|P23396|RS3_HUMAN	77	90	yes	yes	2	8.1e-06	100.11	By MS/MS	1	0	2	1	45327000
FGGFGGPGGVGGIGGPGGFGPGGYPGGIHEVSVNQSIIQPINVK	GGGFGGGRFGGFGGPG	IIQPINVKVDPEIQNV	R	F	G	V	K	V	0	0	2	0	0	2	1	17	1	5	0	1	0	3	5	2	0	0	1	4	0	44	0	4091.07	sp|P35908|K22E_HUMAN	sp|P35908|K22E_HUMAN	123	166	yes	yes	3;4	5.2e-155	165.17	By MS/MS	1	0	6	4	4179200000
FGGNPGGFGNQGGFGNSR	RQIERSGRFGGNPGGF	QGGFGNSRGGGAGIGN	R	F	G	S	R	G	0	1	3	0	0	1	0	8	0	0	0	0	0	3	1	1	0	0	0	0	0	18	0	1725.76	sp|Q13148|TADBP_HUMAN	sp|Q13148|TADBP_HUMAN	276	293	yes	yes	2	3.44e-59	155.2	By MS/MS	1	0	2	1	22279000
FGIAIAVAGGVVNSAIYNVDAGHR	KVFESIGKFGIAIAVA	YNVDAGHRAVIFDRFR	K	F	G	H	R	A	5	1	2	1	0	0	0	4	1	3	0	0	0	1	0	1	0	0	1	4	0	24	0	2370.24	sp|P35232|PHB_HUMAN	sp|P35232|PHB_HUMAN	12	35	yes	yes	3	9.29e-09	60.133	By matching	1	0	1		0
FGNEVIPVTVTVK	KAAWEAGKFGNEVIPV	IPVTVTVKGQPDVVVK	K	F	G	V	K	G	0	0	1	0	0	0	1	1	0	1	0	1	0	1	1	0	2	0	0	4	0	13	0	1401.79	sp|P24752|THIL_HUMAN	sp|P24752|THIL_HUMAN	231	243	yes	yes	2	0.0017119	65.219	By MS/MS	1	0	2	1	9323300
FGPIPIGSIGWK	NSFASMHRFGPIPIGS	PIGSIGWKTVKQPVYV	R	F	G	W	K	T	0	0	0	0	0	0	0	3	0	3	0	1	0	1	2	1	0	1	0	0	0	12	0	1270.71	sp|Q16795|NDUA9_HUMAN	sp|Q16795|NDUA9_HUMAN	223	234	yes	yes	2	0.022499	48.568	By matching	1	0	2	1	5391600
FGPITPEIMVPR	QSRCTRFRFGPITPEI	TPEIMVPRIEHVVEEE	R	F	G	P	R	I	0	1	0	0	0	0	1	1	0	2	0	0	1	1	3	0	1	0	0	1	0	12	0	1355.73	sp|P40937|RFC5_HUMAN	sp|P40937|RFC5_HUMAN	174	185	yes	yes	2	3.89e-21	134.98	By MS/MS	1	0	4	2	149920000
FGQGGAGPVGGQGPR	GSDMRTERFGQGGAGP	PVGGQGPRGMGPGTPA	R	F	G	P	R	G	1	1	0	0	0	2	0	7	0	0	0	0	0	1	2	0	0	0	0	1	0	15	0	1340.66	sp|P23246|SFPQ_HUMAN	sp|P23246|SFPQ_HUMAN	667	681	yes	yes	2	0.0045468	46.797	By MS/MS	1	0	1	1	2705300
FGSGMNMGR	GGMENMGRFGSGMNMG	GSGMNMGRINEIISNA	R	F	G	G	R	I	0	1	1	0	0	0	0	3	0	0	0	0	2	1	0	1	0	0	0	0	0	9	0	955.4	sp|P52272|HNRPM_HUMAN	sp|P52272|HNRPM_HUMAN	363	371	yes	yes	2	0.02021	68.016	By matching	1	0	2	1	6474700
FGVEQDVDMVFASFIR	EKDIQDIKFGVEQDVD	MVFASFIRKASDVHEV	K	F	G	I	R	K	1	1	0	2	0	1	1	1	0	1	0	0	1	3	0	1	0	0	0	3	0	16	0	1858.89	sp|P14618|KPYM_HUMAN	sp|P14618|KPYM_HUMAN	231	246	yes	yes	2;3	1.11e-51	157.58	By MS/MS	1	0	18	4	38199000
FGVPVIADGGIQNVGHIAK	KVSEYARRFGVPVIAD	QNVGHIAKAIAIGAST	R	F	G	A	K	A	2	0	1	1	0	1	0	4	1	3	0	1	0	1	1	0	0	0	0	3	0	19	0	1891.03	sp|P12268|IMDH2_HUMAN	sp|P12268|IMDH2_HUMAN	357	375	yes	yes	2	0.00051728	50.178	By MS/MS	1	0	2	1	6022600
FGYQFTQQGPR	EENTNIIKFGYQFTQQ	QFTQQGPRTRAANAIT	K	F	G	P	R	T	0	1	0	0	0	3	0	2	0	0	0	0	0	2	1	0	1	0	1	0	0	11	0	1327.63	sp|Q9NYL9|TMOD3_HUMAN	sp|Q9NYL9|TMOD3_HUMAN	318	328	yes	yes	2	0.0096039	61.344	By MS/MS	1	0	2	1	1756300
FHMVDGNVSGEFTDIVPEK	IEADRGGKFHMVDGNV	FTDIVPEKHIVMKWRF	K	F	H	E	K	H	0	0	1	2	0	0	2	2	1	1	0	1	1	2	1	1	1	0	0	3	0	19	0	2119.99	sp|O95433|AHSA1_HUMAN	sp|O95433|AHSA1_HUMAN	250	268	yes	yes	3	0.014612	21.242	By MS/MS	1	0	1	1	3300100
FHPDKNHAPGATEAFK	AYRRIAIKFHPDKNHA	PGATEAFKAIGTAYAV	K	F	H	F	K	A	3	0	1	1	0	0	1	1	2	0	0	2	0	2	2	0	1	0	0	0	0	16	1	1765.85	sp|Q9NXW2|DJB12_HUMAN	sp|Q9NXW2|DJB12_HUMAN	137	152	yes	yes	3	0.0018941	41.542	By MS/MS	1	0	2	1	2800500
FIAAGTHIGGTNIDFQMEQYIYK	MKEEDVIKFIAAGTHI	QMEQYIYKRKSDGIYI	K	F	I	Y	K	R	2	0	1	1	0	2	1	3	1	4	0	1	1	2	0	0	2	0	2	0	0	23	0	2616.27	sp|P08865|RSSA_HUMAN	sp|P08865|RSSA_HUMAN	18	40	yes	yes	2;3	2.59e-38	132.01	By MS/MS	1	0	11	6	250980000
FIDEIDAVQMD	VIMGKCRRFIDEIDAV	EIDAVQMD________	R	F	I	M	D	-	1	0	0	3	0	1	1	0	0	2	0	0	1	1	0	0	0	0	0	1	0	11	0	1294.58	sp|O15160|RPAC1_HUMAN	sp|O15160|RPAC1_HUMAN	336	346	yes	yes	2	0.007541	47.894	By MS/MS	1	0	1	1	0
FIDGIYVSEK	VKNKDIRKFIDGIYVS	DGIYVSEKGTVQQADE	K	F	I	E	K	G	0	0	0	1	0	0	1	1	0	2	0	1	0	1	0	1	0	0	1	1	0	10	0	1169.6	sp|P32969|RL9_HUMAN	sp|P32969|RL9_HUMAN	175	184	yes	yes	2	0.038803	39.785	By matching	1	0	1		0
FIEQQNQVIETK	ASFIDKVRFIEQQNQV	QNQVIETKWNIIQQID	R	F	I	T	K	W	0	0	1	0	0	3	2	0	0	2	0	1	0	1	0	0	1	0	0	1	0	12	0	1475.76	sp|Q14CN4|K2C72_HUMAN;sp|Q3SY84|K2C71_HUMAN;sp|Q7RTS7|K2C74_HUMAN;sp|Q86Y46|K2C73_HUMAN	sp|Q14CN4|K2C72_HUMAN	145	156	yes	no	2	5.22e-68	174.72	By MS/MS	1	0	6	3	54743000
FIEQQNQVIQTK	ASFIDKVRFIEQQNQV	QNQVIQTKWEIIQQMN	R	F	I	T	K	W	0	0	1	0	0	4	1	0	0	2	0	1	0	1	0	0	1	0	0	1	0	12	0	1474.78	sp|P04264|K2C1_HUMAN;sp|P35908|K22E_HUMAN;sp|Q7Z794|K2C1B_HUMAN	sp|P35908|K22E_HUMAN	198	209	no	no	2	4.1e-168	219.74	By MS/MS	1	0	6	3	1651500000
FIEQQNQVIQTKWEIIQQVDTSTR	ASFIDKVRFIEQQNQV	QQVDTSTRTHNIEPYF	R	F	I	T	R	T	0	1	1	1	0	6	2	0	0	4	0	1	0	1	0	1	3	1	0	2	0	24	1	2931.51	sp|P04264|K2C1_HUMAN	sp|P04264|K2C1_HUMAN	200	223	yes	yes	3;4	7.62e-17	71.678	By MS/MS	1	0	3	2	31817000
FIFSIFGQK	EGEGNIARFIFSIFGQ	IFSIFGQKHNAVNATI	R	F	I	Q	K	H	0	0	0	0	0	1	0	1	0	2	0	1	0	3	0	1	0	0	0	0	0	9	0	1085.59	sp|Q13155|AIMP2_HUMAN	sp|Q13155|AIMP2_HUMAN	216	224	yes	yes	2	0.0093239	87.639	By MS/MS	1	0	1	1	7580200
FIIENTDIAVANSIR	EITDENVKFIIENTDI	IAVANSIRRVFIAEVP	K	F	I	I	R	R	2	1	2	1	0	0	1	0	0	4	0	0	0	1	0	1	1	0	0	1	0	15	0	1674.89	sp|P19387|RPB3_HUMAN	sp|P19387|RPB3_HUMAN	21	35	yes	yes	2	0.0084418	37.177	By MS/MS	1	0	1	1	0
FIIVENTYEEVVIQTVMK	IIFEDFARFIIVENTY	VVIQTVMKDIIQAVKE	R	F	I	M	K	D	0	0	1	0	0	1	3	0	0	3	0	1	1	1	0	0	2	0	1	4	0	18	0	2154.13	sp|Q96TA1|NIBL1_HUMAN	sp|Q96TA1|NIBL1_HUMAN	530	547	yes	yes	3	4.02e-05	55.437	By matching	1	0	1		0
FIKPISNAYHEIAQVYSTNNPSEIR	YTSQIVGRFIKPISNA	TNNPSEIRNIVNKHSE	R	F	I	I	R	N	2	1	3	0	0	1	2	0	1	4	0	1	0	1	2	3	1	0	2	1	0	25	1	2890.46	sp|Q9UNS2|CSN3_HUMAN	sp|Q9UNS2|CSN3_HUMAN	252	276	yes	yes	3;4	4.88e-28	92.147	By MS/MS	1	0	2	2	46020000
FINEDRIPHIIIYGPPGTGK	DIISTIQKFINEDRIP	YGPPGTGKTSTIIACA	K	F	I	G	K	T	0	1	1	1	0	0	1	3	1	5	0	1	0	1	3	0	1	0	1	0	0	20	1	2236.2	sp|P40937|RFC5_HUMAN	sp|P40937|RFC5_HUMAN	47	66	yes	yes	3;4	1.11e-29	130.17	By MS/MS	1	0	5	3	43744000
FIPDIYIYTDHMK	SARSIINKFIPDIYIY	YIYTDHMKGVNSGKSP	K	F	I	M	K	G	0	0	0	2	0	0	0	0	1	3	0	1	1	1	1	0	1	0	2	0	0	13	0	1654.81	sp|Q9Y2P8|RCL1_HUMAN	sp|Q9Y2P8|RCL1_HUMAN	219	231	yes	yes	2;3	0.012235	36.944	By MS/MS	1	0	3	1	5711700
FIPGIQMISDAAPGK	IVVEKDTRFIPGIQMI	ISDAAPGKIRIVHGDV	R	F	I	G	K	I	2	0	0	1	0	1	0	2	0	3	0	1	1	1	2	1	0	0	0	0	0	15	0	1543.81	sp|Q8WVM0|TFB1M_HUMAN	sp|Q8WVM0|TFB1M_HUMAN	90	104	yes	yes	2	5.33e-06	92.265	By MS/MS	1	0	2	1	31611000
FIPGYVGGIQEGAVTPAGVVNK	SIPDFCHKFIPGYVGG	TPAGVVNKYQINGIQA	K	F	I	N	K	Y	2	0	1	0	0	1	1	5	0	2	0	1	0	1	2	0	1	0	1	4	0	22	0	2172.16	sp|Q9UBM7|DHCR7_HUMAN	sp|Q9UBM7|DHCR7_HUMAN	121	142	yes	yes	3	0.0092746	21.569	By MS/MS	1	0	2	1	2891200
FIPWNEIETEAIISIDDDAHIR	EKNSINNRFIPWNEIE	IDDDAHIRHDEIMFGF	R	F	I	I	R	H	2	1	1	3	0	0	3	0	1	6	0	0	0	1	1	1	1	1	0	0	0	22	0	2596.28	sp|O43909|EXTL3_HUMAN	sp|O43909|EXTL3_HUMAN	729	750	yes	yes	3	0.0026514	31.067	By matching	1	0	1		0
FIQEISGSSPK	QQNTQIKRFIQEISGS	EISGSSPKRRRAEDKD	R	F	I	P	K	R	0	0	0	0	0	1	1	1	0	2	0	1	0	1	1	3	0	0	0	0	0	11	0	1191.61	sp|Q01664|TFAP4_HUMAN	sp|Q01664|TFAP4_HUMAN	116	126	yes	yes	2	0.0078827	77.204	By MS/MS	1	0	4	2	2880100
FIQEISGSSPKR	QQNTQIKRFIQEISGS	ISGSSPKRRRAEDKDE	R	F	I	K	R	R	0	1	0	0	0	1	1	1	0	2	0	1	0	1	1	3	0	0	0	0	0	12	1	1347.71	sp|Q01664|TFAP4_HUMAN	sp|Q01664|TFAP4_HUMAN	116	127	yes	yes	2	0.0018215	62.357	By MS/MS	1	0	1	1	0
FISQPFQVAEVFTGHMGK	SRARKIQRFISQPFQV	VFTGHMGKIVPIKETI	R	F	I	G	K	I	1	0	0	0	0	2	1	2	1	1	0	1	1	3	1	1	1	0	0	2	0	18	0	2022	sp|P06576|ATPB_HUMAN	sp|P06576|ATPB_HUMAN	463	480	yes	yes	3	0.0001515	50.178	By MS/MS	1	0	2	1	7154500
FISVGYVDDTQFVR	RPGRGEPRFISVGYVD	VDDTQFVRFDSDAASP	R	F	I	V	R	F	0	1	0	2	0	1	0	1	0	1	0	0	0	2	0	1	1	0	1	3	0	14	0	1644.81	sp|Q95365|1B38_HUMAN;sp|Q29836|1B67_HUMAN;sp|Q29718|1B82_HUMAN;sp|P30480|1B42_HUMAN;sp|P30475|1B39_HUMAN;sp|P30462|1B14_HUMAN;sp|P30460|1B08_HUMAN;sp|P18463|1B37_HUMAN;sp|P01889|1B07_HUMAN;sp|P13747|HLAE_HUMAN;sp|Q31610|1B81_HUMAN;sp|P30486|1B48_HUMAN;sp|P01893|HLAH_HUMAN;sp|Q29963|1C06_HUMAN;sp|Q29865|1C18_HUMAN;sp|P30499|1C01_HUMAN;sp|P10321|1C07_HUMAN	sp|Q95365|1B38_HUMAN	46	59	no	no	2	0.00012485	69.92	By MS/MS	1	0	2	1	3915300
FITHAPPGEFNEVFNDVR	EKVRIAAKFITHAPPG	NEVFNDVRIIINNDNI	K	F	I	V	R	I	1	1	2	1	0	0	2	1	1	1	0	0	0	3	2	0	1	0	0	2	0	18	0	2088.01	sp|P52907|CAZA1_HUMAN	sp|P52907|CAZA1_HUMAN	20	37	yes	yes	3	7.57e-15	100.04	By MS/MS	1	0	2	1	9253300
FIVQNIHTIAEIK	SPHGPSAKFIVQNIHT	IHTIAEIKMTGNCIKG	K	F	I	I	K	M	1	0	1	0	0	1	1	0	1	4	0	1	0	1	0	0	1	0	0	1	0	13	0	1524.87	sp|Q8TDN6|BRX1_HUMAN	sp|Q8TDN6|BRX1_HUMAN	141	153	yes	yes	2;3	6e-85	185.66	By MS/MS	1	0	4	2	18807000
FIYSVGITR	INIENNIKFIYSVGIT	IYSVGITRKCICRIIT	K	F	I	T	R	K	0	1	0	0	0	0	0	1	0	2	0	0	0	1	0	1	1	0	1	1	0	9	0	1054.58	sp|Q99551|MTEF1_HUMAN	sp|Q99551|MTEF1_HUMAN	182	190	yes	yes	2	0.0045756	66.299	By MS/MS	1	0	1	1	0
FKPFTVEIVDSVEAYATMIR	QQFDIENKFKPFTVEI	EAYATMIRSIFDFSAI	K	F	K	I	R	S	2	1	0	1	0	0	2	0	0	2	0	1	1	2	1	1	2	0	1	3	0	20	1	2315.19	sp|P36871|PGM1_HUMAN	sp|P36871|PGM1_HUMAN	181	200	yes	yes	3	0.0018436	37.683	By matching	1	0	1		0
FMEDGIEGMMF	KFMAIYKKFMEDGIEG	DGIEGMMF________	K	F	M	M	F	-	0	0	0	1	0	0	2	2	0	1	0	0	3	2	0	0	0	0	0	0	0	11	0	1305.51	sp|P40938|RFC3_HUMAN	sp|P40938|RFC3_HUMAN	346	356	yes	yes	2	0.0032052	80.688	By MS/MS	1	0	2	1	7607000
FMFDIFQQFR	SISEANTKFMFDIFQQ	FDIFQQFRKSKENNIF	K	F	M	F	R	K	0	1	0	1	0	2	0	0	0	1	0	0	1	4	0	0	0	0	0	0	0	10	0	1377.65	sp|P29508|SPB3_HUMAN;sp|P48594|SPB4_HUMAN	sp|P29508|SPB3_HUMAN	11	20	yes	no	2	0.0063506	86.898	By MS/MS	1	0	1	1	5455700
FMFDIFQQFRK	SISEANTKFMFDIFQQ	DIFQQFRKSKENNIFY	K	F	M	R	K	S	0	1	0	1	0	2	0	0	0	1	0	1	1	4	0	0	0	0	0	0	0	11	1	1505.75	sp|P29508|SPB3_HUMAN;sp|P48594|SPB4_HUMAN	sp|P29508|SPB3_HUMAN	11	21	yes	no	2	4.11e-14	140.49	By MS/MS	1	0	2	2	4856100
FNADEFEDMVAEK	SKKWGFTKFNADEFED	FEDMVAEKRIIPDGCG	K	F	N	E	K	R	2	0	1	2	0	0	3	0	0	0	0	1	1	2	0	0	0	0	0	1	0	13	0	1543.65	sp|P27635|RL10_HUMAN	sp|P27635|RL10_HUMAN	176	188	yes	yes	2	0.0047458	56.569	By MS/MS	1	0	1	1	1968300
FNASQIITQR	VIKSVVAKFNASQIIT	ASQIITQRAQVSIIIR	K	F	N	Q	R	A	1	1	1	0	0	2	0	0	0	2	0	0	0	1	0	1	1	0	0	0	0	10	0	1176.63	sp|Q99623|PHB2_HUMAN	sp|Q99623|PHB2_HUMAN	148	157	yes	yes	2	0.00044618	97.813	By MS/MS	1	0	2	1	0
FNDIIGR	YNIEIDPRFNDIIGRH	RFNDIIGRHSRKRWER	R	F	N	G	R	H	0	1	1	1	0	0	0	1	0	2	0	0	0	1	0	0	0	0	0	0	0	7	0	833.44	sp|P68400|CSK21_HUMAN;sp|Q8NEV1|CSK23_HUMAN	sp|P68400|CSK21_HUMAN	269	275	yes	no	2	3.64e-09	124.34	By MS/MS	1	0	2	1	6945800
FNFIEQAFDK	YTSRYYIKFNFIEQAF	FIEQAFDKISESGFHM	K	F	N	D	K	I	1	0	1	1	0	1	1	0	0	1	0	1	0	3	0	0	0	0	0	0	0	10	0	1257.6	sp|Q96CX2|KCD12_HUMAN	sp|Q96CX2|KCD12_HUMAN	274	283	yes	yes	2	2.22e-37	156.48	By MS/MS	1	0	2	1	79194000
FNIMAIVSDR	KYSEGEIRFNIMAIVS	IMAIVSDRKMIYEQKI	R	F	N	D	R	K	1	1	1	1	0	0	0	0	0	2	0	0	1	1	0	1	0	0	0	1	0	10	0	1164.6	sp|Q9Y5K5|UCHL5_HUMAN	sp|Q9Y5K5|UCHL5_HUMAN	218	227	yes	yes	2	0.024247	45.433	By matching	1	0	1		0
FNTFIHEDIWNIR	MTIYHCKRFNTFIHED	HEDIWNIRSICSTTNI	R	F	N	I	R	S	0	1	2	1	0	0	1	0	1	3	0	0	0	2	0	0	1	1	0	0	0	13	0	1703.84	sp|P34096|RNAS4_HUMAN	sp|P34096|RNAS4_HUMAN	70	82	yes	yes	3	1.07e-06	109	By MS/MS	1	0	2	1	17741000
FPEVEDVVMVNVR	SCRFYQHKFPEVEDVV	DVVMVNVRSIAEMGAY	K	F	P	V	R	S	0	1	1	1	0	0	2	0	0	0	0	0	1	1	1	0	0	0	0	5	0	13	0	1531.77	sp|P05198|IF2A_HUMAN	sp|P05198|IF2A_HUMAN	13	25	yes	yes	2;3	3.18e-103	196.15	By MS/MS	1	0	7	5	125980000
FPGQINADIR	SGVTTCIRFPGQINAD	GQINADIRKIAVNMVP	R	F	P	I	R	K	1	1	1	1	0	1	0	1	0	2	0	0	0	1	1	0	0	0	0	0	0	10	0	1129.59	sp|P68371|TBB4B_HUMAN;sp|P04350|TBB4A_HUMAN;sp|Q3ZCM7|TBB8_HUMAN;sp|A6NNZ2|TBB8L_HUMAN;sp|Q9H4B7|TBB1_HUMAN;sp|P07437|TBB5_HUMAN;sp|Q9BVA1|TBB2B_HUMAN;sp|Q13885|TBB2A_HUMAN;sp|Q9BUF5|TBB6_HUMAN	sp|P07437|TBB5_HUMAN	242	251	no	no	2	2.87e-37	155.11	By MS/MS	1	0	2	1	10439000
FPGYDSESK	SIPHSTKRFPGYDSES	PGYDSESKEFNAEVHR	R	F	P	S	K	E	0	0	0	1	0	0	1	1	0	0	0	1	0	1	1	2	0	0	1	0	0	9	0	1028.45	sp|P46777|RL5_HUMAN	sp|P46777|RL5_HUMAN	180	188	yes	yes	2	2.63e-05	109.44	By MS/MS	1	0	2	1	88651000
FPSHFSSDIK	KIVSGKVRFPSHFSSD	SHFSSDIKDIIRNIIQ	R	F	P	I	K	D	0	0	0	1	0	0	0	0	1	1	0	1	0	2	1	3	0	0	0	0	0	10	0	1163.56	sp|P17612|KAPCA_HUMAN;sp|P22694|KAPCB_HUMAN	sp|P17612|KAPCA_HUMAN	258	267	yes	no	3	0.0062585	45.939	By MS/MS	1	0	1	1	0
FPSIITHNENMVAK	PGINKAGKFPSIITHN	HNENMVAKVDEVKSTI	K	F	P	A	K	V	1	0	2	0	0	0	1	0	1	2	0	1	1	1	1	1	1	0	0	1	0	14	0	1599.81	sp|P62906|RL10A_HUMAN	sp|P62906|RL10A_HUMAN	134	147	yes	yes	2	0.012331	43.761	By MS/MS	1	0	1	1	1008500
FPSSGPVTPQPTAITFAK	IPTASASKFPSSGPVT	PTAITFAKSSWARQES	K	F	P	A	K	S	2	0	0	0	0	1	0	1	0	1	0	1	0	2	4	2	3	0	0	1	0	18	0	1844.97	sp|Q9Y679|AUP1_HUMAN	sp|Q9Y679|AUP1_HUMAN	426	443	yes	yes	2	0.00022918	54.103	By MS/MS	1	0	2	1	3688100
FPYESWGTPFQQIK	MIEMAIIRFPYESWGT	GTPFQQIKQVVEEPSP	R	F	P	I	K	Q	0	0	0	0	0	2	1	1	0	1	0	1	0	2	2	1	1	1	1	0	0	14	0	1726.84	sp|P46734|MP2K3_HUMAN	sp|P46734|MP2K3_HUMAN	266	279	yes	yes	2	0.00026611	68.277	By MS/MS	1	0	1	1	1043200
FQDGDITIYQSNTIIR	CIYGQIPKFQDGDITI	YQSNTIIRHIGRTIGI	K	F	Q	I	R	H	0	1	1	2	0	2	0	1	0	4	0	0	0	1	0	1	2	0	1	0	0	16	0	1882.94	sp|P09211|GSTP1_HUMAN	sp|P09211|GSTP1_HUMAN	56	71	yes	yes	2	1.66e-08	86.411	By MS/MS	1	0	2	1	3925000
FQDIGAAYEVISDSEK	DDPQAQEKFQDIGAAY	EVISDSEKRKQYDTYG	K	F	Q	E	K	R	2	0	0	2	0	1	2	1	0	2	0	1	0	1	0	2	0	0	1	1	0	16	0	1770.83	sp|Q9UBS4|DJB11_HUMAN	sp|Q9UBS4|DJB11_HUMAN	67	82	yes	yes	2	4.19e-09	98.062	By MS/MS	1	0	2	1	14510000
FQDIGAAYEVISDSEKR	DDPQAQEKFQDIGAAY	VISDSEKRKQYDTYGE	K	F	Q	K	R	K	2	1	0	2	0	1	2	1	0	2	0	1	0	1	0	2	0	0	1	1	0	17	1	1926.93	sp|Q9UBS4|DJB11_HUMAN	sp|Q9UBS4|DJB11_HUMAN	67	83	yes	yes	3	0.0051607	30.945	By MS/MS	1	0	2	1	3323100
FQEEANIYAAK	RYKKNIGKFQEEANIY	EANIYAAKTAVTATNV	K	F	Q	A	K	T	3	0	1	0	0	1	2	0	0	1	0	1	0	1	0	0	0	0	1	0	0	11	0	1282.62	sp|P40424|PBX1_HUMAN;sp|P40426|PBX3_HUMAN	sp|P40424|PBX1_HUMAN	298	308	yes	no	2	0.0030117	87.184	By MS/MS	1	0	2	1	6536500
FQEHIIQAPKPVEAIK	EICEIKPKFQEHIIQA	PKPVEAIKRPSPDEPM	K	F	Q	I	K	R	2	0	0	0	0	2	2	0	1	3	0	2	0	1	2	0	0	0	0	1	0	16	1	1847.03	sp|Q9UHD1|CHRD1_HUMAN	sp|Q9UHD1|CHRD1_HUMAN	92	107	yes	yes	3	5.98e-09	85.362	By MS/MS	1	0	1	1	4741800
FQETEFISPPR	QKRIDQSKFQETEFIS	TEFISPPRKVPRISEK	K	F	Q	P	R	K	0	1	0	0	0	1	2	0	0	1	0	0	0	2	2	1	1	0	0	0	0	11	0	1349.66	sp|P42166|LAP2A_HUMAN	sp|P42166|LAP2A_HUMAN	417	427	yes	yes	2	0.00056345	65.179	By MS/MS	1	0	2	1	0
FQFIWGPR	VPSSDPPRFQFIWGPR	FQFIWGPRAYAETSKM	R	F	Q	P	R	A	0	1	0	0	0	1	0	1	0	1	0	0	0	2	1	0	0	1	0	0	0	8	0	1049.54	sp|O15479|MAGB2_HUMAN	sp|O15479|MAGB2_HUMAN	271	278	yes	yes	2	5.64e-27	143.11	By MS/MS	1	0	2	1	41032000
FQGVSIPVHIR	TQPSIIRRFQGVSIPV	VSIPVHIRAHFTIWDK	R	F	Q	I	R	A	0	1	0	0	0	1	0	1	1	2	0	0	0	1	1	1	0	0	0	2	0	11	0	1251.71	sp|Q9NYK5|RM39_HUMAN	sp|Q9NYK5|RM39_HUMAN	297	307	yes	yes	2;3	6.41e-28	146.16	By MS/MS	1	0	4	2	53320000
FQIIDFTSPK	KAVHIIKKFQIIDFTS	IIDFTSPKQSVYIDIT	K	F	Q	P	K	Q	0	0	0	1	0	1	0	0	0	2	0	1	0	2	1	1	1	0	0	0	0	10	0	1194.63	sp|Q9BYD6|RM01_HUMAN	sp|Q9BYD6|RM01_HUMAN	109	118	yes	yes	2	0.034799	51.286	By matching	1	0	1		0
FQQTQYIAIPER	QIQAINHRFQQTQYIA	QYIAIPERAEIAASIG	R	F	Q	E	R	A	1	1	0	0	0	3	1	0	0	2	0	0	0	1	1	0	1	0	1	0	0	12	0	1492.77	sp|P56179|DLX6_HUMAN;sp|P56177|DLX1_HUMAN	sp|P56179|DLX6_HUMAN	68	79	yes	no	2	6e-10	123.95	By MS/MS	1	0	2	1	10340000
FREHFPEIIK	MIKIVGKRFREHFPEI	EHFPEIIKKASEGISV	R	F	R	I	K	K	0	1	0	0	0	0	2	0	1	2	0	1	0	2	1	0	0	0	0	0	0	10	1	1314.71	sp|O15479|MAGB2_HUMAN	sp|O15479|MAGB2_HUMAN	145	154	yes	yes	3	2.3e-08	119.27	By MS/MS	1	0	3	1	18760000
FRHENVIGIR	REIQIIIRFRHENVIG	HENVIGIRDIIRASTI	R	F	R	I	R	D	0	2	1	0	0	0	1	1	1	2	0	0	0	1	0	0	0	0	0	1	0	10	1	1239.68	sp|P27361|MK03_HUMAN	sp|P27361|MK03_HUMAN	95	104	yes	yes	3	0.0037944	70.389	By MS/MS	1	0	1	1	5289800
FSASGEIGNGNIK	SCAKDGVKFSASGEIG	EIGNGNIKISQTSNVD	K	F	S	I	K	I	1	0	2	0	0	0	1	3	0	2	0	1	0	1	0	2	0	0	0	0	0	13	0	1292.64	sp|P12004|PCNA_HUMAN	sp|P12004|PCNA_HUMAN	169	181	yes	yes	2	0.01664	46.88	By MS/MS	1	0	2	1	1739100
FSFTIPYPVK	PIFNETGRFSFTIPYP	FTIPYPVKIKVRFSFF	R	F	S	V	K	I	0	0	0	0	0	0	0	0	0	1	0	1	0	2	2	1	1	0	1	1	0	10	0	1197.64	sp|Q9P035|HACD3_HUMAN	sp|Q9P035|HACD3_HUMAN	310	319	yes	yes	2	0.0022014	96.342	By MS/MS	1	0	3	2	10388000
FSGNIIVSIIGTWSDTSSGGPAR	ISQMISARFSGNIIVS	TSSGGPARAYPVGGIC	R	F	S	A	R	A	1	1	1	1	0	0	0	4	0	4	0	0	0	1	1	5	2	1	0	1	0	23	0	2321.17	sp|P61619|S61A1_HUMAN	sp|P61619|S61A1_HUMAN	312	334	yes	yes	3	0.0001188	42.384	By MS/MS	1	0	2	1	13767000
FSGSGSGTDFTIK	RASGVPDRFSGSGSGT	SGTDFTIKISRVEAED	R	F	S	I	K	I	0	0	0	1	0	0	0	3	0	1	0	1	0	2	0	3	2	0	0	0	0	13	0	1302.61	sp|P01617|KV204_HUMAN;sp|P01614|KV201_HUMAN;sp|P06309|KV205_HUMAN;sp|P06310|KV206_HUMAN	sp|P01617|KV204_HUMAN	67	79	yes	no	2	7.98e-32	151.66	By MS/MS	1	0	2	1	90231000
FSHEEIAMATVTAIR	PGHACTQKFSHEEIAM	MATVTAIRRTVPPAVT	K	F	S	I	R	R	3	1	0	0	0	0	2	0	1	2	0	0	1	1	0	1	2	0	0	1	0	15	0	1674.84	sp|P04075|ALDOA_HUMAN	sp|P04075|ALDOA_HUMAN	244	258	yes	yes	2;3	1.7e-06	102.65	By MS/MS	1	0	4	2	14244000
FSPNGEWIASSSADK	TKAVSSVKFSPNGEWI	IASSSADKIIKIWGAY	K	F	S	D	K	I	2	0	1	1	0	0	1	1	0	1	0	1	0	1	1	4	0	1	0	0	0	15	0	1594.73	sp|P61964|WDR5_HUMAN	sp|P61964|WDR5_HUMAN	53	67	yes	yes	2	0.00060892	58.98	By MS/MS	1	0	2	1	7717800
FSPNTSQFIIVSSWDTSVR	EDGISSVKFSPNTSQF	SSWDTSVRIYDVPANS	K	F	S	V	R	I	0	1	1	1	0	1	0	0	0	2	0	0	0	2	1	5	2	1	0	2	0	19	0	2170.07	sp|O43684|BUB3_HUMAN	sp|O43684|BUB3_HUMAN	22	40	yes	yes	2;3	2.5e-15	102.89	By MS/MS	1	0	5	3	32743000
FSPVATASYR	GIGKDHAKFSPVATAS	PVATASYRIIPDITII	K	F	S	Y	R	I	2	1	0	0	0	0	0	0	0	0	0	0	0	1	1	2	1	0	1	1	0	10	0	1097.55	sp|O15160|RPAC1_HUMAN	sp|O15160|RPAC1_HUMAN	225	234	yes	yes	2	0.031226	53.08	By MS/MS	1	0	2	1	10329000
FSQIAEAYEVISDEVK	DDPKAKEKFSQIAEAY	EVISDEVKRKQYDAYG	K	F	S	V	K	R	2	0	0	1	0	1	3	0	0	2	0	1	0	1	0	2	0	0	1	2	0	16	0	1826.89	sp|Q96EY1|DNJA3_HUMAN	sp|Q96EY1|DNJA3_HUMAN	135	150	yes	yes	2;3	1.06e-51	157.74	By MS/MS	1	0	4	2	172290000
FSQIAEAYEVISDEVKR	DDPKAKEKFSQIAEAY	VISDEVKRKQYDAYGS	K	F	S	K	R	K	2	1	0	1	0	1	3	0	0	2	0	1	0	1	0	2	0	0	1	2	0	17	1	1982.99	sp|Q96EY1|DNJA3_HUMAN	sp|Q96EY1|DNJA3_HUMAN	135	151	yes	yes	2;3	2.45e-41	149.73	By MS/MS	1	0	6	3	49106000
FSSIQMQIK	MVSIIHRKFSSIQMQI	SSIQMQIKQSTCEAVM	K	F	S	I	K	Q	0	0	0	0	0	2	0	0	0	2	0	1	1	1	0	2	0	0	0	0	0	9	0	1080.56	sp|P40424|PBX1_HUMAN;sp|P40426|PBX3_HUMAN	sp|P40424|PBX1_HUMAN	208	216	yes	no	2	0.013607	56.432	By MS/MS	1	0	2	1	0
FSSQEIIIR	RQAHHTDKFSSQEIII	SSQEIIIRRGQNFQVI	K	F	S	I	R	R	0	1	0	0	0	1	1	0	0	3	0	0	0	1	0	2	0	0	0	0	0	9	0	1091.6	sp|Q08188|TGM3_HUMAN	sp|Q08188|TGM3_HUMAN	25	33	yes	yes	2	5.23e-05	82.645	By MS/MS	1	0	1	1	0
FSSSGGGGGGGRFSSSSGYGGGSSR	SIRSSYSRFSSSGGGG	GYGGGSSRVCGRGGGG	R	F	S	S	R	V	0	2	0	0	0	0	0	11	0	0	0	0	0	2	0	9	0	0	1	0	0	25	1	2197.94	sp|P35527|K1C9_HUMAN	sp|P35527|K1C9_HUMAN	35	59	yes	yes	3	0.011605	24.2	By matching	1	0	1		0
FTEYETQVK	SKGFGFVRFTEYETQV	TEYETQVKVMSQRHMI	R	F	T	V	K	V	0	0	0	0	0	1	2	0	0	0	0	1	0	1	0	0	2	0	1	1	0	9	0	1143.54	sp|Q13148|TADBP_HUMAN	sp|Q13148|TADBP_HUMAN	152	160	yes	yes	2	1.41e-12	126.07	By MS/MS	1	0	2	1	26801000
FTITPPTAQVVGVIK	GRWRSEWKFTITPPTA	AQVVGVIKIQVHYYED	K	F	T	I	K	I	1	0	0	0	0	1	0	1	0	2	0	1	0	1	2	0	3	0	0	3	0	15	0	1569.91	sp|P52907|CAZA1_HUMAN	sp|P52907|CAZA1_HUMAN	179	193	yes	yes	2	5.01e-06	81.703	By MS/MS	1	0	2	1	24313000
FTPGTFTNQIQAAFR	GATPIAGRFTPGTFTN	NQIQAAFREPRIIVVT	R	F	T	F	R	E	2	1	1	0	0	2	0	1	0	1	0	0	0	3	1	0	3	0	0	0	0	15	0	1697.85	sp|P08865|RSSA_HUMAN	sp|P08865|RSSA_HUMAN	103	117	yes	yes	2;3	2.78e-176	220.4	By MS/MS	1	0	6	3	1988500000
FTPGTFTNQIQAAFREPR	GATPIAGRFTPGTFTN	QAAFREPRIIVVTDPR	R	F	T	P	R	I	2	2	1	0	0	2	1	1	0	1	0	0	0	3	2	0	3	0	0	0	0	18	1	2080.05	sp|P08865|RSSA_HUMAN	sp|P08865|RSSA_HUMAN	103	120	yes	yes	3	1.36e-22	122.01	By MS/MS	1	0	2	1	18145000
FTQAGSEVSAIIGR	IFIDNIFRFTQAGSEV	EVSAIIGRIPSAVGYQ	R	F	T	G	R	I	2	1	0	0	0	1	1	2	0	2	0	0	0	1	0	2	1	0	0	1	0	14	0	1434.75	sp|P06576|ATPB_HUMAN	sp|P06576|ATPB_HUMAN	311	324	yes	yes	2	4.78e-05	76.01	By matching	1	0	2	1	10068000
FVAPEEVIPFTEGDIIEK	NEEDSFHKFVAPEEVI	TEGDIIEKVSVHCPVF	K	F	V	E	K	V	1	0	0	1	0	0	4	1	0	3	0	1	0	2	2	0	1	0	0	2	0	18	0	2032.04	sp|P49770|EI2BB_HUMAN	sp|P49770|EI2BB_HUMAN	288	305	yes	yes	2	5.35e-07	62.94	By MS/MS	1	0	2	1	24678000
FVDGIMIHSGDPVNYYVDTAVR	GQRAKSMKFVDGIMIH	YYVDTAVRHVIIRQGV	K	F	V	V	R	H	1	1	1	3	0	0	0	2	1	2	0	0	1	1	1	1	1	0	2	4	0	22	0	2467.18	sp|P23396|RS3_HUMAN	sp|P23396|RS3_HUMAN	152	173	yes	yes	3	1.93e-22	104.3	By MS/MS	1	0	5	3	68420000
FVEGIPINDFSR	VIKNKTWKFVEGIPIN	IPINDFSREKMDITAK	K	F	V	S	R	E	0	1	1	1	0	0	1	1	0	2	0	0	0	2	1	1	0	0	0	1	0	12	0	1392.7	sp|P40925|MDHC_HUMAN	sp|P40925|MDHC_HUMAN	299	310	yes	yes	2	0.0010462	77.597	By MS/MS	1	0	3	1	4315200
FVHSENQHIVSPEAIDFIDK	HSRKRWERFVHSENQH	EAIDFIDKIIRYDHQS	R	F	V	D	K	I	1	0	1	2	0	1	2	0	2	3	0	1	0	2	1	2	0	0	0	2	0	20	0	2324.14	sp|P68400|CSK21_HUMAN;sp|Q8NEV1|CSK23_HUMAN	sp|P68400|CSK21_HUMAN	284	303	yes	no	3;4	1.54e-18	111.38	By MS/MS	1	0	4	2	154770000
FVIATSTK	PIRRTHQKFVIATSTK	FVIATSTKIDISNVKI	K	F	V	T	K	I	1	0	0	0	0	0	0	0	0	1	0	1	0	1	0	1	2	0	0	1	0	8	0	865.491	sp|Q02878|RL6_HUMAN	sp|Q02878|RL6_HUMAN	193	200	yes	yes	2	0.0036833	101.54	By MS/MS	1	0	2	1	238170000
FVINIIK	AIVEIGPRFVINIIKI	RFVINIIKIFQGSFGG	R	F	V	I	K	I	0	0	1	0	0	0	0	0	0	3	0	1	0	1	0	0	0	0	0	1	0	7	0	845.537	sp|Q8TDN6|BRX1_HUMAN	sp|Q8TDN6|BRX1_HUMAN	236	242	yes	yes	2	0.015675	86.512	By MS/MS	1	0	2	1	12007000
FVISYPDVIFIAEK	CTEEEVQKFVISYPDV	DVIFIAEKKFNDKIDC	K	F	V	E	K	K	1	0	0	1	0	0	1	0	0	3	0	1	0	2	1	1	0	0	1	2	0	14	0	1639.89	sp|Q99551|MTEF1_HUMAN	sp|Q99551|MTEF1_HUMAN	313	326	yes	yes	2	0.00037985	67.136	By MS/MS	1	0	2	1	9777400
FVNWQVDGEYR	AIQTQQSKFVNWQVDG	WQVDGEYRGSDFTAAV	K	F	V	Y	R	G	0	1	1	1	0	1	1	1	0	0	0	0	0	1	0	0	0	1	1	2	0	11	0	1411.65	sp|O96008|TOM40_HUMAN	sp|O96008|TOM40_HUMAN	185	195	yes	yes	2	3.51e-11	88.596	By MS/MS	1	0	3	2	8699100
FVTHVSDWGAIATISTIEAVR	EDAARVARFVTHVSDW	ISTIEAVRGRPFADVI	R	F	V	V	R	G	3	1	0	1	0	0	1	1	1	3	0	0	0	1	0	2	3	1	0	3	0	21	0	2272.19	sp|O75629|CREG1_HUMAN	sp|O75629|CREG1_HUMAN	61	81	yes	yes	3	1.45e-20	94.632	By MS/MS	1	0	1	1	23072000
FVTVQTISGTGAIR	SEVIKSGRFVTVQTIS	ISGTGAIRIGASFIQR	R	F	V	I	R	I	1	1	0	0	0	1	0	2	0	2	0	0	0	1	0	1	3	0	0	2	0	14	0	1448.8	sp|P00505|AATM_HUMAN	sp|P00505|AATM_HUMAN	126	139	yes	yes	2	0.010208	47.774	By MS/MS	1	0	2	1	5635200
FVYVWDTTSR	IAAGSADRFVYVWDTT	YVWDTTSRRIIYKIPG	R	F	V	S	R	R	0	1	0	1	0	0	0	0	0	0	0	0	0	1	0	1	2	1	1	2	0	10	0	1272.61	sp|Q96DI7|SNR40_HUMAN	sp|Q96DI7|SNR40_HUMAN	308	317	yes	yes	2	0.0097824	56.404	By MS/MS	1	0	2	1	6688500
FWEVISDEHGIDPTGTYHGDSDIQIDR	CGNQIGAKFWEVISDE	DSDIQIDRISVYYNEA	K	F	W	D	R	I	0	1	0	5	0	1	2	3	2	4	0	0	0	1	1	2	2	1	1	1	0	27	0	3101.4	sp|P07437|TBB5_HUMAN	sp|P07437|TBB5_HUMAN	20	46	yes	yes	3;4	3.61e-19	76.799	By MS/MS	1	0	2	1	15230000
FYEEVHDIER	KCAQIEAKFYEEVHDI	EEVHDIERKYAVIYQP	K	F	Y	E	R	K	0	1	0	1	0	0	3	0	1	1	0	0	0	1	0	0	0	0	1	1	0	10	0	1335.61	sp|P55209|NP1L1_HUMAN;sp|Q99733|NP1L4_HUMAN	sp|P55209|NP1L1_HUMAN	95	104	yes	no	2	0.0086018	76.302	By MS/MS	1	0	2	1	4246300
FYGYDNIQR	ACHGEPAKFYGYDNIQ	YGYDNIQRQPIFTTQQ	K	F	Y	Q	R	Q	0	1	1	1	0	1	0	1	0	1	0	0	0	1	0	0	0	0	2	0	0	9	0	1174.54	sp|P13378|HXD8_HUMAN	sp|P13378|HXD8_HUMAN	136	144	yes	yes	2	1.42e-12	95.502	By MS/MS	1	0	2	1	0
FYQASTSEIYGK	CGIINSVKFYQASTSE	STSEIYGKVQEIPQKE	K	F	Y	G	K	V	1	0	0	0	0	1	1	1	0	1	0	1	0	1	0	2	1	0	2	0	0	12	0	1392.66	sp|O60547|GMDS_HUMAN	sp|O60547|GMDS_HUMAN	150	161	yes	yes	2	0.0026873	67.879	By MS/MS	1	0	1	1	4843700
FYQNNKDFIDSIGIIHEQNMAK	AKIASYVKFYQNNKDF	IHEQNMAKMRIITFMG	K	F	Y	A	K	M	1	0	3	2	0	2	1	1	1	4	0	2	1	2	0	1	0	0	1	0	0	22	1	2624.27	sp|Q7L2H7|EIF3M_HUMAN	sp|Q7L2H7|EIF3M_HUMAN	255	276	yes	yes	3;4	3.58e-06	56.017	By MS/MS	1	0	3	2	49078000
FYTIIPHDFGMK	QIIDISNRFYTIIPHD	IPHDFGMKKPPIINNA	R	F	Y	M	K	K	0	0	0	1	0	0	0	1	1	2	0	1	1	2	1	0	1	0	1	0	0	12	0	1467.72	sp|P09874|PARP1_HUMAN	sp|P09874|PARP1_HUMAN	736	747	yes	yes	2;3	0.00039056	84.479	By MS/MS	1	0	2	2	7162500
GAEAANVTGPGGVPVQGSK	FDVVEGEKGAEAANVT	GVPVQGSKYAADRNHY	K	G	A	S	K	Y	3	0	1	0	0	1	1	5	0	0	0	1	0	0	2	1	1	0	0	3	0	19	0	1694.86	sp|P67809|YBOX1_HUMAN	sp|P67809|YBOX1_HUMAN	119	137	yes	yes	2	9.55e-15	103.41	By MS/MS	1	0	2	1	6135500
GAEADQIIEYIK	VIKRIEQKGAEADQII	DQIIEYIKQQVSIIKE	K	G	A	I	K	Q	2	0	0	1	0	1	2	1	0	3	0	1	0	0	0	0	0	0	1	0	0	12	0	1348.69	sp|Q12904|AIMP1_HUMAN	sp|Q12904|AIMP1_HUMAN	15	26	yes	yes	2	0.00040157	101.53	By MS/MS	1	0	2	1	9447200
GAESSGDMDVIITHPSFTSESTK	TVCGSFRRGAESSGDM	SFTSESTKQPKIIHQV	R	G	A	T	K	Q	1	0	0	2	0	0	2	2	1	2	0	1	1	1	1	5	3	0	0	1	0	23	0	2395.08	sp|P06746|DPOLB_HUMAN	sp|P06746|DPOLB_HUMAN	184	206	yes	yes	3	1.86e-22	100.76	By MS/MS	1	0	3	1	9131900
GAGGEDIIMIDIYAIEEIR	AQIKSQGKGAGGEDII	IYAIEEIRARGIEVTD	K	G	A	I	R	A	2	1	0	2	0	0	3	3	0	6	0	0	1	0	0	0	0	0	1	0	0	19	0	2077.04	sp|P49588|SYAC_HUMAN	sp|P49588|SYAC_HUMAN	456	474	yes	yes	2;3	7.01e-14	89.468	By matching	1	0	4	2	996790
GAHSVGIMWWMIAR	IAIPCNNKGAHSVGIM	IMWWMIAREVIRMRGT	K	G	A	A	R	E	2	1	0	0	0	0	0	2	1	2	0	0	2	0	0	1	0	2	0	1	0	14	0	1613.8	sp|P08865|RSSA_HUMAN	sp|P08865|RSSA_HUMAN	167	180	yes	yes	2;3	7.52e-35	150.69	By MS/MS	1	0	20	10	195310000
GAIQNIIPASTGAAK	GKIWRDGRGAIQNIIP	PASTGAAKAVGKVIPE	R	G	A	A	K	A	4	0	1	0	0	1	0	2	0	3	0	1	0	0	1	1	1	0	0	0	0	15	0	1410.78	sp|P04406|G3P_HUMAN	sp|P04406|G3P_HUMAN	201	215	yes	yes	2	3.97e-08	107.35	By MS/MS	1	0	2	1	52482000
GAQAMQFGQPIVFDMAYENYMK	MDIAMGWKGAQAMQFG	MAYENYMKRKEIQNTV	K	G	A	M	K	R	3	0	1	1	0	3	1	2	0	1	0	1	3	2	1	0	0	0	2	1	0	22	0	2538.14	sp|Q7L0Y3|MRRP1_HUMAN	sp|Q7L0Y3|MRRP1_HUMAN	195	216	yes	yes	3	0.00054333	40.137	By MS/MS	1	0	2	1	0
GAQEEEPTDPQIMR	EKTVISIRGAQEEEPT	PTDPQIMRIDNMIIAE	R	G	A	M	R	I	1	1	0	1	0	2	3	1	0	1	0	0	1	0	2	0	1	0	0	0	0	14	0	1599.72	sp|P40424|PBX1_HUMAN	sp|P40424|PBX1_HUMAN	94	107	yes	yes	2	4.97e-06	102.52	By MS/MS	1	0	4	2	7529600
GATYGKPVHHGVNQIK	GRKRPVPKGATYGKPV	HHGVNQIKFARSIQSV	K	G	A	I	K	F	1	0	1	0	0	1	0	3	2	1	0	2	0	0	1	0	1	0	1	2	0	16	1	1704.91	sp|P61313|RL15_HUMAN	sp|P61313|RL15_HUMAN	78	93	yes	yes	3	0.00059049	48.405	By matching	1	0	2	1	726030
GAVDGGISIPHSTK	NKVFGAIKGAVDGGIS	ISIPHSTKRFPGYDSE	K	G	A	T	K	R	1	0	0	1	0	0	0	3	1	2	0	1	0	0	1	2	1	0	0	1	0	14	0	1337.69	sp|P46777|RL5_HUMAN	sp|P46777|RL5_HUMAN	165	178	yes	yes	2;3	2.98e-17	127.3	By MS/MS	1	0	9	4	863650000
GAVDGGISIPHSTKR	NKVFGAIKGAVDGGIS	SIPHSTKRFPGYDSES	K	G	A	K	R	F	1	1	0	1	0	0	0	3	1	2	0	1	0	0	1	2	1	0	0	1	0	15	1	1493.8	sp|P46777|RL5_HUMAN	sp|P46777|RL5_HUMAN	165	179	yes	yes	2;3	0.00054281	60.55	By MS/MS	1	0	4	2	2662100
GAVHDVKDVIDSVI	EDIESVGKGAVHDVKD	KDVIDSVI________	K	G	A	V	I	-	1	0	0	3	0	0	0	1	1	2	0	1	0	0	0	1	0	0	0	4	0	14	1	1465.78	sp|P81605|DCD_HUMAN	sp|P81605|DCD_HUMAN	97	110	yes	yes	2	0.00036831	70.68	By MS/MS	1	0	4	3	187610000
GDADMYDIPK	FSDINSTRGDADMYDI	ADMYDIPKKEDAIIYQ	R	G	D	P	K	K	1	0	0	3	0	0	0	1	0	1	0	1	1	0	1	0	0	0	1	0	0	10	0	1123.49	sp|P50402|EMD_HUMAN	sp|P50402|EMD_HUMAN	69	78	yes	yes	2	0.00080823	102.52	By MS/MS	1	0	4	2	28802000
GDITPIDSIIDFK	IARQINPRGDITPIDS	IDSIIDFKRFHPFCIV	R	G	D	F	K	R	0	0	0	3	0	0	0	1	0	4	0	1	0	1	1	1	1	0	0	0	0	13	0	1432.74	sp|Q96QA5|GSDMA_HUMAN	sp|Q96QA5|GSDMA_HUMAN	19	31	yes	yes	2	0.011812	49.298	By MS/MS	1	0	2	1	7057800
GDTNIKPIIQVINIR	AIAAIMQKGDTNIKPI	IIQVINIRPITTGNSP	K	G	D	I	R	P	0	1	2	1	0	1	0	1	0	5	0	1	0	0	1	0	1	0	0	1	0	15	1	1692.99	sp|P27694|RFA1_HUMAN	sp|P27694|RFA1_HUMAN	17	31	yes	yes	3	0.0065676	38.995	By MS/MS	1	0	1	1	2073300
GDVAEGDIIEHFSQFGTVEK	KIFVGGIKGDVAEGDI	SQFGTVEKAEIIADKQ	K	G	D	E	K	A	1	0	0	2	0	1	3	3	1	2	0	1	0	2	0	1	1	0	0	2	0	20	0	2177.03	sp|Q13151|ROA0_HUMAN	sp|Q13151|ROA0_HUMAN	107	126	yes	yes	3	1.14e-29	127.32	By MS/MS	1	0	2	1	49782000
GDVSNIDPNFSFEGTK	IGFVQIGKGDVSNIDP	NFSFEGTKIDVGNIVI	K	G	D	T	K	I	0	0	2	2	0	0	1	2	0	1	0	1	0	2	1	2	1	0	0	1	0	16	0	1725.78	sp|Q01650|LAT1_HUMAN	sp|Q01650|LAT1_HUMAN	222	237	yes	yes	2	0.035768	30.072	By matching	1	0	2	1	3372900
GEATVSFDDPPSAK	DRETGKIKGEATVSFD	FDDPPSAKAAIDWFDG	K	G	E	A	K	A	2	0	0	2	0	0	1	1	0	0	0	1	0	1	2	2	1	0	0	1	0	14	0	1419.65	sp|P35637|FUS_HUMAN;sp|Q92804|RBP56_HUMAN	sp|P35637|FUS_HUMAN	335	348	yes	no	2	0.00012485	69.92	By MS/MS	1	0	1	1	2928700
GEFVTTVQQR	IKDDSWIKGEFVTTVQ	FVTTVQQRGAAVIKAR	K	G	E	Q	R	G	0	1	0	0	0	2	1	1	0	0	0	0	0	1	0	0	2	0	0	2	0	10	0	1163.59	sp|P40925|MDHC_HUMAN	sp|P40925|MDHC_HUMAN	221	230	yes	yes	2	0.0090496	73.887	By MS/MS	1	0	2	1	2730600
GEMMDIQHGSIFIQTPK	DVIEDKIKGEMMDIQH	SIFIQTPKIVADKDYS	K	G	E	P	K	I	0	0	0	1	0	2	1	2	1	3	0	1	2	1	1	1	1	0	0	0	0	17	0	1930.93	sp|P07195|LDHB_HUMAN	sp|P07195|LDHB_HUMAN	61	77	yes	yes	3	3.71e-08	71.601	By MS/MS	1	0	2	1	2079200
GEMMDIQHGSIFIR	DVIEDKIKGEMMDIQH	QHGSIFIRTPKIVSGK	K	G	E	I	R	T	0	1	0	1	0	1	1	2	1	3	0	0	2	1	0	1	0	0	0	0	0	14	0	1632.78	sp|P00338|LDHA_HUMAN	sp|P00338|LDHA_HUMAN	60	73	yes	yes	3	0.0085405	32.702	By matching	1	0	1		0
GEPPIPEEDISK	ENMQRQSRGEPPIPEE	IPEEDISKIFKPPQPP	R	G	E	S	K	I	0	0	0	1	0	0	3	1	0	2	0	1	0	0	3	1	0	0	0	0	0	12	0	1309.64	sp|O15372|EIF3H_HUMAN	sp|O15372|EIF3H_HUMAN	292	303	yes	yes	2	0.0097698	55.196	By MS/MS	1	0	2	1	26394000
GEVAQMAAYYEHR	HNCDGQIKGEVAQMAA	MAAYYEHRIQIGSKAI	K	G	E	H	R	I	3	1	0	0	0	1	2	1	1	0	0	0	1	0	0	0	0	0	2	1	0	13	0	1523.68	sp|P40938|RFC3_HUMAN	sp|P40938|RFC3_HUMAN	309	321	yes	yes	2;3	5.13e-55	169.79	By MS/MS	1	0	6	3	25174000
GFAFVQYVNER	IVGCSVHKGFAFVQYV	FVQYVNERNARAAVAG	K	G	F	E	R	N	1	1	1	0	0	1	1	1	0	0	0	0	0	2	0	0	0	0	1	2	0	11	0	1328.65	sp|P07910|HNRPC_HUMAN	sp|P07910|HNRPC_HUMAN	51	61	yes	yes	2	2.83e-20	141.88	By MS/MS	1	0	2	1	72751000
GFAFVTFDDHDSVDK	DRGSGKKRGFAFVTFD	DDHDSVDKIVIQKYHT	R	G	F	D	K	I	1	0	0	4	0	0	0	1	1	0	0	1	0	3	0	1	1	0	0	2	0	15	0	1698.75	sp|P09651|ROA1_HUMAN;sp|Q32P51|RA1L2_HUMAN	sp|P09651|ROA1_HUMAN	147	161	yes	no	2;3	2.98e-25	136.33	By MS/MS	1	0	5	2	20317000
GFAFVTFDDHDTVDK	DRQSGKKRGFAFVTFD	DDHDTVDKIVVQKYHT	R	G	F	D	K	I	1	0	0	4	0	0	0	1	1	0	0	1	0	3	0	0	2	0	0	2	0	15	0	1712.77	sp|P51991|ROA3_HUMAN	sp|P51991|ROA3_HUMAN	168	182	yes	yes	2;3	1.59e-08	112.17	By MS/MS	1	0	7	4	73796000
GFAFVTFDDHDTVDKIVVQK	DRQSGKKRGFAFVTFD	VDKIVVQKYHTINGHN	R	G	F	Q	K	Y	1	0	0	4	0	1	0	1	1	1	0	2	0	3	0	0	2	0	0	4	0	20	1	2280.14	sp|P51991|ROA3_HUMAN	sp|P51991|ROA3_HUMAN	168	187	yes	yes	3	2.47e-05	54.964	By matching	1	0	1		0
GFAFVTFESPADAK	DRETNKSRGFAFVTFE	FESPADAKDAARDMNG	R	G	F	A	K	D	3	0	0	1	0	0	1	1	0	0	0	1	0	3	1	1	1	0	0	1	0	14	0	1485.71	sp|P38159|RBMX_HUMAN;sp|Q96E39|RMXL1_HUMAN;sp|O75526|RMXL2_HUMAN;sp|Q8N7X1|RMXL3_HUMAN	sp|P38159|RBMX_HUMAN	50	63	yes	no	2	2.08e-09	115.24	By MS/MS	1	0	2	1	8355400
GFAFVYFENVDDAK	DQQSRRSRGFAFVYFE	FENVDDAKEAKERANG	R	G	F	A	K	E	2	0	1	2	0	0	1	1	0	0	0	1	0	3	0	0	0	0	1	2	0	14	0	1620.75	sp|P62995|TRA2B_HUMAN	sp|P62995|TRA2B_HUMAN	160	173	yes	yes	2	1.84e-11	116.51	By MS/MS	1	0	2	1	10829000
GFAFVYFER	DQRTGRSRGFAFVYFE	FAFVYFERIDDSKEAM	R	G	F	E	R	I	1	1	0	0	0	0	1	1	0	0	0	0	0	3	0	0	0	0	1	1	0	9	0	1134.55	sp|Q13595|TRA2A_HUMAN	sp|Q13595|TRA2A_HUMAN	161	169	yes	yes	2	0.0013019	74.173	By MS/MS	1	0	2	1	0
GFAYVQFEDVR	DFYTRRPRGFAYVQFE	YVQFEDVRDAEDAIHN	R	G	F	V	R	D	1	1	0	1	0	1	1	1	0	0	0	0	0	2	0	0	0	0	1	2	0	11	0	1329.64	sp|O75494|SRS10_HUMAN;sp|Q8WXF0|SRS12_HUMAN	sp|O75494|SRS10_HUMAN	52	62	yes	no	2	0.0018033	94.465	By MS/MS	1	0	2	1	5921900
GFFDPNTEENITYIQIK	SDPSDDTKGFFDPNTE	NITYIQIKERCIKDEE	K	G	F	I	K	E	0	0	2	1	0	1	2	1	0	3	0	1	0	2	1	0	2	0	1	0	0	17	0	2027.98	sp|P15924|DESP_HUMAN	sp|P15924|DESP_HUMAN	2414	2430	yes	yes	2	6.12e-09	91.657	By MS/MS	1	0	2	1	19506000
GFGFVEFEDPR	IRDIDIKRGFGFVEFE	FVEFEDPRDADDAVYE	R	G	F	P	R	D	0	1	0	1	0	0	2	2	0	0	0	0	0	3	1	0	0	0	0	1	0	11	0	1298.59	sp|Q13243|SRSF5_HUMAN	sp|Q13243|SRSF5_HUMAN	38	48	yes	yes	2	4.46e-05	108.7	By MS/MS	1	0	2	1	6876000
GFGFVEFEDPRDADDAVYEIDGK	IRDIDIKRGFGFVEFE	AVYEIDGKEICSERVT	R	G	F	G	K	E	2	1	0	5	0	0	3	3	0	1	0	1	0	3	1	0	0	0	1	2	0	23	1	2590.15	sp|Q13243|SRSF5_HUMAN	sp|Q13243|SRSF5_HUMAN	38	60	yes	yes	3	2.13e-20	84.166	By MS/MS	1	0	2	1	5903900
GFGFVTFDDHDPVDK	DRQSGKKRGFGFVTFD	DDHDPVDKIVIQKYHT	R	G	F	D	K	I	0	0	0	4	0	0	0	2	1	0	0	1	0	3	1	0	1	0	0	2	0	15	0	1694.76	sp|P22626|ROA2_HUMAN	sp|P22626|ROA2_HUMAN	154	168	yes	yes	2;3	7.8e-91	185.67	By MS/MS	1	0	8	4	160620000
GFGFVTFDDHDPVDKIVIQK	DRQSGKKRGFGFVTFD	VDKIVIQKYHTINGHN	R	G	F	Q	K	Y	0	0	0	4	0	1	0	2	1	2	0	2	0	3	1	0	1	0	0	3	0	20	1	2276.15	sp|P22626|ROA2_HUMAN	sp|P22626|ROA2_HUMAN	154	173	yes	yes	3;4	7.61e-23	118.72	By MS/MS	1	0	4	1	10682000
GFGFVTFESEDIVEK	DKTTNRHRGFGFVTFE	ESEDIVEKVCEIHFHE	R	G	F	E	K	V	0	0	0	1	0	0	3	2	0	1	0	1	0	3	0	1	1	0	0	2	0	15	0	1702.81	sp|O43347|MSI1H_HUMAN	sp|O43347|MSI1H_HUMAN	151	165	yes	yes	2	0.013055	40.278	By MS/MS	1	0	2	1	3657300
GFGFVTFMDQAGVDK	DPITKRSRGFGFVTFM	MDQAGVDKVIAQSRHE	R	G	F	D	K	V	1	0	0	2	0	1	0	3	0	0	0	1	1	3	0	0	1	0	0	2	0	15	0	1617.75	sp|O43347|MSI1H_HUMAN	sp|O43347|MSI1H_HUMAN	62	76	yes	yes	2	9.2e-06	77.746	By MS/MS	1	0	2	1	17068000
GFGFVTFSSMAEVDAAMAAR	DPASKRSRGFGFVTFS	VDAAMAARPHSIDGRV	R	G	F	A	R	P	5	1	0	1	0	0	1	2	0	0	0	0	2	3	0	2	1	0	0	2	0	20	0	2063.94	sp|P22626|ROA2_HUMAN	sp|P22626|ROA2_HUMAN	63	82	yes	yes	2;3	1.34e-11	71.592	By MS/MS	1	0	11	4	19364000
GFGFVTFSSMAEVDAAMAARPHSIDGR	DPASKRSRGFGFVTFS	RPHSIDGRVVEPKRAV	R	G	F	G	R	V	5	2	0	2	0	0	1	3	1	1	0	0	2	3	1	3	1	0	0	2	0	27	1	2826.32	sp|P22626|ROA2_HUMAN	sp|P22626|ROA2_HUMAN	63	89	yes	yes	3	1.15e-06	50.271	By matching	1	0	1		0
GFGFVTMTNYEEAAMAIASINGYR	DFNTNKCKGFGFVTMT	IASINGYRIGDKIIQV	K	G	F	Y	R	I	4	1	2	0	0	0	2	3	0	2	0	0	2	2	0	1	2	0	2	1	0	24	0	2612.2	sp|Q15717|ELAV1_HUMAN	sp|Q15717|ELAV1_HUMAN	286	309	yes	yes	3	4.3e-12	62.589	By matching	1	0	1		0
GFGFVTYATVEEVDAAMNAR	DPNTKRSRGFGFVTYA	VDAAMNARPHKVDGRV	R	G	F	A	R	P	4	1	1	1	0	0	2	2	0	0	0	0	1	2	0	0	2	0	1	3	0	20	0	2147	sp|P09651|ROA1_HUMAN	sp|P09651|ROA1_HUMAN	56	75	yes	yes	2	1.94e-22	118.72	By MS/MS	1	0	3	1	17639000
GFGFVYFQNHDAADK	DKQSGKKRGFGFVYFQ	QNHDAADKAAVVKFHP	R	G	F	D	K	A	2	0	1	2	0	1	0	2	1	0	0	1	0	3	0	0	0	0	1	1	0	15	0	1714.77	sp|Q13151|ROA0_HUMAN	sp|Q13151|ROA0_HUMAN	140	154	yes	yes	2;3	5.92e-26	141.54	By MS/MS	1	0	4	2	21317000
GFISAPVFAGTHSGR	AAASGQCRGFISAPVF	FAGTHSGRAAAAAAAA	R	G	F	G	R	A	2	1	0	0	0	0	0	3	1	1	0	0	0	2	1	2	1	0	0	1	0	15	0	1502.76	sp|P35453|HXD13_HUMAN	sp|P35453|HXD13_HUMAN	42	56	yes	yes	2	4.81e-06	80.746	By MS/MS	1	0	2	1	45736000
GFIVESVIR	YVCGECGRGFIVESVI	FIVESVIRNHISTHSG	R	G	F	I	R	N	0	1	0	0	0	0	1	1	0	2	0	0	0	1	0	1	0	0	0	2	0	9	0	1018.58	sp|Q86UQ0|ZN589_HUMAN	sp|Q86UQ0|ZN589_HUMAN	284	292	yes	yes	2	0.023775	56.432	By matching	1	0	1		0
GFMTAHGQPDQPR	ITAYGYMRGFMTAHGQ	HGQPDQPRSARYIIKD	R	G	F	P	R	S	1	1	0	1	0	2	0	2	1	0	0	0	1	1	2	0	1	0	0	0	0	13	0	1440.66	sp|Q9H089|LSG1_HUMAN	sp|Q9H089|LSG1_HUMAN	518	530	yes	yes	2	0.0027255	60.157	By MS/MS	1	0	1	1	1104600
GFSDKIDFIEGDQKPIAQR	NAIKKYQKGFSDKIDF	DQKPIAQRKKAGAKGQ	K	G	F	Q	R	K	1	1	0	3	0	2	1	2	0	3	0	2	0	2	1	1	0	0	0	0	0	19	2	2163.1	sp|Q99848|EBP2_HUMAN	sp|Q99848|EBP2_HUMAN	205	223	yes	yes	3;4	4.91e-48	150.68	By MS/MS	1	0	3	1	16852000
GFSIIATEDKEAIKK	EYSASQIKGFSIIATE	EDKEAIKKQIPGVKSE	K	G	F	K	K	Q	2	0	0	1	0	0	2	1	0	3	0	3	0	1	0	1	1	0	0	0	0	15	2	1648.9	sp|P09874|PARP1_HUMAN	sp|P09874|PARP1_HUMAN	183	197	yes	yes	3	6.45e-08	106.14	By MS/MS	1	0	2	1	9703800
GFSSGSAVVSGGSR	GGGGGGFRGFSSGSAV	AVVSGGSRRSTSSFSC	R	G	F	S	R	R	1	1	0	0	0	0	0	4	0	0	0	0	0	1	0	5	0	0	0	2	0	14	0	1253.6	sp|P35908|K22E_HUMAN	sp|P35908|K22E_HUMAN	21	34	yes	yes	2	4.58e-25	139.3	By MS/MS	1	0	2	1	552100000
GFTAAGIISAHK	QIAYAIARGFTAAGII	AGIISAHKIIASSPEM	R	G	F	H	K	I	3	0	0	0	0	0	0	2	1	2	0	1	0	1	0	1	1	0	0	0	0	12	0	1171.63	sp|Q96C36|P5CR2_HUMAN	sp|Q96C36|P5CR2_HUMAN	18	29	yes	yes	2	0.00068198	86.772	By MS/MS	1	0	2	1	4706600
GFTINEYTIRPIGVTGVAGEPIPVDSEK	MRAHAIEKGFTINEYT	PIPVDSEKDIFDYIQW	K	G	F	E	K	D	1	1	1	1	0	0	3	4	0	4	0	1	0	1	3	1	3	0	1	3	0	28	1	2958.53	sp|P06746|DPOLB_HUMAN	sp|P06746|DPOLB_HUMAN	290	317	yes	yes	3	1.28e-22	72.474	By MS/MS	1	0	4	2	70090000
GGAAGGGYAQVIPMEEFNIHITGDIHAITAANNIIAAAIDTR	QGPTFGVKGGAAGGGY	IAAAIDTRIIHENTQT	K	G	G	T	R	I	9	1	3	2	0	1	2	6	2	8	0	0	1	1	1	0	3	0	1	1	0	42	0	4233.13	sp|Q6UB35|C1TM_HUMAN	sp|Q6UB35|C1TM_HUMAN	465	506	yes	yes	4	0.009737	13.037	By matching	1	0	1		0
GGAAGGGYSQVIPMEEFNIHITGDIHAITAANNIVAAAIDAR	QGPTFGIKGGAAGGGY	VAAAIDARIFHEITQT	K	G	G	A	R	I	9	1	3	2	0	1	2	6	2	7	0	0	1	1	1	1	2	0	1	2	0	42	0	4205.1	sp|P11586|C1TC_HUMAN	sp|P11586|C1TC_HUMAN	422	463	yes	yes	4	9.57e-07	26.846	By matching	1	0	1		0
GGAATGWYGANPDPR	PAYTDGMRGGAATGWY	YGANPDPRYSSISRFM	R	G	G	P	R	Y	3	1	1	1	0	0	0	4	0	0	0	0	0	0	2	0	1	1	1	0	0	15	0	1488.67	sp|Q9H2Z4|NKX24_HUMAN	sp|Q9H2Z4|NKX24_HUMAN	130	144	yes	yes	2	1.4e-17	125.22	By MS/MS	1	0	2	1	8351300
GGAIITSTSGPGFHIMIPFITSYK	GHIGVYYRGGAIITST	IPFITSYKSVQTTIQT	R	G	G	Y	K	S	1	0	0	0	0	0	0	4	1	5	0	1	1	2	2	3	3	0	1	0	0	24	0	2494.29	sp|O94905|ERLN2_HUMAN	sp|O94905|ERLN2_HUMAN	37	60	yes	yes	3	2.06e-05	45.205	By matching	1	0	1		0
GGDDIGTEIANTIYR	ATPEFEGRGGDDIGTE	EIANTIYRIFNNKSSV	R	G	G	Y	R	I	1	1	1	2	0	0	1	3	0	3	0	0	0	0	0	0	2	0	1	0	0	15	0	1593.76	sp|Q15024|EXOS7_HUMAN	sp|Q15024|EXOS7_HUMAN	97	111	yes	yes	2	1.29e-129	202.25	By MS/MS	1	0	2	1	50876000
GGGFGGGSSFGGGSGFSGGGFGGGGFGGGR	AAGGFGGRGGGFGGGS	GGGFGGGRFGGFGGPG	R	G	G	G	R	F	0	1	0	0	0	0	0	20	0	0	0	0	0	5	0	4	0	0	0	0	0	30	0	2398.01	sp|P35908|K22E_HUMAN	sp|P35908|K22E_HUMAN	93	122	yes	yes	2;3	6.05e-265	228.64	By MS/MS	1	0	4	2	349290000
GGGGFGAGPGPGGIQSGQTIAIPAQGIIEFR	RIRQTVNRGGGGFGAG	AQGIIEFRDAIAKIID	R	G	G	F	R	D	3	1	0	0	0	3	1	11	0	5	0	0	0	2	3	1	1	0	0	0	0	31	0	2866.47	sp|Q96QR8|PURB_HUMAN	sp|Q96QR8|PURB_HUMAN	153	183	yes	yes	3	1.16e-32	87.28	By MS/MS	1	0	2	1	119250000
GGGGGGPGEGFDVAK	RREIITPKGGGGGGPG	GEGFDVAKTGDARIGF	K	G	G	A	K	T	1	0	0	1	0	0	1	8	0	0	0	1	0	1	1	0	0	0	0	1	0	15	0	1260.57	sp|Q9Y295|DRG1_HUMAN	sp|Q9Y295|DRG1_HUMAN	47	61	yes	yes	2	1.15e-58	161.49	By MS/MS	1	0	2	1	28506000
GGGGGGYGSGGSSYGSGGGSYGSGGGGGGGR	TISGGGSRGGGGGGYG	GGGGGGGRGSYGSGGS	R	G	G	G	R	G	0	1	0	0	0	0	0	21	0	0	0	0	0	0	0	6	0	0	3	0	0	31	0	2382.94	sp|P04264|K2C1_HUMAN	sp|P04264|K2C1_HUMAN	519	549	yes	yes	3	0.02346	12.464	By MS/MS	1	0	2	1	14949000
GGGGNFGPGPGSNFR	NFGFGDSRGGGGNFGP	PGPGSNFRGGSDGYGS	R	G	G	F	R	G	0	1	2	0	0	0	0	7	0	0	0	0	0	2	2	1	0	0	0	0	0	15	0	1376.62	sp|P22626|ROA2_HUMAN	sp|P22626|ROA2_HUMAN	214	228	yes	yes	2	1.17e-17	126.56	By MS/MS	1	0	2	1	84544000
GGGGSFGYSYGGGSGGGFSASSIGGGFGGGSR	GSSRVCGRGGGGSFGY	GGFGGGSRGFGGASGG	R	G	G	S	R	G	1	1	0	0	0	0	0	17	0	1	0	0	0	3	0	7	0	0	2	0	0	32	0	2704.15	sp|P35527|K1C9_HUMAN	sp|P35527|K1C9_HUMAN	64	95	yes	yes	2;3	5.68e-39	87.155	By MS/MS	1	0	4	2	47401000
GGGQIIPTAR	IHADAIHRGGGQIIPT	GQIIPTARRCIYASVI	R	G	G	A	R	R	1	1	0	0	0	1	0	3	0	2	0	0	0	0	1	0	1	0	0	0	0	10	0	968.54	sp|P13639|EF2_HUMAN;sp|Q15029|U5S1_HUMAN	sp|P13639|EF2_HUMAN	717	726	yes	no	2	0.028555	54.539	By MS/MS	1	0	2	1	3410000
GGGSAAAAAAAAASGGAGSDNSVEHSDYR	EGVAGPEKGGGSAAAA	SVEHSDYRAKISQIRQ	K	G	G	Y	R	A	10	1	1	2	0	0	1	6	1	0	0	0	0	0	0	5	0	0	1	1	0	29	0	2534.1	sp|P40424|PBX1_HUMAN	sp|P40424|PBX1_HUMAN	123	151	yes	yes	3	2.18e-165	191.44	By MS/MS	1	0	2	1	21785000
GGKPEPPAMPQPVPTA	TTPISEQKGGKPEPPA	MPQPVPTA________	K	G	G	T	A	-	2	0	0	0	0	1	1	2	0	0	0	1	1	0	6	0	1	0	0	1	0	16	1	1572.8	sp|P23396|RS3_HUMAN	sp|P23396|RS3_HUMAN	228	243	yes	yes	2	2.66e-15	119.45	By MS/MS	1	0	5	2	58523000
GGNFGFGDSR	VQSSRSGRGGNFGFGD	NFGFGDSRGGGGNFGP	R	G	G	S	R	G	0	1	1	1	0	0	0	4	0	0	0	0	0	2	0	1	0	0	0	0	0	10	0	1012.44	sp|P22626|ROA2_HUMAN	sp|P22626|ROA2_HUMAN	204	213	yes	yes	2	0.0054807	89.317	By MS/MS	1	0	2	1	83747000
GGPGAAPGGASPASSSSAASSPSSGR	ASIIADIRGGPGAAPG	ASSPSSGRAPGAAPSA	R	G	G	G	R	A	6	1	0	0	0	0	0	6	0	0	0	0	0	0	4	9	0	0	0	0	0	26	0	2113.96	sp|Q9BXK1|KLF16_HUMAN	sp|Q9BXK1|KLF16_HUMAN	89	114	yes	yes	3	0.0029311	29.135	By matching	1	0	1		0
GGPNIITIADIVK	IKIIENIRGGPNIITI	ITIADIVKDPVSRTPA	R	G	G	V	K	D	1	0	1	1	0	0	0	2	0	4	0	1	0	0	1	0	1	0	0	1	0	13	0	1309.76	sp|P68400|CSK21_HUMAN;sp|Q8NEV1|CSK23_HUMAN	sp|P68400|CSK21_HUMAN	90	102	yes	no	2	1.73e-29	104.26	By MS/MS	1	0	1	1	0
GGPNIITIADIVKDPVSR	IKIIENIRGGPNIITI	IVKDPVSRTPAIVFEH	R	G	G	S	R	T	1	1	1	2	0	0	0	2	0	4	0	1	0	0	2	1	1	0	0	2	0	18	1	1864.04	sp|P68400|CSK21_HUMAN;sp|Q8NEV1|CSK23_HUMAN	sp|P68400|CSK21_HUMAN	90	107	yes	no	2;3	1.11e-16	113.88	By MS/MS	1	0	5	2	66290000
GGPTPQEAIQR	AGGGKAGKGGPTPQEA	TPQEAIQRIRDTEEMI	K	G	G	Q	R	I	1	1	0	0	0	2	1	2	0	1	0	0	0	0	2	0	1	0	0	0	0	11	0	1152.59	sp|Q9H444|CHM4B_HUMAN	sp|Q9H444|CHM4B_HUMAN	18	28	yes	yes	2	0.0054677	69.672	By matching	1	0	2	1	3557300
GGPTVDPEEIFR	GSQHSYWKGGPTVDPE	VDPEEIFRKIFGEFSS	K	G	G	F	R	K	0	1	0	1	0	0	2	2	0	1	0	0	0	1	2	0	1	0	0	1	0	12	0	1315.64	sp|Q96EY1|DNJA3_HUMAN	sp|Q96EY1|DNJA3_HUMAN	176	187	yes	yes	2	1.05e-53	134.75	By MS/MS	1	0	2	1	74747000
GGQDQFNWEDVK	GSSRGGVRGGQDQFNW	QFNWEDVKTDKQRENY	R	G	G	V	K	T	0	0	1	2	0	2	1	2	0	0	0	1	0	1	0	0	0	1	0	1	0	12	0	1421.62	sp|Q9BU76|MMTA2_HUMAN	sp|Q9BU76|MMTA2_HUMAN	11	22	yes	yes	2	3.89e-21	134.99	By MS/MS	1	0	2	1	7145300
GGSGGSHGGGSGFGGESGGSYGGGEEASGSGGGYGGGSGK	YGGGSGSRGGSGGSHG	GYGGGSGKSSHS____	R	G	G	G	K	S	1	0	0	0	0	0	3	23	1	0	0	1	0	1	0	8	0	0	2	0	0	40	0	3222.27	sp|P35527|K1C9_HUMAN	sp|P35527|K1C9_HUMAN	580	619	yes	yes	3	1.32e-71	109.55	By matching	1	0	2	1	10616000
GGSWIQEINVAEK	FEQKMIKKGGSWIQEI	QEINVAEKNWYPRQKI	K	G	G	E	K	N	1	0	1	0	0	1	2	2	0	2	0	1	0	0	0	1	0	1	0	1	0	13	0	1429.72	sp|P78527|PRKDC_HUMAN	sp|P78527|PRKDC_HUMAN	4024	4036	yes	yes	2	0.017832	46.282	By MS/MS	1	0	2	1	7106500
GGVVIKEDAIPGQK	VTGHRWIKGGVVIKED	EDAIPGQKTEFKVDSD	K	G	G	Q	K	T	1	0	0	1	0	1	1	3	0	2	0	2	0	0	1	0	0	0	0	2	0	14	1	1409.79	sp|P35613|BASI_HUMAN	sp|P35613|BASI_HUMAN	174	187	yes	yes	2	0.0027386	68.277	By matching	1	0	2	1	1948200
GHADSVTGISISSEGSYIISNAMDNTVR	NKITYTMRGHADSVTG	NAMDNTVRVWDVRPFA	R	G	H	V	R	V	2	1	2	2	0	0	1	3	1	4	0	0	1	0	0	6	2	0	1	2	0	28	0	2880.36	sp|Q96DI7|SNR40_HUMAN	sp|Q96DI7|SNR40_HUMAN	233	260	yes	yes	3	2.14e-07	50.029	By matching	1	0	1		0
GHFGPINSVAFHPDGK	EEEFGRVKGHFGPINS	VAFHPDGKSYSSGGED	K	G	H	G	K	S	1	0	1	1	0	0	0	3	2	1	0	1	0	2	2	1	0	0	0	1	0	16	0	1678.82	sp|Q13347|EIF3I_HUMAN	sp|Q13347|EIF3I_HUMAN	283	298	yes	yes	2;3	6.24e-138	203.99	By MS/MS	1	0	4	2	69346000
GHYTEGAEIVDSVIDVVR	GAGNNWAKGHYTEGAE	DSVIDVVRKEAESCDC	K	G	H	V	R	K	1	1	0	2	0	0	2	2	1	2	0	0	0	0	0	1	1	0	1	4	0	18	0	1957.97	sp|P68371|TBB4B_HUMAN;sp|P07437|TBB5_HUMAN;sp|Q9BVA1|TBB2B_HUMAN;sp|Q13885|TBB2A_HUMAN	sp|P07437|TBB5_HUMAN	104	121	no	no	3	2.26e-37	135.55	By MS/MS	1	0	1	1	26193000
GIAIHDIITEIHIFVHR	ITEIKTIKGIAIHDII	EIHIFVHRVDFPSSVR	K	G	I	H	R	V	1	1	0	1	0	0	1	1	3	6	0	0	0	1	0	0	1	0	0	1	0	17	0	1983.11	sp|P40937|RFC5_HUMAN	sp|P40937|RFC5_HUMAN	274	290	yes	yes	3;4	1.76e-138	199.15	By MS/MS	1	0	4	4	91713000
GIAPDIPEDIYHIIK	IIRIIKSKGIAPDIPE	EDIYHIIKKAVAVRKH	K	G	I	I	K	K	1	0	0	2	0	0	1	1	1	5	0	1	0	0	2	0	0	0	1	0	0	15	0	1692.91	sp|P62277|RS13_HUMAN	sp|P62277|RS13_HUMAN	79	93	yes	yes	3	4.69e-05	65.219	By matching	1	0	1		0
GIDNTEFQGK	EDAVEAIRGIDNTEFQ	DNTEFQGKRMHVQIST	R	G	I	G	K	R	0	0	1	1	0	1	1	2	0	1	0	1	0	1	0	0	1	0	0	0	0	10	0	1107.52	sp|Q9BWF3|RBM4_HUMAN	sp|Q9BWF3|RBM4_HUMAN	130	139	no	no	2	3.13e-08	121.73	By MS/MS	1	0	2	1	10154000
GIDVDSIVIEHIQVNK	AESNAEIKGIDVDSIV	IEHIQVNKAPKMRRRT	K	G	I	N	K	A	0	0	1	2	0	1	1	1	1	4	0	1	0	0	0	1	0	0	0	3	0	16	0	1777.96	sp|P18621|RL17_HUMAN	sp|P18621|RL17_HUMAN	106	121	yes	yes	2;3	8.03e-16	117	By MS/MS	1	0	3	1	1428200
GIDYDFPSIIIQK	IRKKIAKKGIDYDFPS	FPSIIIQKTESISKTN	K	G	I	Q	K	T	0	0	0	2	0	1	0	1	0	4	0	1	0	1	1	1	0	0	1	0	0	13	0	1507.79	sp|Q9BYG3|MK67I_HUMAN	sp|Q9BYG3|MK67I_HUMAN	180	192	yes	yes	2	1.36e-09	120.53	By MS/MS	1	0	2	1	56279000
GIEEIIDYTGGIK	GYGQICERGIEEIIDY	IDYTGGIKHEIIQSHG	R	G	I	I	K	H	0	0	0	1	0	0	2	3	0	4	0	1	0	0	0	0	1	0	1	0	0	13	0	1406.73	sp|Q9H871|RMD5A_HUMAN	sp|Q9H871|RMD5A_HUMAN	28	40	yes	yes	2	7.02e-10	122.46	By MS/MS	1	0	2	1	0
GIGSAFIR	IRGAHQNRGIGSAFIR	GIGSAFIRHIERCRFI	R	G	I	I	R	H	1	1	0	0	0	0	0	2	0	2	0	0	0	1	0	1	0	0	0	0	0	8	0	819.46	sp|Q9H4K7|MTG2_HUMAN	sp|Q9H4K7|MTG2_HUMAN	291	298	yes	yes	2	0.017385	87.323	By MS/MS	1	0	2	1	7331400
GIGTGTIYIAESR	TEAVINGKGIGTGTIY	TIYIAESRISWIDGSG	K	G	I	S	R	I	1	1	0	0	0	0	1	3	0	3	0	0	0	0	0	1	2	0	1	0	0	13	0	1336.7	sp|P54105|ICLN_HUMAN	sp|P54105|ICLN_HUMAN	31	43	yes	yes	2	1.07e-14	128.54	By MS/MS	1	0	2	1	63369000
GIGTVTFEQSIEAVQAISMFNGQIIFDRPMHVK	EDKDGKSRGIGTVTFE	FDRPMHVKMDERAIPK	R	G	I	V	K	M	2	1	1	1	0	3	2	3	1	5	0	1	2	3	1	2	2	0	0	3	0	33	1	3662.86	sp|P52272|HNRPM_HUMAN	sp|P52272|HNRPM_HUMAN	245	277	yes	yes	4	0.0073262	15.182	By matching	1	0	1		0
GIIAADESTGSIAK	HRIVAPGKGIIAADES	ESTGSIAKRIQSIGTE	K	G	I	A	K	R	3	0	0	1	0	0	1	2	0	3	0	1	0	0	0	2	1	0	0	0	0	14	0	1331.69	sp|P04075|ALDOA_HUMAN	sp|P04075|ALDOA_HUMAN	29	42	yes	yes	2	1.65e-05	85.837	By MS/MS	1	0	2	1	27024000
GIIEYITVAEVVETMEDIVTYTK	RKIIRVCKGIIEYITV	EDIVTYTKNIGPGMTK	K	G	I	T	K	N	1	0	0	1	0	0	4	1	0	4	0	1	1	0	0	0	4	0	2	4	0	23	0	2615.33	sp|P18206|VINC_HUMAN	sp|P18206|VINC_HUMAN	140	162	yes	yes	3	1.03e-09	61.345	By matching	1	0	1		0
GIIKPGINVVIEGPK	EIQDAFSRGIIKPGIN	NVVIEGPKKAVNDVNG	R	G	I	P	K	K	0	0	1	0	0	0	1	3	0	4	0	2	0	0	2	0	0	0	0	2	0	15	1	1532.93	sp|Q99848|EBP2_HUMAN	sp|Q99848|EBP2_HUMAN	30	44	yes	yes	2;3	1.27e-06	85.976	By MS/MS	1	0	4	2	34775000
GIIVYQIENQPSEFR	AVVATAERGIIVYQIE	ENQPSEFRRIESPIKH	R	G	I	F	R	R	0	1	1	0	0	2	2	1	0	3	0	0	0	1	1	1	0	0	1	1	0	15	0	1791.92	sp|P78406|RAE1L_HUMAN	sp|P78406|RAE1L_HUMAN	191	205	yes	yes	2	6.38e-07	104.95	By MS/MS	1	0	2	1	12937000
GIMEPIIPPK	PRIRIGERGIMEPIIP	MEPIIPPKRRIIPRVR	R	G	I	P	K	R	0	0	0	0	0	0	1	1	0	3	0	1	1	0	3	0	0	0	0	0	0	10	0	1093.62	sp|Q9NXS2|QPCTL_HUMAN	sp|Q9NXS2|QPCTL_HUMAN	17	26	yes	yes	2	0.029724	43.308	By matching	1	0	1		0
GINIIIISR	YAEEIASRGINIIIIS	INIIIISRNEEKIQVV	R	G	I	S	R	N	0	1	1	0	0	0	0	1	0	5	0	0	0	0	0	1	0	0	0	0	0	9	0	997.628	sp|Q3SXM5|HSDL1_HUMAN	sp|Q3SXM5|HSDL1_HUMAN	91	99	yes	yes	2	0.0034179	68.657	By MS/MS	1	0	1	1	0
GIPEFWITVFK	DEEKEDPKGIPEFWIT	EFWITVFKNVDIISDM	K	G	I	F	K	N	0	0	0	0	0	0	1	1	0	2	0	1	0	2	1	0	1	1	0	1	0	11	0	1335.72	sp|P55209|NP1L1_HUMAN	sp|P55209|NP1L1_HUMAN	166	176	yes	yes	2	0.0066017	67.385	By MS/MS	1	0	1	1	9394300
GIPHIVTHDAR	RKIFVGTKGIPHIVTH	HIVTHDARTIRYPDPI	K	G	I	A	R	T	1	1	0	1	0	0	0	1	2	2	0	0	0	0	1	0	1	0	0	1	0	11	0	1214.65	sp|P62701|RS4X_HUMAN;sp|P22090|RS4Y1_HUMAN;sp|Q8TD47|RS4Y2_HUMAN	sp|P62701|RS4X_HUMAN	135	145	yes	no	3	0.0068609	49.448	By MS/MS	1	0	2	1	5340100
GISIGGSDGGASIIDIHSGAISVGK	RIRSVAEKGISIGGSD	SGAISVGKHFVNIYRY	K	G	I	G	K	H	2	0	0	2	0	0	0	7	1	6	0	1	0	0	0	5	0	0	0	1	0	25	0	2267.18	sp|Q6PK18|OGFD3_HUMAN	sp|Q6PK18|OGFD3_HUMAN	132	156	yes	yes	3	3.69e-56	114.15	By MS/MS	1	0	1	1	0
GISQSAIPYR	GRMHAPGKGISQSAIP	SQSAIPYRRSVPTWIK	K	G	I	Y	R	R	1	1	0	0	0	1	0	1	0	2	0	0	0	0	1	2	0	0	1	0	0	10	0	1090.58	sp|P62277|RS13_HUMAN	sp|P62277|RS13_HUMAN	10	19	yes	yes	2	1.37e-08	89.047	By MS/MS	1	0	3	2	0
GISVHISNAEPK	CGEDIIIKGISVHISN	HISNAEPKHNSNRQIE	K	G	I	P	K	H	1	0	1	0	0	0	1	1	1	2	0	1	0	0	1	2	0	0	0	1	0	12	0	1250.66	sp|Q13148|TADBP_HUMAN	sp|Q13148|TADBP_HUMAN	252	263	yes	yes	2;3	0.0007869	80.69	By MS/MS	1	0	4	2	18592000
GITSVINQK	IPCIINARGITSVINQ	ITSVINQKIKDDEVAQ	R	G	I	Q	K	I	0	0	1	0	0	1	0	1	0	2	0	1	0	0	0	1	1	0	0	1	0	9	0	958.545	sp|P07195|LDHB_HUMAN	sp|P07195|LDHB_HUMAN	300	308	yes	yes	2	1.15e-12	127.46	By MS/MS	1	0	2	1	14685000
GIVISGVIHK	ISGMTGSRGIVISGVI	VISGVIHKAFVEVTEE	R	G	I	H	K	A	0	0	0	0	0	0	0	2	1	3	0	1	0	0	0	1	0	0	0	2	0	10	0	1021.63	sp|P29508|SPB3_HUMAN	sp|P29508|SPB3_HUMAN	322	331	yes	yes	2	0.010601	68.76	By MS/MS	1	0	2	1	12400000
GIVYETSVIDPDEGIR	YGGMRGMKGIVYETSV	IDPDEGIRFRGFSIPE	K	G	I	I	R	F	0	1	0	2	0	0	2	2	0	3	0	0	0	0	1	1	1	0	1	2	0	16	0	1761.88	sp|O75390|CISY_HUMAN	sp|O75390|CISY_HUMAN	77	92	yes	yes	2	1.82e-05	62.861	By matching	1	0	1		0
GIWVPQHQSIQEYWK	VIKNRMHRGIWVPQHQ	QSIQEYWKCVKKESIK	R	G	I	W	K	C	0	0	0	0	0	3	1	1	1	2	0	1	0	0	1	1	0	2	1	1	0	15	0	1897.95	sp|Q8IYU8|MICU2_HUMAN	sp|Q8IYU8|MICU2_HUMAN	398	412	yes	yes	3	0.010285	31.089	By MS/MS	1	0	1	1	3937800
GIYAYGFEKPSAIQQR	NISESIIRGIYAYGFE	KPSAIQQRAIIPCIKG	R	G	I	Q	R	A	2	1	0	0	0	2	1	2	0	2	0	1	0	1	1	1	0	0	2	0	0	16	1	1826.93	sp|P60842|IF4A1_HUMAN;sp|Q14240|IF4A2_HUMAN;sp|P38919|IF4A3_HUMAN	sp|P60842|IF4A1_HUMAN	46	61	yes	no	2	0.0019701	57.288	By MS/MS	1	0	2	1	1248700
GIYFADMVSK	VTGYMFGKGIYFADMV	YFADMVSKSANYCHTS	K	G	I	S	K	S	1	0	0	1	0	0	0	1	0	1	0	1	1	1	0	1	0	0	1	1	0	10	0	1129.55	sp|P09874|PARP1_HUMAN	sp|P09874|PARP1_HUMAN	894	903	yes	yes	2	0.014971	63.624	By MS/MS	1	0	4	2	12766000
GKIEAIITPPPAK	IAKKRGSKGKIEAIIT	IITPPPAKKAKSPSQK	K	G	K	A	K	K	2	0	0	0	0	0	1	1	0	3	0	2	0	0	3	0	1	0	0	0	0	13	1	1333.8	sp|O75367|H2AY_HUMAN	sp|O75367|H2AY_HUMAN	122	134	yes	yes	2	0.0051607	75.764	By MS/MS	1	0	2	1	4689600
GKIPIVNEDDEIVAIIAR	EIIQRSKKGKIPIVNE	EIVAIIARTDIKKNRD	K	G	K	A	R	T	2	1	1	2	0	0	2	1	0	5	0	1	0	0	1	0	0	0	0	2	0	18	1	1964.09	sp|P12268|IMDH2_HUMAN	sp|P12268|IMDH2_HUMAN	207	224	yes	yes	3	7.11e-05	55.437	By MS/MS	1	0	2	1	17565000
GKVEIDQQQITQQQINGN	EERESKSRGKVEIDQQ	TQQQINGN________	R	G	K	G	N	-	0	0	2	1	0	6	1	2	0	3	0	1	0	0	0	0	1	0	0	1	0	18	1	2040.02	sp|Q8IWS0|PHF6_HUMAN	sp|Q8IWS0|PHF6_HUMAN	348	365	yes	yes	2	0.001619	56.121	By MS/MS	1	0	1	1	7726600
GMGGAFVIVIYDEIKK	GAWSNVIRGMGGAFVI	VIYDEIKKYT______	R	G	M	K	K	Y	1	0	0	1	0	0	1	3	0	3	0	2	1	1	0	0	0	0	1	2	0	16	1	1738.93	sp|P05141|ADT2_HUMAN;sp|P12236|ADT3_HUMAN;sp|P12235|ADT1_HUMAN	sp|P05141|ADT2_HUMAN	281	296	yes	no	3	0.032612	20.049	By matching	1	0	1		0
GMGGHGYGGAGDASSGFHGGHFVHMR	DDRMRDGRGMGGHGYG	GGHFVHMRGIPFRATE	R	G	M	M	R	G	2	1	0	1	0	0	0	10	4	0	0	0	2	2	0	2	0	0	1	1	0	26	0	2542.08	sp|P31942|HNRH3_HUMAN	sp|P31942|HNRH3_HUMAN	175	200	yes	yes	3;4	0.00057595	34.914	By MS/MS	1	0	2	2	6975600
GMGSIDAMDK	GIRIKKYRGMGSIDAM	GSIDAMDKHISSQNRY	R	G	M	D	K	H	1	0	0	2	0	0	0	2	0	1	0	1	2	0	0	1	0	0	0	0	0	10	0	1023.44	sp|P12268|IMDH2_HUMAN	sp|P12268|IMDH2_HUMAN	413	422	yes	yes	2	0.020862	58.743	By matching	1	0	2	1	4752000
GMISTHITSMFEYIAPPR	DPMPSDIKGMISTHIT	FEYIAPPRRKGSQITQ	K	G	M	P	R	R	1	1	0	0	0	0	1	1	1	3	0	0	2	1	2	2	2	0	1	0	0	18	0	2050	sp|P50750|CDK9_HUMAN	sp|P50750|CDK9_HUMAN	326	343	yes	yes	3	0.00079439	59.728	By MS/MS	1	0	1	1	0
GMQDIVEDFK	GRIDSEIRGMQDIVED	QDIVEDFKNKYEDEIN	R	G	M	F	K	N	0	0	0	2	0	1	1	1	0	1	0	1	1	1	0	0	0	0	0	1	0	10	0	1180.54	sp|P02538|K2C6A_HUMAN	sp|P02538|K2C6A_HUMAN	241	250	yes	yes	2	0.0073403	82.417	By matching	1	0	2	1	1912700
GNAAIAEIDQIIAVADFGPR	PIVFVQDKGNAAIAEI	AVADFGPRDERDNFVQ	K	G	N	P	R	D	5	1	1	2	0	1	1	2	0	4	0	0	0	1	1	0	0	0	0	1	0	20	0	2040.06	sp|Q8N0V3|RBFA_HUMAN	sp|Q8N0V3|RBFA_HUMAN	186	205	yes	yes	3	0.019782	18.623	By MS/MS	1	0	3	2	806840
GNFGGSFAGSFGGAGGHAPGVAR	DRAIEMERGNFGGSFA	GHAPGVARKACQIFVR	R	G	N	A	R	K	4	1	1	0	0	0	0	9	1	0	0	0	0	3	1	2	0	0	0	1	0	23	0	2033.95	sp|P52272|HNRPM_HUMAN	sp|P52272|HNRPM_HUMAN	628	650	yes	yes	3	1.19e-37	126.02	By MS/MS	1	0	2	1	10875000
GNFHAVYRDDIK	YHKYSIIKGNFHAVYR	AVYRDDIKKIIETECP	K	G	N	I	K	K	1	1	1	2	0	0	0	1	1	1	0	1	0	1	0	0	0	0	1	1	0	12	1	1433.71	sp|P05109|S10A8_HUMAN	sp|P05109|S10A8_HUMAN	24	35	yes	yes	2;3	0.00015121	101.72	By MS/MS	1	0	2	2	26955000
GNFHAVYRDDIKK	YHKYSIIKGNFHAVYR	VYRDDIKKIIETECPQ	K	G	N	K	K	I	1	1	1	2	0	0	0	1	1	1	0	2	0	1	0	0	0	0	1	1	0	13	2	1561.8	sp|P05109|S10A8_HUMAN	sp|P05109|S10A8_HUMAN	24	36	yes	yes	2;3	0.00019496	92.939	By MS/MS	1	0	2	2	76571000
GNQIQEFAAMIMPHQK	MYIDRIIRGNQIQEFA	AMIMPHQKATTADGSS	R	G	N	Q	K	A	2	0	1	0	0	3	1	1	1	2	0	1	2	1	1	0	0	0	0	0	0	16	0	1841.89	sp|Q9BT78|CSN4_HUMAN	sp|Q9BT78|CSN4_HUMAN	275	290	yes	yes	3	0.012718	25.945	By MS/MS	1	0	2	2	3987700
GNVGFVFTK	EKIIPHIRGNVGFVFT	NVGFVFTKEDITEIRD	R	G	N	T	K	E	0	0	1	0	0	0	0	2	0	0	0	1	0	2	0	0	1	0	0	2	0	9	0	967.513	sp|P05388|RLA0_HUMAN	sp|P05388|RLA0_HUMAN	84	92	yes	yes	2	0.0013787	99.815	By MS/MS	1	0	2	1	555660000
GNVGFVFTKEDITEIR	EKIIPHIRGNVGFVFT	KEDITEIRDMIIANKV	R	G	N	I	R	D	0	1	1	1	0	0	2	2	0	2	0	1	0	2	0	0	2	0	0	2	0	16	1	1823.94	sp|P05388|RLA0_HUMAN	sp|P05388|RLA0_HUMAN	84	99	yes	yes	2;3	1.32e-96	182.31	By MS/MS	1	0	3	1	22746000
GPGIGSTQGQTIAIPAQGIIEFR	RIRQTVNRGPGIGSTQ	AQGIIEFRDAIAKIID	R	G	P	F	R	D	2	1	0	0	0	3	1	5	0	5	0	0	0	1	2	1	2	0	0	0	0	23	0	2310.23	sp|Q00577|PURA_HUMAN	sp|Q00577|PURA_HUMAN	177	199	yes	yes	2;3	5.65e-84	167.61	By MS/MS	1	0	3	2	97708000
GPIEPSEPAVVAAAR	DEAVWIERGPIEPSEP	PAVVAAARVGVGHAGE	R	G	P	A	R	V	4	1	0	0	0	0	2	1	0	1	0	0	0	0	3	1	0	0	0	2	0	15	0	1462.78	sp|P29372|3MG_HUMAN	sp|P29372|3MG_HUMAN	247	261	yes	yes	2	4.93e-06	94.09	By MS/MS	1	0	2	1	5191300
GPIIMEIQTYR	AAYCRSGKGPIIMEIQ	IMEIQTYRYHGHSMSD	K	G	P	Y	R	Y	0	1	0	0	0	1	1	1	0	3	0	0	1	0	1	0	1	0	1	0	0	11	0	1319.69	sp|P08559|ODPA_HUMAN;sp|P29803|ODPAT_HUMAN	sp|P08559|ODPA_HUMAN	278	288	yes	no	2	0.0067535	73.435	By MS/MS	1	0	2	1	5420700
GPIISFASTR	DRGIDIIRGPIISFAS	IISFASTRTIFKKGFK	R	G	P	T	R	T	1	1	0	0	0	0	0	1	0	2	0	0	0	1	1	2	1	0	0	0	0	10	0	1047.57	sp|P40937|RFC5_HUMAN	sp|P40937|RFC5_HUMAN	103	112	yes	yes	2	1.01e-12	128.81	By MS/MS	1	0	2	1	50326000
GPIIVSTESHPVK	VSAAIAIKGPIIVSTE	STESHPVKSGIHKWIS	K	G	P	V	K	S	0	0	0	0	0	0	1	1	1	2	0	1	0	0	2	2	1	0	0	2	0	13	0	1362.75	sp|Q9Y3A4|RRP7A_HUMAN	sp|Q9Y3A4|RRP7A_HUMAN	137	149	yes	yes	2	9.98e-22	136.7	By MS/MS	1	0	2	1	7712100
GPPDFSSDEEREPTPVIGSGAAAAGR	IPAGTNSKGPPDFSSD	SGAAAAGRSRAAVGRK	K	G	P	G	R	S	4	2	0	2	0	0	3	4	0	1	0	0	0	1	4	3	1	0	0	1	0	26	1	2569.2	sp|P42167|LAP2B_HUMAN;sp|P42166|LAP2A_HUMAN	sp|P42166|LAP2A_HUMAN	61	86	no	no	3	6.1e-112	170.65	By MS/MS	1	0	3	1	19111000
GPSGIIVYQGK	IGDTIEFRGPSGIIVY	GIIVYQGKGKFAIRPD	R	G	P	G	K	G	0	0	0	0	0	1	0	3	0	2	0	1	0	0	1	1	0	0	1	1	0	11	0	1117.61	sp|P00387|NB5R3_HUMAN	sp|P00387|NB5R3_HUMAN	144	154	yes	yes	2	0.0030117	87.184	By matching	1	0	2	1	2032200
GPSVFPIAPSSK	________________	FPIAPSSKSTSGGTAA	K	G	P	S	K	S	1	0	0	0	0	0	0	1	0	1	0	1	0	1	3	3	0	0	0	1	0	12	0	1185.64	sp|P01857|IGHG1_HUMAN	sp|P01857|IGHG1_HUMAN	5	16	yes	yes	2	0.0040871	63.611	By MS/MS	1	0	2	1	3129500
GPTSYYYMIPMK	GGVAHGPRGPTSYYYM	YYYMIPMKVRAIGIKV	R	G	P	M	K	V	0	0	0	0	0	0	0	1	0	1	0	1	2	0	2	1	1	0	3	0	0	12	0	1449.67	sp|Q9BYD3|RM04_HUMAN	sp|Q9BYD3|RM04_HUMAN	157	168	yes	yes	2	0.00077078	81.625	By MS/MS	1	0	2	1	5817400
GQDIFIIQTIPR	VEIKESVRGQDIFIIQ	FIIQTIPRDVNTAVME	R	G	Q	P	R	D	0	1	0	1	0	2	0	1	0	4	0	0	0	1	1	0	1	0	0	0	0	12	0	1399.78	sp|Q14558|KPRA_HUMAN	sp|Q14558|KPRA_HUMAN	57	68	yes	yes	2	0.00073948	95.183	By MS/MS	1	0	1	1	3344300
GQIEANIIQVIEK	IRKVSQERGQIEANII	NIIQVIEKVEEFRIRY	R	G	Q	E	K	V	1	0	1	0	0	2	2	1	0	4	0	1	0	0	0	0	0	0	0	1	0	13	0	1453.81	sp|Q6KB66|K2C80_HUMAN	sp|Q6KB66|K2C80_HUMAN	151	163	yes	yes	2	1.04e-14	85.837	By MS/MS	1	0	2	1	0
GQIIIFGATNWDIIGR	KIEGSKCKGQIIIFGA	TNWDIIGRKEVPKQQA	K	G	Q	G	R	K	1	1	1	1	0	1	0	3	0	5	0	0	0	1	0	0	1	1	0	0	0	16	0	1772.96	sp|Q9P258|RCC2_HUMAN	sp|Q9P258|RCC2_HUMAN	104	119	yes	yes	2	0.008584	35.473	By MS/MS	1	0	1	1	0
GQPDVVVKEDEEYKR	IPVTVTVKGQPDVVVK	KEDEEYKRVDFSKVPK	K	G	Q	K	R	V	0	1	0	2	0	1	3	1	0	0	0	2	0	0	1	0	0	0	1	3	0	15	2	1789.88	sp|P24752|THIL_HUMAN	sp|P24752|THIL_HUMAN	244	258	yes	yes	3	0.011688	38.995	By MS/MS	1	0	1	1	2003200
GQVFDVGPR	GAGPEMVRGQVFDVGP	QVFDVGPRYTNISYIG	R	G	Q	P	R	Y	0	1	0	1	0	1	0	2	0	0	0	0	0	1	1	0	0	0	0	2	0	9	0	973.498	sp|P28482|MK01_HUMAN	sp|P28482|MK01_HUMAN	16	24	yes	yes	2	0.006872	90.64	By MS/MS	1	0	2	1	7417600
GQVINSDEIQEIYEGIR	HTGYAHWKGQVINSDE	QEIYEGIRINNMNKYD	K	G	Q	I	R	I	0	1	1	1	0	2	3	2	0	4	0	0	0	0	0	1	0	0	1	1	0	17	0	1961.97	sp|O00764|PDXK_HUMAN	sp|O00764|PDXK_HUMAN	54	70	yes	yes	2	7.83e-06	63.691	By MS/MS	1	0	2	1	4451700
GQYNTYPIK	PIKSARYRGQYNTYPI	QYNTYPIKIFYTSNIP	R	G	Q	I	K	I	0	0	1	0	0	1	0	1	0	1	0	1	0	0	1	0	1	0	2	0	0	9	0	1082.54	sp|P61619|S61A1_HUMAN	sp|P61619|S61A1_HUMAN	274	282	yes	yes	2	3.45e-05	107.57	By MS/MS	1	0	2	1	20780000
GRPGPEGAGPAAGIDVR	SSGAVVHRGRPGPEGA	PAAGIDVRAARREAAS	R	G	R	V	R	A	3	2	0	1	0	0	1	5	0	1	0	0	0	0	3	0	0	0	0	1	0	17	1	1575.81	sp|Q9BXK1|KLF16_HUMAN	sp|Q9BXK1|KLF16_HUMAN	28	44	yes	yes	3	0.0050396	33.667	By matching	1	0	1		0
GSEIVAGIEK	VAEGQCQRGSEIVAGI	EIVAGIEKMPARRASI	R	G	S	E	K	M	1	0	0	0	0	0	2	2	0	2	0	1	0	0	0	1	0	0	0	1	0	10	0	1001.54	sp|P28799|GRN_HUMAN	sp|P28799|GRN_HUMAN	419	428	yes	yes	2	0.026363	44.612	By MS/MS	1	0	2	1	0
GSFMIGIETHDR	QSEAQIGRGSFMIGIE	IGIETHDRKSEDKIAK	R	G	S	D	R	K	0	1	0	1	0	0	1	2	1	2	0	0	1	1	0	1	1	0	0	0	0	12	0	1361.64	sp|Q92905|CSN5_HUMAN	sp|Q92905|CSN5_HUMAN	283	294	yes	yes	2	0.0017424	73.881	By MS/MS	1	0	2	1	3628400
GSGAGVGTTITPIPPPK	GPITFPGRGSGAGVGT	ITPIPPPKMPPPTIIS	R	G	S	P	K	M	1	0	0	0	0	0	0	4	0	2	0	1	0	0	4	1	3	0	0	1	0	17	0	1548.85	sp|Q8NBZ0|IN80E_HUMAN	sp|Q8NBZ0|IN80E_HUMAN	191	207	yes	yes	2	0.00017628	56.746	By MS/MS	1	0	2	1	5366200
GSGGGSSGGSIGGR	GGGSSGGRGSGGGSSG	SGGSIGGRGSSSGGVK	R	G	S	G	R	G	0	1	0	0	0	0	0	8	0	1	0	0	0	0	0	4	0	0	0	0	0	14	0	1091.5	sp|P04264|K2C1_HUMAN	sp|P04264|K2C1_HUMAN	603	616	yes	yes	2	0.0037238	51.771	By MS/MS	1	0	2	1	375940
GSIDPESIFEMMETGK	TCMRKVGKGSIDPESI	FEMMETGKRVGKVIHA	K	G	S	G	K	R	0	0	0	1	0	0	3	2	0	2	0	1	2	1	1	2	1	0	0	0	0	16	0	1769.79	sp|Q15024|EXOS7_HUMAN	sp|Q15024|EXOS7_HUMAN	245	260	yes	yes	2	2.18e-07	74.428	By MS/MS	1	0	2	1	9947500
GSIDPESIFEMMETGKR	TCMRKVGKGSIDPESI	EMMETGKRVGKVIHAS	K	G	S	K	R	V	0	1	0	1	0	0	3	2	0	2	0	1	2	1	1	2	1	0	0	0	0	17	1	1925.89	sp|Q15024|EXOS7_HUMAN	sp|Q15024|EXOS7_HUMAN	245	261	yes	yes	3	1.5e-06	71.601	By MS/MS	1	0	2	1	0
GSIGGGFSSGGFSGGSFSR	SIRISSSKGSIGGGFS	FSGGSFSRGSSGGGCF	K	G	S	S	R	G	0	1	0	0	0	0	0	8	0	1	0	0	0	3	0	6	0	0	0	0	0	19	0	1706.76	sp|P13645|K1C10_HUMAN	sp|P13645|K1C10_HUMAN	41	59	yes	yes	2;3	7.69e-107	184.32	By MS/MS	1	0	5	2	577760000
GSIVDNIQQHFIISDR	FKVVEEMRGSIVDNIQ	QHFIISDRIARDYAAI	R	G	S	D	R	I	0	1	1	2	0	2	0	1	1	4	0	0	0	1	0	2	0	0	0	1	0	16	0	1840.94	sp|O43427|FIBP_HUMAN	sp|O43427|FIBP_HUMAN	153	168	yes	yes	3	3.7e-12	106.38	By MS/MS	1	0	2	1	9983800
GSPGVPSFAAGPPISEGK	FTKENPVKGSPGVPSF	GPPISEGKYFSSNPII	K	G	S	G	K	Y	2	0	0	0	0	0	1	4	0	1	0	1	0	1	4	3	0	0	0	1	0	18	0	1653.84	sp|Q15517|CDSN_HUMAN	sp|Q15517|CDSN_HUMAN	332	349	yes	yes	2	0.0077054	33.142	By matching	1	0	2	1	3817300
GSPIGEVVEQGITR	NKRESTEKGSPIGEVV	VVEQGITRVRNATDAV	K	G	S	T	R	V	0	1	0	0	0	1	2	3	0	2	0	0	0	0	1	1	1	0	0	2	0	14	0	1440.76	sp|P51398|RT29_HUMAN	sp|P51398|RT29_HUMAN	219	232	yes	yes	2	2.37e-73	173.33	By MS/MS	1	0	2	1	18059000
GSRPIISFDPAFDEIPHYAIIK	KMTGNCIKGSRPIISF	IPHYAIIKEIIIQIFS	K	G	S	I	K	E	2	1	0	2	0	0	1	1	1	5	0	1	0	2	3	2	0	0	1	0	0	22	1	2485.3	sp|Q8TDN6|BRX1_HUMAN	sp|Q8TDN6|BRX1_HUMAN	161	182	yes	yes	3	1.06e-14	69.813	By MS/MS	1	0	2	1	23967000
GSVDSNWIVGATIEK	PKANIIFKGSVDSNWI	IVGATIEKKIPPIPIT	K	G	S	E	K	K	1	0	1	1	0	0	1	2	0	2	0	1	0	0	0	2	1	1	0	2	0	15	0	1574.79	sp|O96008|TOM40_HUMAN	sp|O96008|TOM40_HUMAN	316	330	yes	yes	2	1.07e-17	127.18	By MS/MS	1	0	2	1	5581400
GSYGDIGGPIITTQVTIPK	DYSYAGGRGSYGDIGG	TTQVTIPKDIAGSIIG	R	G	S	P	K	D	0	0	0	1	0	1	0	4	0	4	0	1	0	0	2	1	3	0	1	1	0	19	0	1916.03	sp|P61978|HNRPK_HUMAN	sp|P61978|HNRPK_HUMAN	378	396	yes	yes	2	0.00010419	56.036	By MS/MS	1	0	2	1	19193000
GTEDFIVESIDASFR	FIVGFTNKGTEDFIVE	ESIDASFRYPQDYQFY	K	G	T	F	R	Y	1	1	0	2	0	0	2	1	0	2	0	0	0	2	0	2	1	0	0	1	0	15	0	1684.79	sp|P43307|SSRA_HUMAN	sp|P43307|SSRA_HUMAN	111	125	yes	yes	2	4.89e-18	130.72	By MS/MS	1	0	3	2	16297000
GTFIADSHQNFAIFFQIVDVNTGAEITPHQTFVR	VTYPAKAKGTFIADSH	TPHQTFVRIHNQKTGQ	K	G	T	V	R	I	3	1	2	2	0	3	1	2	2	4	0	0	0	5	1	1	4	0	0	3	0	34	0	3819.9	sp|P04844|RPN2_HUMAN	sp|P04844|RPN2_HUMAN	404	437	yes	yes	4	0.0048338	16.754	By matching	1	0	1		0
GTGGVDTAATGGVFDISNIDR	ENIRIQKRGTGGVDTA	FDISNIDRIGKSEVEI	R	G	T	D	R	I	2	1	1	3	0	0	0	5	0	2	0	0	0	1	0	1	3	0	0	2	0	21	0	2021.97	sp|P12532|KCRU_HUMAN	sp|P12532|KCRU_HUMAN	354	374	yes	yes	2	0.00013351	50.752	By MS/MS	1	0	2	1	5946200
GTGIVSAPVPK	VRIIPAPRGTGIVSAP	IVSAPVPKKIIMMAGI	R	G	T	P	K	K	1	0	0	0	0	0	0	2	0	1	0	1	0	0	2	1	1	0	0	2	0	11	0	1024.59	sp|P15880|RS2_HUMAN	sp|P15880|RS2_HUMAN	201	211	yes	yes	2	0.016404	55.839	By MS/MS	1	0	2	1	24120000
GTGQSDDSDIWDDTAIIK	EDSVIFRRGTGQSDDS	WDDTAIIKAYDKAVAS	R	G	T	I	K	A	1	0	0	5	0	1	0	2	0	3	0	1	0	0	0	2	2	1	0	0	0	18	0	1935.87	sp|Q16637|SMN_HUMAN	sp|Q16637|SMN_HUMAN	24	41	yes	yes	2	0.0034298	41.513	By MS/MS	1	0	1	1	9833700
GTGSHPWTMAPPPGSTPSR	AAAAAVVRGTGSHPWT	PPGSTPSRTGGFIGTT	R	G	T	S	R	T	1	1	0	0	0	0	0	3	1	0	0	0	1	0	5	3	3	1	0	0	0	19	0	1919.89	sp|O43347|MSI1H_HUMAN	sp|O43347|MSI1H_HUMAN	285	303	yes	yes	2;3	0.00068247	41.257	By MS/MS	1	0	3	2	4659800
GTHVIIPVGK	GNNPEVGKGTHVIIPV	HVIIPVGKGGSGGWKA	K	G	T	G	K	G	0	0	0	0	0	0	0	2	1	2	0	1	0	0	1	0	1	0	0	2	0	10	0	1019.61	sp|P22735|TGM1_HUMAN	sp|P22735|TGM1_HUMAN	178	187	yes	yes	2	0.0042279	60.398	By MS/MS	1	0	1	1	0
GTIEIISDVQIIK	GITTKISRGTIEIISD	ISDVQIIKTGDKVGAS	R	G	T	I	K	T	0	0	0	1	0	1	1	1	0	5	0	1	0	0	0	1	1	0	0	1	0	13	0	1427.82	sp|P05388|RLA0_HUMAN;sp|Q8NHW5|RLA0L_HUMAN	sp|P05388|RLA0_HUMAN	150	162	yes	no	2	1.57e-102	190.1	By MS/MS	1	0	14	9	468280000
GTIQVITQGTSIK	RAWAGSPKGTIQVITQ	ITQGTSIKNAGNCISP	K	G	T	I	K	N	0	0	0	0	0	2	0	2	0	3	0	1	0	0	0	1	3	0	0	1	0	13	0	1344.76	sp|O43175|SERA_HUMAN	sp|O43175|SERA_HUMAN	352	364	yes	yes	2	4.52e-05	66.004	By MS/MS	1	0	1	1	0
GTISGWIISK	YFADSFDRGTISGWII	ISGWIISKAKKDDTDD	R	G	T	S	K	A	0	0	0	0	0	0	0	2	0	3	0	1	0	0	0	2	1	1	0	0	0	10	0	1060.59	sp|P27824|CALX_HUMAN	sp|P27824|CALX_HUMAN	78	87	yes	yes	2	0.002281	96.171	By MS/MS	1	0	2	1	1581400
GTMTTGHNVADIVVIIK	RQVGSYKKGTMTTGHN	ADIVVIIKIIPTIEAV	K	G	T	I	K	I	1	0	1	1	0	0	0	2	1	3	0	1	1	0	0	0	3	0	0	3	0	17	0	1767.96	sp|Q12905|ILF2_HUMAN	sp|Q12905|ILF2_HUMAN	111	127	yes	yes	2;3	1.17e-51	153.21	By MS/MS	1	0	6	3	46923000
GTNYIADVFEK	FISACDKKGTNYIADV	YIADVFEKKDKNEDKK	K	G	T	E	K	K	1	0	1	1	0	0	1	1	0	1	0	1	0	1	0	0	1	0	1	1	0	11	0	1255.61	sp|P31151|S10A7_HUMAN	sp|P31151|S10A7_HUMAN	51	61	yes	yes	2	4.44e-05	108.72	By MS/MS	1	0	2	1	71882000
GTNYIADVFEKK	FISACDKKGTNYIADV	IADVFEKKDKNEDKKI	K	G	T	K	K	D	1	0	1	1	0	0	1	1	0	1	0	2	0	1	0	0	1	0	1	1	0	12	1	1383.7	sp|P31151|S10A7_HUMAN	sp|P31151|S10A7_HUMAN	51	62	yes	yes	2	0.0010122	73.927	By MS/MS	1	0	1	1	5227000
GTSISTKPPITK	________________	STKPPITKDRGVAASA	K	G	T	T	K	D	0	0	0	0	0	0	0	1	0	2	0	2	0	0	2	2	3	0	0	0	0	12	1	1228.7	sp|P35249|RFC4_HUMAN	sp|P35249|RFC4_HUMAN	7	18	yes	yes	2;3	0.00011384	110.51	By MS/MS	1	0	5	2	146780000
GVDEVTIVNIITNR	IETAIKTKGVDEVTIV	IVNIITNRSNAQRQDI	K	G	V	N	R	S	0	1	2	1	0	0	1	1	0	3	0	0	0	0	0	0	2	0	0	3	0	14	0	1541.84	sp|P07355|ANXA2_HUMAN	sp|P07355|ANXA2_HUMAN	50	63	yes	yes	2;3	1.38e-11	118.52	By MS/MS	1	0	4	2	37702000
GVFNVQMEPK	KEKIEEKRGVFNVQME	FNVQMEPKVVTDTDET	R	G	V	P	K	V	0	0	1	0	0	1	1	1	0	0	0	1	1	1	1	0	0	0	0	2	0	10	0	1147.57	sp|P05198|IF2A_HUMAN	sp|P05198|IF2A_HUMAN	267	276	yes	yes	2	4.5e-13	131.52	By MS/MS	1	0	2	1	127600000
GVPIQFDINSVGK	SDVKKVPKGVPIQFDI	FDINSVGKQTGMTINE	K	G	V	G	K	Q	0	0	1	1	0	1	0	2	0	2	0	1	0	1	1	1	0	0	0	2	0	13	0	1372.74	sp|Q96QD9|UIF_HUMAN	sp|Q96QD9|UIF_HUMAN	273	285	yes	yes	2	0.0032502	59.225	By MS/MS	1	0	2	1	2573100
GVPQIEVTFDIDANGIINVSAVDK	TGIPPAPRGVPQIEVT	INVSAVDKSTGKENKI	R	G	V	D	K	S	2	0	2	3	0	1	1	2	0	4	0	1	0	1	1	1	1	0	0	4	0	24	0	2513.3	sp|P11142|HSP7C_HUMAN	sp|P11142|HSP7C_HUMAN	470	493	yes	yes	2;3	4.19e-12	64.547	By matching	1	0	10	2	12764000
GVPQIEVTFEIDVNGIIR	TGIPPAPRGVPQIEVT	IDVNGIIRVTAEDKGT	R	G	V	I	R	V	0	1	1	1	0	1	2	2	0	4	0	0	0	1	1	0	1	0	0	3	0	18	0	1998.08	sp|P11021|GRP78_HUMAN	sp|P11021|GRP78_HUMAN	493	510	yes	yes	2;3	1.82e-12	88.565	By MS/MS	1	0	4	1	7206900
GVQYINEIK	NIITDITKGVQYINEI	VQYINEIKDSVVAGFQ	K	G	V	I	K	D	0	0	1	0	0	1	1	1	0	2	0	1	0	0	0	0	0	0	1	1	0	9	0	1062.57	sp|P13639|EF2_HUMAN	sp|P13639|EF2_HUMAN	668	676	yes	yes	2	0.018481	71.614	By MS/MS	1	0	2	1	3299300
GVQYINEIKDSVVAGFQWATK	NIITDITKGVQYINEI	AGFQWATKEGAICEEN	K	G	V	T	K	E	2	0	1	1	0	2	1	2	0	2	0	2	0	1	0	1	1	1	1	3	0	21	1	2352.21	sp|P13639|EF2_HUMAN	sp|P13639|EF2_HUMAN	668	688	yes	yes	3	5.84e-20	78.976	By matching	1	0	1		0
GVSVWPVGIVGGIR	FEEMRWTRGVSVWPVG	VGIVGGIRFEGPQVQD	R	G	V	I	R	F	0	1	0	0	0	0	0	4	0	2	0	0	0	0	1	1	0	1	0	4	0	14	0	1394.8	sp|O94766|B3GA3_HUMAN	sp|O94766|B3GA3_HUMAN	212	225	yes	yes	2	0.010551	45.357	By MS/MS	1	0	1	1	2543800
GVTDVVITR	CTPRKCGRGVTDVVIT	VTDVVITREEAERIRS	R	G	V	T	R	E	0	1	0	1	0	0	0	1	0	1	0	0	0	0	0	0	2	0	0	3	0	9	0	958.545	sp|Q6PK18|OGFD3_HUMAN	sp|Q6PK18|OGFD3_HUMAN	111	119	yes	yes	2	0.0085088	88.495	By MS/MS	1	0	2	1	2469200
GVTIASGGVIPNIHPEIIAK	EEINQIIKGVTIASGG	IHPEIIAKKRGSKGKI	K	G	V	A	K	K	2	0	1	0	0	0	1	3	1	5	0	1	0	0	2	1	1	0	0	2	0	20	0	1985.13	sp|O75367|H2AY_HUMAN	sp|O75367|H2AY_HUMAN	97	116	yes	yes	2;3	1.04e-07	64.705	By MS/MS	1	0	4	2	48483000
GVTIKPTVDDD	IGWGQIRRGVTIKPTV	IKPTVDDD________	R	G	V	D	D	-	0	0	0	3	0	0	0	1	0	1	0	1	0	0	1	0	2	0	0	2	0	11	1	1158.58	sp|P41091|IF2G_HUMAN;sp|Q2VIR3|IF2GL_HUMAN	sp|P41091|IF2G_HUMAN	462	472	yes	no	2	1.1e-70	141.08	By MS/MS	1	0	1	1	0
GVTIPYR	TISQSPPKGVTIPYRP	KGVTIPYRPKPSSSPV	K	G	V	Y	R	P	0	1	0	0	0	0	0	1	0	1	0	0	0	0	1	0	1	0	1	1	0	7	0	804.449	sp|Q15366|PCBP2_HUMAN	sp|Q15366|PCBP2_HUMAN	177	183	yes	yes	2	0.0028731	99.919	By MS/MS	1	0	2	1	3552800
GVTIPYRPKPSSSPVIFAGGQDR	TISQSPPKGVTIPYRP	IFAGGQDRYSTGSDSA	K	G	V	D	R	Y	1	2	0	1	0	1	0	3	0	2	0	1	0	1	4	3	1	0	1	2	0	23	2	2428.29	sp|Q15366|PCBP2_HUMAN	sp|Q15366|PCBP2_HUMAN	177	199	yes	yes	3	1.19e-21	97.69	By MS/MS	1	0	2	1	17309000
GVTNDQVDPSVDVIK	HPIKIVIRGVTNDQVD	DPSVDVIKATAIPIIK	R	G	V	I	K	A	0	0	1	3	0	1	0	1	0	1	0	1	0	0	1	1	1	0	0	4	0	15	0	1584.8	sp|Q9Y2P8|RCL1_HUMAN	sp|Q9Y2P8|RCL1_HUMAN	119	133	yes	yes	2	1.17e-06	103.79	By MS/MS	1	0	2	1	6477300
GVVIFPWQAR	IHSIFGYRGVVIFPWQ	VIFPWQARIYDRDVAS	R	G	V	A	R	I	1	1	0	0	0	1	0	1	0	1	0	0	0	1	1	0	0	1	0	2	0	10	0	1171.65	sp|Q9Y2S7|PDIP2_HUMAN	sp|Q9Y2S7|PDIP2_HUMAN	92	101	yes	yes	2	0.0085319	76.679	By MS/MS	1	0	2	1	5460600
GVVPIAGTDGETTTQGIDGISER	VVGIKVDKGVVPIAGT	GIDGISERCAQYKKDG	K	G	V	E	R	C	1	1	0	2	0	1	2	5	0	3	0	0	0	0	1	1	4	0	0	2	0	23	0	2272.12	sp|P09972|ALDOC_HUMAN	sp|P09972|ALDOC_HUMAN	112	134	yes	yes	2	0.0034021	38.267	By MS/MS	1	0	2	1	6804900
GVVQEIQQAISK	EVENQSIRGVVQEIQQ	EIQQAISKIEARINVI	R	G	V	S	K	I	1	0	0	0	0	3	1	1	0	2	0	1	0	0	0	1	0	0	0	2	0	12	0	1298.72	sp|P29692|EF1D_HUMAN	sp|P29692|EF1D_HUMAN	96	107	yes	yes	2	4.93e-15	132.9	By MS/MS	1	0	2	1	10058000
GVVQIFNAVQK	NIQRIATRGVVQIFNA	QIFNAVQKHQKNVDEK	R	G	V	Q	K	H	1	0	1	0	0	2	0	1	0	1	0	1	0	1	0	0	0	0	0	3	0	11	0	1201.68	sp|Q9Y3B9|RRP15_HUMAN	sp|Q9Y3B9|RRP15_HUMAN	169	179	yes	yes	2	3.84e-13	129.85	By MS/MS	1	0	2	1	14720000
GVYPDIIATSGDYIR	IMWIPDTKGVYPDIIA	ATSGDYIRVWRVGETE	K	G	V	I	R	V	1	1	0	2	0	0	0	2	0	3	0	0	0	0	1	1	1	0	2	1	0	15	0	1638.83	sp|P61962|DCAF7_HUMAN	sp|P61962|DCAF7_HUMAN	82	96	yes	yes	2	5.61e-06	84.62	By MS/MS	1	0	2	1	26010000
GYAFIEFASFEDAK	QNQNGKSKGYAFIEFA	FASFEDAKEAINSCNK	K	G	Y	A	K	E	3	0	0	1	0	0	2	1	0	1	0	1	0	3	0	1	0	0	1	0	0	14	0	1593.74	sp|P19338|NUCL_HUMAN	sp|P19338|NUCL_HUMAN	524	537	yes	yes	2	0.00019686	68.972	By matching	1	0	1		0
GYAFNHSADFETVR	IIKIIIIRGYAFNHSA	SADFETVRMIKEKICY	R	G	Y	V	R	M	2	1	1	1	0	0	1	1	1	0	0	0	0	2	0	1	1	0	1	1	0	14	0	1612.73	sp|P61160|ARP2_HUMAN	sp|P61160|ARP2_HUMAN	201	214	yes	yes	2	0.016713	41.621	By matching	1	0	1		0
GYAFVEFESEDVAK	SKRTGNSKGYAFVEFE	FESEDVAKIVAETMNN	K	G	Y	A	K	I	2	0	0	1	0	0	3	1	0	0	0	1	0	2	0	1	0	0	1	2	0	14	0	1589.72	sp|Q9BYG3|MK67I_HUMAN	sp|Q9BYG3|MK67I_HUMAN	87	100	yes	yes	2	1.65e-05	85.837	By MS/MS	1	0	2	1	10484000
GYAVNVFDIQQGFDNPQVR	MVEQIIARGYAVNVFD	GFDNPQVRFFIGDICS	R	G	Y	V	R	F	1	1	2	2	0	3	0	2	0	1	0	0	0	2	1	0	0	0	1	3	0	19	0	2166.05	sp|Q15738|NSDHL_HUMAN	sp|Q15738|NSDHL_HUMAN	61	79	yes	yes	2	0.0053282	37.157	By MS/MS	1	0	2	1	4608200
GYFDAHAIAMDYR	MIHTAGGKGYFDAHAI	HAIAMDYRSIGFRECI	K	G	Y	Y	R	S	3	1	0	2	0	0	0	1	1	1	0	0	1	1	0	0	0	0	2	0	0	13	0	1528.68	sp|Q9Y5J3|HEY1_HUMAN	sp|Q9Y5J3|HEY1_HUMAN	111	123	yes	yes	2;3	0.00023339	91.307	By MS/MS	1	0	6	3	17865000
GYFFPTSAR	VSTFAMVKGYFFPTSA	YFFPTSARDCKFTGNF	K	G	Y	A	R	D	1	1	0	0	0	0	0	1	0	0	0	0	0	2	1	1	1	0	1	0	0	9	0	1044.5	sp|Q9UBM7|DHCR7_HUMAN	sp|Q9UBM7|DHCR7_HUMAN	199	207	yes	yes	2	0.038343	56.916	By matching	1	0	2	1	3136800
GYGFVSFFNK	DMATGKSKGYGFVSFF	GFVSFFNKWDAENAIQ	K	G	Y	N	K	W	0	0	1	0	0	0	0	2	0	0	0	1	0	3	0	1	0	0	1	1	0	10	0	1164.56	sp|P31483|TIA1_HUMAN	sp|P31483|TIA1_HUMAN	148	157	yes	yes	2	0.0013275	99.815	By MS/MS	1	0	2	1	4089200
GYGFVSFYNK	DMATGKSKGYGFVSFY	GFVSFYNKIDAENAIV	K	G	Y	N	K	I	0	0	1	0	0	0	0	2	0	0	0	1	0	2	0	1	0	0	2	1	0	10	0	1180.56	sp|Q01085|TIAR_HUMAN	sp|Q01085|TIAR_HUMAN	139	148	yes	yes	2	6.35e-05	109.29	By MS/MS	1	0	2	1	10095000
GYISPYFINTSK	IEGMKFDRGYISPYFI	PYFINTSKGQKCEFQD	R	G	Y	S	K	G	0	0	1	0	0	0	0	1	0	2	0	1	0	1	1	2	1	0	2	0	0	12	0	1388.7	sp|P10809|CH60_HUMAN	sp|P10809|CH60_HUMAN	222	233	yes	yes	2	0.0042205	63.091	By MS/MS	1	0	3	1	1208200
GYNDDYYEESYFTTR	DAIIYQSKGYNDDYYE	EESYFTTRTYGEPESA	K	G	Y	T	R	T	0	1	1	2	0	0	2	1	0	0	0	0	0	1	0	1	2	0	4	0	0	15	0	1921.76	sp|P50402|EMD_HUMAN	sp|P50402|EMD_HUMAN	89	103	yes	yes	2;3	3.06e-59	167.92	By MS/MS	1	0	4	2	25915000
GYSFTTTAER	IMKIITERGYSFTTTA	SFTTTAEREIVRDIKE	R	G	Y	E	R	E	1	1	0	0	0	0	1	1	0	0	0	0	0	1	0	1	3	0	1	0	0	10	0	1131.52	sp|P63261|ACTG_HUMAN;sp|P60709|ACTB_HUMAN	sp|P63261|ACTG_HUMAN	197	206	yes	no	2	0.0070196	83.869	By MS/MS	1	0	2	1	16462000
GYTAEQVAAVK	EAGGESTKGYTAEQVA	AEQVAAVKRVKQCKDY	K	G	Y	V	K	R	3	0	0	0	0	1	1	1	0	0	0	1	0	0	0	0	1	0	1	2	0	11	0	1135.59	sp|Q9NXW2|DJB12_HUMAN	sp|Q9NXW2|DJB12_HUMAN	93	103	yes	yes	2	0.0031954	81.017	By MS/MS	1	0	2	1	4955000
GYTSWAIGISVADIAESIMK	AYEVIKIKGYTSWAIG	DIAESIMKNIRRVHPV	K	G	Y	M	K	N	3	0	0	1	0	0	1	2	0	4	0	1	1	0	0	3	1	1	1	1	0	20	0	2111.06	sp|P00338|LDHA_HUMAN	sp|P00338|LDHA_HUMAN	246	265	yes	yes	2;3	4.47e-74	166.6	By matching	1	0	2		0
HAAVIVETIK	WQTHSIERHAAVIVET	AVIVETIKKGIHDADA	R	H	A	I	K	K	2	0	0	0	0	0	1	0	1	2	0	1	0	0	0	0	1	0	0	2	0	10	0	1079.63	sp|O75122|CLAP2_HUMAN	sp|O75122|CLAP2_HUMAN	251	260	yes	yes	2	0.0076716	80.916	By MS/MS	1	0	2	1	0
HAAVIVETIKK	WQTHSIERHAAVIVET	VIVETIKKGIHDADAE	R	H	A	K	K	G	2	0	0	0	0	0	1	0	1	2	0	2	0	0	0	0	1	0	0	2	0	11	1	1207.73	sp|O75122|CLAP2_HUMAN	sp|O75122|CLAP2_HUMAN	251	261	yes	yes	2;3	2.85e-13	128.81	By MS/MS	1	0	4	2	1613700
HASPIIPITEFSDIPR	NRVTGNFKHASPIIPI	TEFSDIPRRAPKKPIT	K	H	A	P	R	R	1	1	0	1	0	0	1	0	1	4	0	0	0	1	3	2	1	0	0	0	0	16	0	1791.95	sp|P42167|LAP2B_HUMAN	sp|P42167|LAP2B_HUMAN	304	319	yes	yes	2;3	7.39e-41	149.3	By MS/MS	1	0	5	2	33538000
HAVSDPSIIDSIDINEDER	YGAYDAFKHAVSDPSI	IDINEDEREVIINNIN	K	H	A	E	R	E	1	1	1	4	0	0	2	0	1	4	0	0	0	0	1	3	0	0	0	1	0	19	0	2124	sp|P05198|IF2A_HUMAN	sp|P05198|IF2A_HUMAN	155	173	yes	yes	2;3	1.19e-223	231.21	By MS/MS	1	0	2	2	216050000
HAVSDPSIIDSIDINEDEREVIINNINR	YGAYDAFKHAVSDPSI	VIINNINRRITPQAVK	K	H	A	N	R	R	1	2	4	4	0	0	3	0	1	7	0	0	0	0	1	3	0	0	0	2	0	28	1	3189.59	sp|P05198|IF2A_HUMAN	sp|P05198|IF2A_HUMAN	155	182	yes	yes	3;4	0	305.63	By MS/MS	1	0	3	3	846870000
HAVSDPSIIDSIDINEDEREVIINNINRR	YGAYDAFKHAVSDPSI	IINNINRRITPQAVKI	K	H	A	R	R	I	1	3	4	4	0	0	3	0	1	7	0	0	0	0	1	3	0	0	0	2	0	29	2	3345.69	sp|P05198|IF2A_HUMAN	sp|P05198|IF2A_HUMAN	155	183	yes	yes	4	1.28e-31	77.445	By MS/MS	1	0	1	1	49212000
HDIPDIGTMSEAKPHIITHGFSSR	TICNVVMRHDIPDIGT	ITHGFSSRIGKRVSDI	R	H	D	S	R	I	1	1	0	2	0	0	1	2	3	4	0	1	1	1	2	3	2	0	0	0	0	24	1	2645.3	sp|Q96G21|IMP4_HUMAN	sp|Q96G21|IMP4_HUMAN	171	194	yes	yes	4	0.0025747	32.548	By MS/MS	1	0	1	1	2838900
HEIIIGAGSGPGAGQQQATPGAIIQAGPPR	IVPVKRQRHEIIIGAG	IIQAGPPRCSSIQAPI	R	H	E	P	R	C	5	1	0	0	0	4	1	7	1	5	0	0	0	0	4	1	1	0	0	0	0	30	0	2848.49	sp|Q96DI7|SNR40_HUMAN	sp|Q96DI7|SNR40_HUMAN	22	51	yes	yes	3	2.57e-23	73.676	By MS/MS	1	0	2	1	9494100
HEIIQPFNVIYEK	MGVVECAKHEIIQPFN	PFNVIYEKEGEFVAQF	K	H	E	E	K	E	0	0	1	0	0	1	2	0	1	3	0	1	0	1	1	0	0	0	1	1	0	13	0	1628.86	sp|Q9UQ80|PA2G4_HUMAN	sp|Q9UQ80|PA2G4_HUMAN	299	311	yes	yes	2	0.00025143	84.365	By matching	1	0	1		0
HEIIQWVIQTDSQQ	NAVQGIRRHEIIQWVI	VIQTDSQQ________	R	H	E	Q	Q	-	0	0	0	1	0	4	1	0	1	3	0	0	0	0	0	1	1	1	0	1	0	14	0	1723.85	sp|Q96AG4|LRC59_HUMAN	sp|Q96AG4|LRC59_HUMAN	294	307	yes	yes	2	1.13e-34	150.05	By MS/MS	1	0	2	1	30715000
HEIISIASSNHIGK	KKSAVADKHEIISIAS	ASSNHIGKNIQIIMDR	K	H	E	G	K	N	1	0	1	0	0	0	1	1	2	4	0	1	0	0	0	3	0	0	0	0	0	14	0	1504.8	sp|O15372|EIF3H_HUMAN	sp|O15372|EIF3H_HUMAN	228	241	yes	yes	2;3	2.42e-08	113.65	By MS/MS	1	0	4	2	11641000
HENIIGINDIIR	IKIIIRFRHENIIGIN	IGINDIIRAPTIEQMK	R	H	E	I	R	A	0	1	2	1	0	0	1	1	1	5	0	0	0	0	0	0	0	0	0	0	0	12	0	1405.77	sp|P28482|MK01_HUMAN	sp|P28482|MK01_HUMAN	80	91	yes	yes	3	0.004625	39.561	By MS/MS	1	0	1	1	0
HFHTQTQSIQQSVR	IQGHSAPRHFHTQTQS	QSIQQSVRKFSENPHV	R	H	F	V	R	K	0	1	0	0	0	4	0	0	2	1	0	0	0	1	0	2	2	0	0	1	0	14	0	1695.84	sp|O75319|DUS11_HUMAN	sp|O75319|DUS11_HUMAN	252	265	yes	yes	3	0.00012646	65.219	By MS/MS	1	0	2	1	2173100
HFPIEIDSTDYVSSGPSVR	DSDEKCEKHFPIEIDS	VSSGPSVRNPRARVVV	K	H	F	V	R	N	0	1	0	2	0	0	1	1	1	2	0	0	0	1	2	4	1	0	1	2	0	19	0	2105.01	sp|P82673|RT35_HUMAN	sp|P82673|RT35_HUMAN	146	164	yes	yes	2;3	6.79e-23	120.9	By MS/MS	1	0	4	2	23098000
HFSIHPDTGVITTTTPFIDR	QQIPDHPKHFSIHPDT	TTTPFIDREKCDTYQI	K	H	F	D	R	E	0	1	0	2	0	0	0	1	2	3	0	0	0	2	2	1	5	0	0	1	0	20	0	2254.14	sp|Q08554|DSC1_HUMAN	sp|Q08554|DSC1_HUMAN	293	312	yes	yes	3	4.02e-08	58.024	By matching	1	0	3	1	8910500
HGGGGGGFGGGGFGSR	SSFSCISRHGGGGGGF	GGGGFGSRSIVGIGGT	R	H	G	S	R	S	0	1	0	0	0	0	0	11	1	0	0	0	0	2	0	1	0	0	0	0	0	16	0	1319.58	sp|P35908|K22E_HUMAN	sp|P35908|K22E_HUMAN	46	61	yes	yes	3	0.034562	19.262	By matching	1	0	1		0
HGSGSGQSSSYSPYGSGSGWSSSR	SPSPSRGRHGSGSGQS	GSGWSSSRGPYESGSS	R	H	G	S	R	G	0	1	0	0	0	1	0	6	1	0	0	0	0	0	1	11	0	1	2	0	0	24	0	2347.97	sp|Q86YZ3|HORN_HUMAN	sp|Q86YZ3|HORN_HUMAN	1484	1507	yes	no	3	2.39e-08	57.238	By MS/MS	1	0	2	1	1557500
HGSIGFIPR	HRKFSAPRHGSIGFIP	GSIGFIPRKRSSRHRG	R	H	G	P	R	K	0	1	0	0	0	0	0	2	1	2	0	0	0	1	1	1	0	0	0	0	0	9	0	982.535	sp|P39023|RL3_HUMAN	sp|P39023|RL3_HUMAN	11	19	yes	yes	2	0.00046621	104.2	By MS/MS	1	0	2	1	3316100
HGVQEIEIEIQSQISK	AKEVTQIRHGVQEIEI	EIQSQISKKAAIEKSI	R	H	G	S	K	K	0	0	0	0	0	3	3	1	1	4	0	1	0	0	0	2	0	0	0	1	0	16	0	1836.96	sp|P35527|K1C9_HUMAN	sp|P35527|K1C9_HUMAN	375	390	yes	yes	2;3	3.87e-240	241.32	By MS/MS	1	0	8	3	197990000
HGVQEIEIEIQSQISKK	AKEVTQIRHGVQEIEI	IQSQISKKAAIEKSIE	R	H	G	K	K	A	0	0	0	0	0	3	3	1	1	4	0	2	0	0	0	2	0	0	0	1	0	17	1	1965.05	sp|P35527|K1C9_HUMAN	sp|P35527|K1C9_HUMAN	375	391	yes	yes	3	0.016153	21.359	By matching	1	0	2		0
HGYIGEFEIIDDHR	RFITVMMKHGYIGEFE	FEIIDDHRAGKIVVNI	K	H	G	H	R	A	0	1	0	2	0	0	2	2	2	3	0	0	0	1	0	0	0	0	1	0	0	14	0	1699.8	sp|P62244|RS15A_HUMAN	sp|P62244|RS15A_HUMAN	44	57	yes	yes	3	0.0015855	40.278	By matching	1	0	1		0
HHIEISIIEDPWK	ISPGKQKRHHIEISII	SIIEDPWKSMESADIV	R	H	H	W	K	S	0	0	0	1	0	0	2	0	2	4	0	1	0	0	1	1	0	1	0	0	0	13	0	1615.84	sp|O75616|ERAL1_HUMAN	sp|O75616|ERAL1_HUMAN	180	192	yes	yes	3	0.00021603	58.098	By MS/MS	1	0	1	1	0
HHIPPPGPPGEDYSHR	ENPHVYQRHHIPPPGP	PGEDYSHRRYSWNVKP	R	H	H	H	R	R	0	1	0	1	0	0	1	2	3	1	0	0	0	0	5	1	0	0	1	0	0	16	0	1791.84	sp|O75319|DUS11_HUMAN	sp|O75319|DUS11_HUMAN	277	292	yes	yes	3	0.02807	21.42	By MS/MS	1	0	2	1	1314900
HIANMMGEDPETFTQEDIDR	EEFNIGKRHIANMMGE	FTQEDIDRAIAYIFPS	R	H	I	D	R	A	1	1	1	3	0	1	3	1	1	2	0	0	2	1	1	0	2	0	0	0	0	20	0	2348	sp|P82933|RT09_HUMAN	sp|P82933|RT09_HUMAN	87	106	yes	yes	3	1.02e-18	112.74	By MS/MS	1	0	2	1	10253000
HIAQIMESIPHSPGPTR	KDSIYGSRHIAQIMES	PHSPGPTRIQAIEIFM	R	H	I	T	R	I	1	1	0	0	0	1	1	1	2	3	0	0	1	0	3	2	1	0	0	0	0	17	0	1869.95	sp|Q9NXS2|QPCTL_HUMAN	sp|Q9NXS2|QPCTL_HUMAN	242	258	yes	yes	3	0.0012939	39.982	By matching	1	0	1		0
HIEGISEEAIMEINIPTGIPIVYEIDK	NSIRGIVKHIEGISEE	PIVYEIDKNIKPIKPM	K	H	I	D	K	N	1	0	1	1	0	0	5	2	1	8	0	1	1	0	2	1	1	0	1	1	0	27	0	3022.56	sp|P18669|PGAM1_HUMAN	sp|P18669|PGAM1_HUMAN	196	222	yes	yes	3	8.35e-31	97.388	By MS/MS	1	0	6	1	0
HIEHSTIIYEDPQHHPIIR	SVRMFDIRHIEHSTII	PQHHPIIRICWNKQDP	R	H	I	I	R	I	0	1	0	1	0	1	2	0	4	5	0	0	0	0	2	1	1	0	1	0	0	19	0	2334.19	sp|P61962|DCAF7_HUMAN	sp|P61962|DCAF7_HUMAN	208	226	yes	yes	3	0.0056507	26.412	By MS/MS	1	0	1	1	3226700
HIEIFTDISSR	IGKKFEKRHIEIFTDI	IFTDISSRFSKSQIDI	R	H	I	S	R	F	0	1	0	1	0	0	1	0	1	3	0	0	0	1	0	2	1	0	0	0	0	11	0	1316.67	sp|P13010|XRCC5_HUMAN	sp|P13010|XRCC5_HUMAN	131	141	yes	yes	2	0.0020072	93.345	By MS/MS	1	0	3	2	15329000
HIIAFIIAEIGTSGSIDGNNQIVIK	KIIHRQPKHIIAFIIA	GNNQIVIKGRFQQKQI	K	H	I	I	K	G	2	0	2	1	0	1	1	3	1	8	0	1	0	1	0	2	1	0	0	1	0	25	0	2622.44	sp|P20042|IF2B_HUMAN	sp|P20042|IF2B_HUMAN	235	259	yes	yes	3	1.85e-08	56.882	By matching	1	0	2		0
HIIIAVANDEEINQIIK	KKGRVTPRHIIIAVAN	EEINQIIKGVTIASGG	R	H	I	I	K	G	2	0	2	1	0	1	2	0	1	6	0	1	0	0	0	0	0	0	0	1	0	17	0	1932.07	sp|O75367|H2AY_HUMAN;sp|Q9P0M6|H2AW_HUMAN	sp|O75367|H2AY_HUMAN	80	96	yes	no	3	1.58e-71	132.08	By MS/MS	1	0	2	1	0
HIIIIQNK	AIEIMKIKHIIIIQNK	HIIIIQNKIDIVKESQ	K	H	I	N	K	I	0	0	1	0	0	1	0	0	1	4	0	1	0	0	0	0	0	0	0	0	0	8	0	977.602	sp|P41091|IF2G_HUMAN;sp|Q2VIR3|IF2GL_HUMAN	sp|P41091|IF2G_HUMAN	184	191	yes	no	2	1.26e-12	127.84	By MS/MS	1	0	1	1	10788000
HIIMSQQTIR	QRSAAHMRHIIMSQQT	IMSQQTIRNVPPIVFV	R	H	I	I	R	N	0	1	0	0	0	2	0	0	1	3	0	0	1	0	0	1	1	0	0	0	0	10	0	1225.66	sp|Q8N0V3|RBFA_HUMAN	sp|Q8N0V3|RBFA_HUMAN	165	174	yes	yes	2	0.014632	50.353	By MS/MS	1	0	1	1	0
HIISAGDGEVK	YSMVSTDRHIISAGDG	SAGDGEVKAWIWAEMI	R	H	I	V	K	A	1	0	0	1	0	0	1	2	1	2	0	1	0	0	0	1	0	0	0	1	0	11	0	1124.58	sp|Q86W42|THOC6_HUMAN	sp|Q86W42|THOC6_HUMAN	88	98	yes	yes	2	0.010372	60.255	By MS/MS	1	0	2	1	2346600
HIMGQNVADYMR	FNAEVHRKHIMGQNVA	QNVADYMRYIMEEDED	K	H	I	M	R	Y	1	1	1	1	0	1	0	1	1	1	0	0	2	0	0	0	0	0	1	1	0	12	0	1433.65	sp|P46777|RL5_HUMAN	sp|P46777|RL5_HUMAN	198	209	yes	yes	2;3	1.56e-53	165.58	By MS/MS	1	0	16	8	610190000
HIMIPDFDIIEDIESK	YQNITVHRHIMIPDFD	IIEDIESKIQPGSQQA	R	H	I	S	K	I	0	0	0	3	0	0	2	0	1	5	0	1	1	1	1	1	0	0	0	0	0	16	0	1913.94	sp|P13010|XRCC5_HUMAN	sp|P13010|XRCC5_HUMAN	82	97	yes	yes	2;3	3.44e-88	164.41	By MS/MS	1	0	7	4	80411000
HIMQDIR	RGINFRTRHIMQDIRM	RHIMQDIRMIMPHSKA	R	H	I	I	R	M	0	1	0	1	0	1	0	0	1	2	0	0	1	0	0	0	0	0	0	0	0	7	0	911.465	sp|Q8TDN6|BRX1_HUMAN	sp|Q8TDN6|BRX1_HUMAN	76	82	yes	yes	2	1.24e-18	133.81	By MS/MS	1	0	2	1	4531400
HIPGAFFIGAER	RQGEGGVRHIPGAFFI	AFFIGAERGYSWYKGQ	R	H	I	E	R	G	2	1	0	0	0	0	1	2	1	2	0	0	0	2	1	0	0	0	0	0	0	12	0	1313.69	sp|Q9NUD5|ZCHC3_HUMAN	sp|Q9NUD5|ZCHC3_HUMAN	313	324	yes	yes	3	0.0072054	37.18	By MS/MS	1	0	1	1	0
HIPSTEPDPHVVR	INEEISVKHIPSTEPD	EPDPHVVRIGWSIDSC	K	H	I	V	R	I	0	1	0	1	0	0	1	0	2	1	0	0	0	0	3	1	1	0	0	2	0	13	0	1482.76	sp|Q9BUJ2|HNRL1_HUMAN	sp|Q9BUJ2|HNRL1_HUMAN	271	283	yes	yes	3	0.0025501	49.448	By MS/MS	1	0	2	1	1325500
HIQIAIR	KKTRIIPRHIQIAIRN	RHIQIAIRNDEEINKI	R	H	I	I	R	N	1	1	0	0	0	1	0	0	1	3	0	0	0	0	0	0	0	0	0	0	0	7	0	849.518	sp|Q99878|H2A1J_HUMAN;sp|Q96KK5|H2A1H_HUMAN;sp|Q9BTM1|H2AJ_HUMAN;sp|Q93077|H2A1C_HUMAN;sp|Q7L7L0|H2A3_HUMAN;sp|P20671|H2A1D_HUMAN;sp|P0C0S8|H2A1_HUMAN;sp|P04908|H2A1B_HUMAN;sp|P16104|H2AX_HUMAN;sp|Q96QV6|H2A1A_HUMAN;sp|Q16777|H2A2C_HUMAN;sp|Q6FI13|H2A2A_HUMAN	sp|Q16777|H2A2C_HUMAN	83	89	no	no	2	0.00013215	108.24	By MS/MS	1	0	2	1	4339900
HITDAYFK	ISNVKIPKHITDAYFK	HITDAYFKKKKIRKPR	K	H	I	F	K	K	1	0	0	1	0	0	0	0	1	1	0	1	0	1	0	0	1	0	1	0	0	8	0	993.492	sp|Q02878|RL6_HUMAN	sp|Q02878|RL6_HUMAN	211	218	yes	yes	2	9.98e-28	150.4	By MS/MS	1	0	5	2	270730000
HITDAYFKK	ISNVKIPKHITDAYFK	ITDAYFKKKKIRKPRH	K	H	I	K	K	K	1	0	0	1	0	0	0	0	1	1	0	2	0	1	0	0	1	0	1	0	0	9	1	1121.59	sp|Q02878|RL6_HUMAN	sp|Q02878|RL6_HUMAN	211	219	yes	yes	2	0.0018462	95.502	By matching	1	0	1		0
HIVISGGSTMYPGIPSR	DTRSEFYKHIVISGGS	MYPGIPSRIEREIKQI	K	H	I	S	R	I	0	1	0	0	0	0	0	3	1	3	0	0	1	0	2	3	1	0	1	1	0	17	0	1770.91	sp|P61160|ARP2_HUMAN	sp|P61160|ARP2_HUMAN	300	316	yes	yes	3	0.021064	22.967	By matching	1	0	1		0
HIVQTHYYNYR	GNHKSRHRHIVQTHYY	QTHYYNYRVSFIIPEC	R	H	I	Y	R	V	0	1	1	0	0	1	0	0	2	1	0	0	0	0	0	0	1	0	3	1	0	11	0	1492.72	sp|O75818|RPP40_HUMAN	sp|O75818|RPP40_HUMAN	31	41	yes	yes	2;3	0.00012706	102.53	By MS/MS	1	0	4	2	5304800
HIVSPEAIDIIDK	NFIHSENRHIVSPEAI	EAIDIIDKIIRYDHQQ	R	H	I	D	K	I	1	0	0	2	0	0	1	0	1	4	0	1	0	0	1	1	0	0	0	1	0	13	0	1448.79	sp|P19784|CSK22_HUMAN	sp|P19784|CSK22_HUMAN	292	304	yes	yes	2;3	2.66e-06	111.88	By MS/MS	1	0	3	2	57661000
HIYIAEEER	DRYPDNIKHIYIAEEE	IYIAEEERHRKQARKV	K	H	I	E	R	H	1	1	0	0	0	0	3	0	1	2	0	0	0	0	0	0	0	0	1	0	0	9	0	1158.57	sp|Q9P031|TAP26_HUMAN	sp|Q9P031|TAP26_HUMAN	95	103	yes	yes	2	0.0098122	87.258	By matching	1	0	1		0
HIYVVVDGSR	QVRIGMMRHIYVVVDG	YVVVDGSRTMEDQDIK	R	H	I	S	R	T	0	1	0	1	0	0	0	1	1	1	0	0	0	0	0	1	0	0	1	3	0	10	0	1143.6	sp|Q6P1K8|T2H2L_HUMAN;sp|Q13888|TF2H2_HUMAN	sp|Q6P1K8|T2H2L_HUMAN	60	69	yes	no	2	0.025142	56.404	By matching	1	0	2	1	2098700
HNAVNATIIDSWVDIAIFQIK	IFSIFGQKHNAVNATI	DIAIFQIKEGSSKEKA	K	H	N	I	K	E	3	0	2	2	0	1	0	0	1	5	0	1	0	1	0	1	1	1	0	2	0	21	0	2367.26	sp|Q13155|AIMP2_HUMAN	sp|Q13155|AIMP2_HUMAN	225	245	yes	yes	3	0.0021005	31.917	By MS/MS	1	0	1	1	3092600
HNNIDIVIIR	SIPGYMTRHNNIDIVI	NIDIVIIREQTEGEYS	R	H	N	I	R	E	0	1	2	1	0	0	0	0	1	4	0	0	0	0	0	0	0	0	0	1	0	10	0	1205.69	sp|O43837|IDH3B_HUMAN	sp|O43837|IDH3B_HUMAN	155	164	yes	yes	2	0.011916	67.214	By matching	1	0	2	1	4409400
HPDVEVDGFSEIR	WKVGHSIRHPDVEVDG	VDGFSEIRWDDQQKVK	R	H	P	I	R	W	0	1	0	2	0	0	2	1	1	1	0	0	0	1	1	1	0	0	0	2	0	13	0	1498.71	sp|P09874|PARP1_HUMAN	sp|P09874|PARP1_HUMAN	66	78	yes	yes	2	0.0019954	57.434	By MS/MS	1	0	1	1	2911100
HPEQIFPR	KRARPVMKHPEQIFPR	HPEQIFPRQRAIQWGE	K	H	P	P	R	Q	0	1	0	0	0	1	1	0	1	1	0	0	0	1	2	0	0	0	0	0	0	8	0	1022.53	sp|P82933|RT09_HUMAN	sp|P82933|RT09_HUMAN	127	134	yes	yes	2	5.24e-27	143.73	By MS/MS	1	0	2	1	20094000
HPGSFDVVHVK	GVITNRERHPGSFDVV	SFDVVHVKDANGNSFA	R	H	P	V	K	D	0	0	0	1	0	0	0	1	2	0	0	1	0	1	1	1	0	0	0	3	0	11	0	1220.63	sp|P62701|RS4X_HUMAN;sp|P22090|RS4Y1_HUMAN	sp|P62701|RS4X_HUMAN	201	211	yes	no	3	0.00017762	100.88	By matching	1	0	2	1	2092400
HPGYSTQTHVNDIMIVK	IKASKSFRHPGYSTQT	VNDIMIVKINSQARIS	R	H	P	V	K	I	0	0	1	1	0	1	0	1	2	2	0	1	1	0	1	1	2	0	1	2	0	17	0	1938.96	sp|P49862|KLK7_HUMAN	sp|P49862|KLK7_HUMAN	101	117	yes	yes	3	1.56e-09	90.348	By MS/MS	1	0	1	1	5315800
HQEGEIFDTEK	KKKIRKPRHQEGEIFD	GEIFDTEKEKYEITEQ	R	H	Q	E	K	E	0	0	0	1	0	1	3	1	1	1	0	1	0	1	0	0	1	0	0	0	0	11	0	1331.6	sp|Q02878|RL6_HUMAN	sp|Q02878|RL6_HUMAN	227	237	yes	yes	2	2.79e-80	184.1	By MS/MS	1	0	2	1	67836000
HQEGEIFDTEKEK	KKKIRKPRHQEGEIFD	IFDTEKEKYEITEQRK	R	H	Q	E	K	Y	0	0	0	1	0	1	4	1	1	1	0	2	0	1	0	0	1	0	0	0	0	13	1	1588.74	sp|Q02878|RL6_HUMAN	sp|Q02878|RL6_HUMAN	227	239	yes	yes	2;3	3.43e-14	132.08	By MS/MS	1	0	4	2	5059700
HQEGEIFDTEKEKYEITEQR	KKKIRKPRHQEGEIFD	KYEITEQRKIDQKAVD	R	H	Q	Q	R	K	0	1	0	1	0	2	6	1	1	2	0	2	0	1	0	0	2	0	1	0	0	20	2	2508.18	sp|Q02878|RL6_HUMAN	sp|Q02878|RL6_HUMAN	227	246	yes	yes	3;4	4.81e-283	250.83	By MS/MS	1	0	4	2	69260000
HQTIVITIPTVAFIEDK	INVHSMIKHQTIVITI	TVAFIEDKIIWQDSRY	K	H	Q	D	K	I	1	0	0	1	0	1	1	0	1	4	0	1	0	1	1	0	3	0	0	2	0	17	0	1924.07	sp|Q9BYD3|RM04_HUMAN	sp|Q9BYD3|RM04_HUMAN	256	272	yes	yes	2;3	9.8e-52	154.49	By MS/MS	1	0	6	3	36232000
HSIASSEYPVR	IITNSNVRHSIASSEY	ASSEYPVRRRQCEEVA	R	H	S	V	R	R	1	1	0	0	0	0	1	0	1	1	0	0	0	0	1	3	0	0	1	1	0	11	0	1244.61	sp|P51570|GALK1_HUMAN	sp|P51570|GALK1_HUMAN	229	239	yes	yes	2	0.0016191	95.477	By MS/MS	1	0	2	1	2975800
HSIHEEENNIFK	DVPCTTDRHSIHEEEN	EEENNIFKRSRKKERQ	R	H	S	F	K	R	0	0	2	0	0	0	3	0	2	2	0	1	0	1	0	1	0	0	0	0	0	12	0	1495.71	sp|Q96CB9|NSUN4_HUMAN	sp|Q96CB9|NSUN4_HUMAN	263	274	yes	yes	3	0.00020156	78.324	By MS/MS	1	0	2	1	3000300
HSSVYPTQEEIEAVQNMVSHTER	DDRHVMAKHSSVYPTQ	NMVSHTERAIKAVSDW	K	H	S	E	R	A	1	1	1	0	0	2	4	0	2	1	0	0	1	0	1	3	2	0	1	3	0	23	0	2670.23	sp|Q12906|ILF3_HUMAN	sp|Q12906|ILF3_HUMAN	18	40	yes	yes	3	0.011024	22.569	By matching	1	0	2	1	13065000
HTGFIEISQHSQEFINR	IQFVPKRKHTGFIEIS	HSQEFINRIKKAKT__	K	H	T	N	R	I	0	1	1	0	0	2	2	1	2	3	0	0	0	2	0	2	1	0	0	0	0	17	0	2042	sp|Q7L0Y3|MRRP1_HUMAN	sp|Q7L0Y3|MRRP1_HUMAN	381	397	yes	yes	3;4	1.93e-81	173.28	By MS/MS	1	0	3	1	6735300
HTGPNSPDTANDGFVR	VEMDWVIKHTGPNSPD	TANDGFVRIRGIPFGC	K	H	T	V	R	I	1	1	2	2	0	0	0	2	1	0	0	0	0	1	2	1	2	0	0	1	0	16	0	1683.76	sp|P31943|HNRH1_HUMAN;sp|P55795|HNRH2_HUMAN	sp|P31943|HNRH1_HUMAN	99	114	yes	no	2;3	1.92e-09	94.487	By MS/MS	1	0	4	2	9586900
HTRPTFSGQQIFAIEK	IDKDGKRKHTRPTFSG	QQIFAIEKTFEQTKYI	K	H	T	E	K	T	1	1	0	0	0	2	1	1	1	2	0	1	0	2	1	1	2	0	0	0	0	16	1	1858.97	sp|P78426|NKX61_HUMAN	sp|P78426|NKX61_HUMAN	238	253	yes	yes	3	0.00069262	47.639	By MS/MS	1	0	2	1	1590800
HVAAGTQQPYTDGVR	KAHQDAQRHVAAGTQQ	QPYTDGVRMEEIVEGC	R	H	V	V	R	M	2	1	0	1	0	2	0	2	1	0	0	0	0	0	1	0	2	0	1	2	0	15	0	1598.78	sp|P14923|PLAK_HUMAN	sp|P14923|PLAK_HUMAN	541	555	yes	yes	2;3	7.84e-05	61.409	By MS/MS	1	0	4	2	1237400
HVAEVIEYTK	KTVYSIIRHVAEVIEY	AEVIEYTKDEQIESIF	R	H	V	T	K	D	1	0	0	0	0	0	2	0	1	1	0	1	0	0	0	0	1	0	1	2	0	10	0	1187.62	sp|P05198|IF2A_HUMAN	sp|P05198|IF2A_HUMAN	114	123	yes	yes	2	5.31e-20	128.01	By MS/MS	1	0	3	3	57939000
HVAEVIEYTKDEQIESIFQR	KTVYSIIRHVAEVIEY	QIESIFQRTAWVFDDK	R	H	V	Q	R	T	1	1	0	1	0	2	4	0	1	3	0	1	0	1	0	1	1	0	1	2	0	20	1	2433.22	sp|P05198|IF2A_HUMAN	sp|P05198|IF2A_HUMAN	114	133	yes	yes	3;4	0	304.09	By MS/MS	1	0	9	7	328710000
HVEDVPAFQAIGSINDIQFFR	YIYTGISKHVEDVPAF	INDIQFFRYNSKDRKS	K	H	V	F	R	Y	2	1	1	2	0	2	1	1	1	3	0	0	0	3	1	1	0	0	0	2	0	21	0	2402.2	sp|P25311|ZA2G_HUMAN	sp|P25311|ZA2G_HUMAN	40	60	yes	yes	3	4.45e-06	54.225	By MS/MS	1	0	3	2	14202000
HVFGESDEIIGQK	VIGHSERRHVFGESDE	SDEIIGQKVAHAIAEG	R	H	V	Q	K	V	0	0	0	1	0	1	2	2	1	2	0	1	0	1	0	1	0	0	0	1	0	13	0	1457.72	sp|P60174|TPIS_HUMAN	sp|P60174|TPIS_HUMAN	138	150	yes	yes	2	0.01708	37.613	By MS/MS	1	0	1	1	0
HVNIDHIHVGWYQSTYYGSFVTR	MEMMRSIRHVNIDHIH	YYGSFVTRAIIDSQFS	R	H	V	T	R	A	0	1	1	1	0	1	0	2	3	2	0	0	0	1	0	2	2	1	3	3	0	23	0	2778.33	sp|O15372|EIF3H_HUMAN	sp|O15372|EIF3H_HUMAN	109	131	yes	yes	4	0.000182	41.672	By MS/MS	1	0	1	1	4695400
HVVFGQVIK	PTPHIDGKHVVFGQVI	VVFGQVIKGIGVARII	K	H	V	I	K	G	0	0	0	0	0	1	0	1	1	1	0	1	0	1	0	0	0	0	0	3	0	9	0	1025.6	sp|Q08752|PPID_HUMAN	sp|Q08752|PPID_HUMAN	146	154	yes	yes	2	0.0037712	67.897	By MS/MS	1	0	1	1	0
HWGGNVIGPK	DRYDEIRRHWGGNVIG	GGNVIGPKSVARIAKI	R	H	W	P	K	S	0	0	1	0	0	0	0	3	1	1	0	1	0	0	1	0	0	1	0	1	0	10	0	1063.56	sp|P62424|RL7A_HUMAN	sp|P62424|RL7A_HUMAN	236	245	yes	yes	2	0.0082689	78.098	By MS/MS	1	0	2	1	12631000
HWPFQVINDGDKPK	PVVQSDMKHWPFQVIN	INDGDKPKVQVSYKGE	K	H	W	P	K	V	0	0	1	2	0	1	0	1	1	1	0	2	0	1	2	0	0	1	0	1	0	14	1	1679.84	sp|P08107|HSP71_HUMAN	sp|P08107|HSP71_HUMAN	89	102	yes	yes	2;3	4.17e-25	134.61	By MS/MS	1	0	4	2	11363000
HYQEEGQGTEVVQGVIIGIVVEDR	IVVIKIIKHYQEEGQG	IGIVVEDRIEITNCFP	K	H	Y	D	R	I	0	1	0	1	0	3	4	4	1	3	0	0	0	0	0	0	1	0	1	5	0	24	0	2653.33	sp|O15372|EIF3H_HUMAN	sp|O15372|EIF3H_HUMAN	52	75	yes	yes	3	5.35e-18	75.529	By MS/MS	1	0	1	1	22095000
IAAAGIDVTSPEPIPTNHPIITIK	YQAIASGKIAAAGIDV	NHPIITIKNCVIIPHI	K	I	A	I	K	N	3	0	1	1	0	0	1	1	1	6	0	1	0	0	4	1	3	0	0	1	0	24	0	2467.37	sp|Q9UBQ7|GRHPR_HUMAN	sp|Q9UBQ7|GRHPR_HUMAN	263	286	yes	yes	3	0.0011065	28.299	By MS/MS	1	0	1	1	0
IAAAIIGGVDQIHIKPGAK	AWNPFRSKIAAAIIGG	IHIKPGAKVIYIGAAS	K	I	A	A	K	V	4	0	0	1	0	1	0	3	1	5	0	2	0	0	1	0	0	0	0	1	0	19	1	1871.1	sp|P22087|FBRL_HUMAN	sp|P22087|FBRL_HUMAN	144	162	yes	yes	2;3;4	9.27e-74	162.59	By MS/MS	1	0	6	3	111120000
IAAAIINTPDIR	NPPINGARIAAAIINT	IINTPDIRKQWIQEVK	R	I	A	I	R	K	3	1	1	1	0	0	0	0	0	4	0	0	0	0	1	0	1	0	0	0	0	12	0	1266.73	sp|P00505|AATM_HUMAN	sp|P00505|AATM_HUMAN	326	337	yes	yes	2	2.93e-09	121.68	By MS/MS	1	0	2	1	7462600
IAADDFR	IIQIDNARIAADDFRI	RIAADDFRIKYENEVA	R	I	A	F	R	I	2	1	0	2	0	0	0	0	0	1	0	0	0	1	0	0	0	0	0	0	0	7	0	806.392	sp|P13645|K1C10_HUMAN;sp|Q7Z3Y7|K1C28_HUMAN;sp|Q2M2I5|K1C24_HUMAN;sp|Q14525|KT33B_HUMAN;sp|Q15323|K1H1_HUMAN;sp|P05783|K1C18_HUMAN;sp|Q14532|K1H2_HUMAN;sp|O76014|KRT37_HUMAN;sp|Q92764|KRT35_HUMAN;sp|O76015|KRT38_HUMAN;sp|O76013|KRT36_HUMAN;sp|P08779|K1C16_HUMAN;sp|P19012|K1C15_HUMAN;sp|P02533|K1C14_HUMAN;sp|P08727|K1C19_HUMAN;sp|Q04695|K1C17_HUMAN	sp|P13645|K1C10_HUMAN	229	235	no	no	2	1.18e-27	151.17	By MS/MS	1	0	2	1	410810000
IAAEEYAEIITQR				I	A	Q	R		3	1	0	0	0	1	3	0	0	3	0	0	0	0	0	0	1	0	1	0	0	13	0	1505.77		REV__sp|C9JLR9|CK095_HUMAN			yes	yes	2	0.0054823	55.261	By MS/MS	1	0	4	2	41025000	+
IAAQEVPIEIKPVNPSPISQIQR	RYPIAINRIAAQEVPI	SPISQIQRMEPKQMFW	R	I	A	Q	R	M	2	1	1	0	0	3	2	0	0	5	0	1	0	0	4	2	0	0	0	2	0	23	1	2526.42	sp|O14734|ACOT8_HUMAN	sp|O14734|ACOT8_HUMAN	178	200	yes	yes	3	3.56e-07	59.539	By MS/MS	1	0	2	1	12986000
IAAVDATVNQVIASR	EQTKGKVKIAAVDATV	VNQVIASRYGIRGFPT	K	I	A	S	R	Y	4	1	1	1	0	1	0	0	0	2	0	0	0	0	0	1	1	0	0	3	0	15	0	1526.84	sp|Q15084|PDIA6_HUMAN	sp|Q15084|PDIA6_HUMAN	217	231	yes	yes	2	0.019747	32.702	By matching	1	0	1		0
IADFGIAK	IDENGVIKIADFGIAK	IADFGIAKSFGSPNRA	K	I	A	A	K	S	2	0	0	1	0	0	0	1	0	2	0	1	0	1	0	0	0	0	0	0	0	8	0	833.465	sp|P50613|CDK7_HUMAN;sp|Q9C098|DCLK3_HUMAN;sp|P52333|JAK3_HUMAN	sp|P50613|CDK7_HUMAN	153	160	yes	no	2	0.018243	69.628	By MS/MS	1	0	1	1	0
IADFGIAR	ITRDGVIKIADFGIAR	IADFGIARAFSIAKNS	K	I	A	A	R	A	2	1	0	1	0	0	0	1	0	2	0	0	0	1	0	0	0	0	0	0	0	8	0	861.471	sp|P50750|CDK9_HUMAN;sp|Q00535|CDK5_HUMAN;sp|P06493|CDK1_HUMAN;sp|P24941|CDK2_HUMAN;sp|Q00526|CDK3_HUMAN;sp|Q00534|CDK6_HUMAN;sp|Q8IZL9|CDK20_HUMAN;sp|Q96Q40|CDK15_HUMAN;sp|O94921|CDK14_HUMAN;sp|Q07002|CDK18_HUMAN;sp|Q00536|CDK16_HUMAN;sp|P51451|BLK_HUMAN;sp|P06239|LCK_HUMAN;sp|P07948|LYN_HUMAN;sp|Q00537|CDK17_HUMAN;sp|P08631|HCK_HUMAN;sp|P09769|FGR_HUMAN;sp|P06241|FYN_HUMAN;sp|P07947|YES_HUMAN;s…	sp|P50750|CDK9_HUMAN	165	172	no	no	2	1.08e-07	117.1	By MS/MS	1	0	2	1	8121800
IADFGWSVHAPSIR	IGIKGEIKIADFGWSV	SVHAPSIRRKTMCGTI	K	I	A	I	R	R	2	1	0	1	0	0	0	1	1	2	0	0	0	1	1	2	0	1	0	1	0	14	0	1554.79	sp|Q96GD4|AURKB_HUMAN	sp|Q96GD4|AURKB_HUMAN	216	229	yes	yes	2;3	0.0011938	54.898	By MS/MS	1	0	3	2	10832000
IADPEHDHTGFITEYVATR	ICDFGIARIADPEHDH	ITEYVATRWYRAPEIM	R	I	A	T	R	W	2	1	0	2	0	0	2	1	2	2	0	0	0	1	1	0	3	0	1	1	0	19	0	2171.03	sp|P27361|MK03_HUMAN	sp|P27361|MK03_HUMAN	190	208	yes	yes	3;4	1.83e-23	123.55	By MS/MS	1	0	3	2	15187000
IAEFGAAGVNR	PTSAPGSRIAEFGAAG	FGAAGVNRISIGIQSI	R	I	A	N	R	I	3	1	1	0	0	0	1	2	0	1	0	0	0	1	0	0	0	0	0	1	0	11	0	1103.57	sp|Q9HA92|RSAD1_HUMAN	sp|Q9HA92|RSAD1_HUMAN	142	152	yes	yes	2	0.0090461	62.466	By MS/MS	1	0	2	1	1561500
IAEGAQQGDPISR	RFAGFCRKIAEGAQQG	QQGDPISRYIFRKAGE	K	I	A	S	R	Y	2	1	0	1	0	2	1	2	0	2	0	0	0	0	1	1	0	0	0	0	0	13	0	1340.67	sp|Q9UJ70|NAGK_HUMAN	sp|Q9UJ70|NAGK_HUMAN	220	232	yes	yes	2	0.035711	33.787	By MS/MS	1	0	1	1	0
IAEGEQIISGGVFNK	KCCVDISKIAEGEQII	ISGGVFNKQKSHDDIV	K	I	A	N	K	Q	1	0	1	0	0	1	2	3	0	3	0	1	0	1	0	1	0	0	0	1	0	15	0	1560.81	sp|P30260|CDC27_HUMAN	sp|P30260|CDC27_HUMAN	85	99	yes	yes	2	0.00026895	63.681	By MS/MS	1	0	1	1	5997200
IAEGVNSIIQMAGIIAR	EIGYTHMKIAEGVNSI	QMAGIIARICQKTMAP	K	I	A	A	R	I	3	1	1	0	0	1	1	2	0	5	0	0	1	0	0	1	0	0	0	1	0	17	0	1754.97	sp|P35250|RFC2_HUMAN	sp|P35250|RFC2_HUMAN	327	343	yes	yes	2;3	8.47e-162	215.48	By MS/MS	1	0	9	6	222170000
IAEIEAEMAR	________________	EIEAEMARTQKNKATA	K	I	A	A	R	T	3	1	0	0	0	0	3	0	0	2	0	0	1	0	0	0	0	0	0	0	0	10	0	1131.56	sp|Q9Y295|DRG1_HUMAN	sp|Q9Y295|DRG1_HUMAN	8	17	yes	yes	2	0.0013749	99.568	By MS/MS	1	0	2	2	24942000
IAEIEEAIQK	AIKDARNKIAEIEEAI	EIEEAIQKAKQDMARI	K	I	A	Q	K	A	2	0	0	0	0	1	3	0	0	3	0	1	0	0	0	0	0	0	0	0	0	10	0	1142.62	sp|P13647|K2C5_HUMAN	sp|P13647|K2C5_HUMAN	432	441	yes	yes	2	6.19e-78	179.53	By MS/MS	1	0	2	1	57812000
IAEKIDEFIATGK	KIPGVGTKIAEKIDEF	DEFIATGKIRKIEKIR	K	I	A	G	K	I	2	0	0	1	0	0	2	1	0	3	0	2	0	1	0	0	1	0	0	0	0	13	1	1433.78	sp|P06746|DPOLB_HUMAN	sp|P06746|DPOLB_HUMAN	69	81	yes	yes	2;3	1.89e-05	112.96	By MS/MS	1	0	4	2	5721400
IAEPSQIIK	GQATNIQRIAEPSQII	AEPSQIIKSAIVHIIN	R	I	A	I	K	S	1	0	0	0	0	1	1	0	0	3	0	1	0	0	1	1	0	0	0	0	0	9	0	997.581	sp|P14923|PLAK_HUMAN	sp|P14923|PLAK_HUMAN	116	124	yes	yes	2	0.02695	63.216	By matching	1	0	1		0
IAEYYGIYR	CGPYHKQRIAEYYGIY	AEYYGIYRDIFHGATF	R	I	A	Y	R	D	1	1	0	0	0	0	1	1	0	2	0	0	0	0	0	0	0	0	3	0	0	9	0	1146.57	sp|Q96DV4|RM38_HUMAN	sp|Q96DV4|RM38_HUMAN	151	159	yes	yes	2	1.05e-08	122.52	By MS/MS	1	0	2	1	9841700
IAFAITAIK	TNIDGRRKIAFAITAI	AFAITAIKGVGRRYAH	K	I	A	I	K	G	3	0	0	0	0	0	0	0	0	3	0	1	0	1	0	0	1	0	0	0	0	9	0	946.585	sp|P62269|RS18_HUMAN	sp|P62269|RS18_HUMAN	26	34	yes	yes	2	0.013397	61.161	By matching	1	0	1		0
IAFIIFK	ARGSGIHRIAFIIFKQ	RIAFIIFKQDQPIDFS	R	I	A	F	K	Q	1	0	0	0	0	0	0	0	0	3	0	1	0	2	0	0	0	0	0	0	0	7	0	850.532	sp|Q96DV4|RM38_HUMAN	sp|Q96DV4|RM38_HUMAN	268	274	yes	yes	1;2	0.010788	98.03	By MS/MS	1	0	4	2	17638000
IAGAGIIFVGGGIGGTIIYAK	SSGITTGKIAGAGIIF	GGTIIYAKWDSHFRES	K	I	A	A	K	W	3	0	0	0	0	0	0	7	0	6	0	1	0	1	0	0	1	0	1	1	0	21	0	1947.12	sp|Q16891|IMMT_HUMAN	sp|Q16891|IMMT_HUMAN	46	66	yes	yes	2	9.9e-05	50.957	By matching	1	0	1		0
IAGDHIEYYK	SSRIREAKIAGDHIEY	GDHIEYYKASSEMAIY	K	I	A	Y	K	A	1	0	0	1	0	0	1	1	1	2	0	1	0	0	0	0	0	0	2	0	0	10	0	1207.59	sp|Q15070|OXA1L_HUMAN	sp|Q15070|OXA1L_HUMAN	188	197	yes	yes	2	0.0082236	78.342	By MS/MS	1	0	2	1	11197000
IAGTIGGDIR				I	A	I	R		1	1	0	1	0	0	0	3	0	3	0	0	0	0	0	0	1	0	0	0	0	10	0	971.54		REV__sp|Q12873|CHD3_HUMAN			yes	yes	2	0.009471	71.614	By matching	1	0	3	1	1755200	+
IAIDIEIATYR	YQEIMNTKIAIDIEIA	DIEIATYRTIIEGEES	K	I	A	Y	R	T	2	1	0	1	0	0	1	0	0	4	0	0	0	0	0	0	1	0	1	0	0	11	0	1276.7	sp|P04264|K2C1_HUMAN;sp|P14136|GFAP_HUMAN;sp|Q6KB66|K2C80_HUMAN	sp|P04264|K2C1_HUMAN	473	483	no	no	2	2.6e-19	134.13	By MS/MS	1	0	8	6	76470000
IAIDVEIATYR	YQEIMNVKIAIDVEIA	DVEIATYRKIIEGEEC	K	I	A	Y	R	K	2	1	0	1	0	0	1	0	0	3	0	0	0	0	0	0	1	0	1	1	0	11	0	1262.69	sp|P35908|K22E_HUMAN;sp|Q5XKE5|K2C79_HUMAN;sp|Q01546|K22O_HUMAN;sp|P02538|K2C6A_HUMAN;sp|P48668|K2C6C_HUMAN;sp|O95678|K2C75_HUMAN;sp|P13647|K2C5_HUMAN	sp|P35908|K22E_HUMAN	471	481	no	no	2	0.00013926	101.71	By MS/MS	1	0	9	9	93508000
IAIGSFVEEYNNK	VRPDKRFRIAIGSFVE	FVEEYNNKVQIVGIDE	R	I	A	N	K	V	1	0	2	0	0	0	2	1	0	2	0	1	0	1	0	1	0	0	1	1	0	13	0	1482.74	sp|P61962|DCAF7_HUMAN	sp|P61962|DCAF7_HUMAN	34	46	yes	yes	2	0.00078417	71.879	By MS/MS	1	0	2	1	15153000
IAIPGIAGAGNSVIIVSNINPER	AAAAAAGRIAIPGIAG	VSNINPERVTPQSIFI	R	I	A	E	R	V	3	1	3	0	0	0	1	3	0	6	0	0	0	0	2	2	0	0	0	2	0	23	0	2274.27	sp|P26599|PTBP1_HUMAN	sp|P26599|PTBP1_HUMAN	326	348	yes	yes	3	8.65e-05	44.863	By MS/MS	1	0	1	1	12158000
IAIQIHPDRNPDDPQAQEK	DIKKAYRKIAIQIHPD	DDPQAQEKFQDIGAAY	K	I	A	E	K	F	2	1	1	3	0	3	1	0	1	3	0	1	0	0	3	0	0	0	0	0	0	19	1	2184.09	sp|Q9UBS4|DJB11_HUMAN	sp|Q9UBS4|DJB11_HUMAN	48	66	yes	yes	3	0.00039139	48.288	By MS/MS	1	0	2	1	7215400
IAITDNAIIAR	YGKINKKRIAITDNAI	TDNAIIARSIGKYGII	R	I	A	A	R	S	3	1	1	1	0	0	0	0	0	4	0	0	0	0	0	0	1	0	0	0	0	11	0	1169.68	sp|P18124|RL7_HUMAN	sp|P18124|RL7_HUMAN	167	177	yes	yes	2	3.33e-05	110.39	By MS/MS	1	0	2	1	5419100
IAMIEEDIIAIK	THFVDSEKIAMIEEDI	EEDIIAIKSPSKENIA	K	I	A	I	K	S	2	0	0	1	0	0	2	0	0	5	0	1	1	0	0	0	0	0	0	0	0	12	0	1357.75	sp|Q6NVY1|HIBCH_HUMAN	sp|Q6NVY1|HIBCH_HUMAN	222	233	yes	yes	2	0.0038581	47.712	By matching	1	0	1		0
IANPVEGSTDR	QMSGAQIKIANPVEGS	PVEGSTDRQVTITGSA	K	I	A	D	R	Q	1	1	1	1	0	0	1	1	0	1	0	0	0	0	1	1	1	0	0	1	0	11	0	1157.57	sp|Q15366|PCBP2_HUMAN	sp|Q15366|PCBP2_HUMAN	323	333	yes	yes	2	0.0003832	103.91	By MS/MS	1	0	2	1	49826000
IAPDYDAIDVANK	GEKKAYVRIAPDYDAI	DAIDVANKIGII____	R	I	A	N	K	I	3	0	1	3	0	0	0	0	0	2	0	1	0	0	1	0	0	0	1	1	0	13	0	1403.69	sp|P62750|RL23A_HUMAN	sp|P62750|RL23A_HUMAN	140	152	yes	yes	2	0.0015764	66.004	By MS/MS	1	0	2	1	7377900
IAQDIEMYGVNYFSIK	DAVIEYIKIAQDIEMY	GVNYFSIKNKKGSEIW	K	I	A	I	K	N	1	0	1	1	0	1	1	1	0	3	0	1	1	1	0	1	0	0	2	1	0	16	0	1889.92	sp|P26038|MOES_HUMAN	sp|P26038|MOES_HUMAN	194	209	yes	yes	2	1.66e-08	86.367	By matching	1	0	2	1	3135400
IAQSDYIPTQQDVIR	YYINDIERIAQSDYIP	PTQQDVIRTRVKTTGI	R	I	A	I	R	T	1	1	0	2	0	3	0	0	0	3	0	0	0	0	1	1	1	0	1	1	0	15	0	1745.89	sp|P04899|GNAI2_HUMAN	sp|P04899|GNAI2_HUMAN	163	177	yes	yes	2	0.013055	40.278	By MS/MS	1	0	2	1	4174500
IASIEVENQSIR	DHGEIVVRIASIEVEN	EVENQSIRGVVQEIQQ	R	I	A	I	R	G	1	1	1	0	0	1	2	0	0	3	0	0	0	0	0	2	0	0	0	1	0	12	0	1357.72	sp|P29692|EF1D_HUMAN	sp|P29692|EF1D_HUMAN	84	95	yes	yes	2	1.36e-09	123.2	By MS/MS	1	0	2	1	17797000
IASPEIER	SPDVGIIKIASPEIER	IASPEIERIIIQSSNG	K	I	A	E	R	I	1	1	0	0	0	0	2	0	0	2	0	0	0	0	1	1	0	0	0	0	0	8	0	913.487	sp|P05412|JUN_HUMAN;sp|P17535|JUND_HUMAN	sp|P05412|JUN_HUMAN	71	78	yes	no	2	9e-05	111.74	By matching	1	0	2	1	5753300
IASQMITEGR	IPAAKAEKIASQMITE	SQMITEGRMNGFIDQI	K	I	A	G	R	M	1	1	0	0	0	1	1	1	0	2	0	0	1	0	0	1	1	0	0	0	0	10	0	1104.56	sp|Q9BT78|CSN4_HUMAN	sp|Q9BT78|CSN4_HUMAN	338	347	yes	yes	2	5.06e-19	136.02	By MS/MS	1	0	2	1	11034000
IASYIDKVQAIEEANNDIENK	TMQEINSRIASYIDKV	ANNDIENKIQDWYDKK	R	I	A	N	K	I	3	0	3	2	0	1	3	0	0	4	0	2	0	0	0	1	0	0	1	1	0	21	1	2376.18	sp|P35527|K1C9_HUMAN	sp|P35527|K1C9_HUMAN	164	184	yes	yes	3	1.77e-21	99.881	By MS/MS	1	0	2	1	6861600
IASYIDKVR	TMQNINDRIASYIDKV	ASYIDKVRAIEESNYE	R	I	A	V	R	A	1	1	0	1	0	0	0	0	0	2	0	1	0	0	0	1	0	0	1	1	0	9	1	1063.6	sp|P13645|K1C10_HUMAN;sp|Q99456|K1C12_HUMAN;sp|P08779|K1C16_HUMAN;sp|P19012|K1C15_HUMAN;sp|P02533|K1C14_HUMAN;sp|P08727|K1C19_HUMAN;sp|Q04695|K1C17_HUMAN	sp|P13645|K1C10_HUMAN	157	165	no	no	2;3	1.03e-11	128.27	By MS/MS	1	0	4	2	50256000
IATQITGPVMPVR	DSSAEEIKIATQITGP	TGPVMPVRNVYKKEKA	K	I	A	V	R	N	1	1	0	0	0	1	0	1	0	2	0	0	1	0	2	0	2	0	0	2	0	13	0	1381.78	sp|P26373|RL13_HUMAN	sp|P26373|RL13_HUMAN	146	158	yes	yes	2	1.1e-31	151.55	By MS/MS	1	0	4	2	14358000
IAVNMVPFPR	QINADIRKIAVNMVPF	VNMVPFPRIHFFMPGF	K	I	A	P	R	I	1	1	1	0	0	0	0	0	0	1	0	0	1	1	2	0	0	0	0	2	0	10	0	1142.63	sp|P68371|TBB4B_HUMAN;sp|P04350|TBB4A_HUMAN;sp|Q3ZCM7|TBB8_HUMAN;sp|A6NNZ2|TBB8L_HUMAN;sp|Q9H4B7|TBB1_HUMAN;sp|P07437|TBB5_HUMAN;sp|Q9BVA1|TBB2B_HUMAN;sp|Q13885|TBB2A_HUMAN;sp|Q9BUF5|TBB6_HUMAN	sp|P07437|TBB5_HUMAN	253	262	no	no	2	4.2e-37	152.34	By MS/MS	1	0	3	2	25413000
IAVPVIVR	PPPPPARRIAVPVIVR	IAVPVIVRDGKPCIGD	R	I	A	V	R	D	1	1	0	0	0	0	0	0	0	2	0	0	0	0	1	0	0	0	0	3	0	8	0	865.575	sp|P52952|NKX25_HUMAN	sp|P52952|NKX25_HUMAN	218	225	yes	yes	2	3.43e-13	132.09	By MS/MS	1	0	2	1	5208400
IAYSIGMTESQVK	IAGPERARIAYSIGMT	GMTESQVKVWFQNRRT	R	I	A	V	K	V	1	0	0	0	0	1	1	1	0	2	0	1	1	0	0	2	1	0	1	1	0	13	0	1425.72	sp|P78426|NKX61_HUMAN;sp|A6NJ46|NKX63_HUMAN;sp|Q9C056|NKX62_HUMAN	sp|P78426|NKX61_HUMAN	269	281	yes	no	2	0.010235	50.088	By MS/MS	1	0	2	1	2480800
ICYVAIDFEQEMAMVASSSSIEK	IVRDIKEKICYVAIDF	ASSSSIEKSYEIPDGQ	K	I	C	E	K	S	3	0	0	1	1	1	3	0	0	3	0	1	2	1	0	4	0	0	1	2	0	23	0	2550.17	sp|P0CG39|POTEJ_HUMAN	sp|P0CG39|POTEJ_HUMAN	879	901	yes	yes	3	0.0059703	23.208	By matching	1	0	2		0
IDAENAIVHMGGQWIGGR	GFVSFYNKIDAENAIV	GGQWIGGRQIRTNWAT	K	I	D	G	R	Q	2	1	1	1	0	1	1	4	1	3	0	0	1	0	0	0	0	1	0	1	0	18	0	1922.94	sp|Q01085|TIAR_HUMAN	sp|Q01085|TIAR_HUMAN	149	166	yes	yes	3	3.8e-15	103.13	By MS/MS	1	0	2	1	12841000
IDAIIAEIR	ADDDSFARIDAIIAEI	DAIIAEIRAREPARRR	R	I	D	I	R	A	2	1	0	1	0	0	1	0	0	4	0	0	0	0	0	0	0	0	0	0	0	9	0	1012.59	sp|Q96L58|B3GT6_HUMAN	sp|Q96L58|B3GT6_HUMAN	163	171	yes	yes	2	0.01931	76.228	By MS/MS	1	0	2	1	7249700
IDASEISFPFHESIIK	AKQSQHDKIDASEISF	PFHESIIKVIEEEWQQ	K	I	D	I	K	V	1	0	0	1	0	0	2	0	1	4	0	1	0	2	1	3	0	0	0	0	0	16	0	1831.94	sp|P42166|LAP2A_HUMAN	sp|P42166|LAP2A_HUMAN	485	500	yes	yes	2	7.83e-08	77.324	By MS/MS	1	0	2	1	7847400
IDDFIDINHK	QYIKEIAKIDDFIDIN	DFIDINHKYWERYISK	K	I	D	H	K	Y	0	0	1	3	0	0	0	0	1	3	0	1	0	1	0	0	0	0	0	0	0	10	0	1228.61	sp|Q8WVY7|UBCP1_HUMAN	sp|Q8WVY7|UBCP1_HUMAN	297	306	yes	yes	2	0.0076494	81.017	By MS/MS	1	0	1	1	1494100
IDDMTAAPMDVR	APTNIVYKIDDMTAAP	TAAPMDVRQWVDTDDT	K	I	D	V	R	Q	2	1	0	3	0	0	0	0	0	1	0	0	2	0	1	0	1	0	0	1	0	12	0	1333.6	sp|P15927|RFA2_HUMAN	sp|P15927|RFA2_HUMAN	94	105	yes	yes	2	0.0029605	67.997	By MS/MS	1	0	3	2	6430200
IDEFIATGK	VGTKIAEKIDEFIATG	DEFIATGKIRKIEKIR	K	I	D	G	K	I	1	0	0	1	0	0	1	1	0	2	0	1	0	1	0	0	1	0	0	0	0	9	0	992.518	sp|P06746|DPOLB_HUMAN	sp|P06746|DPOLB_HUMAN	73	81	yes	yes	2	0.0017465	98.048	By MS/MS	1	0	2	1	17552000
IDEHHFVAVAIR	EWAFEESKIDEHHFVA	HFVAVAIRKPDGSRHQ	K	I	D	I	R	K	2	1	0	1	0	0	1	0	2	2	0	0	0	1	0	0	0	0	0	2	0	12	0	1405.75	sp|Q9NRN7|ADPPT_HUMAN	sp|Q9NRN7|ADPPT_HUMAN	235	246	yes	yes	3	0.023572	28.384	By MS/MS	1	0	1	1	2771700
IDEIYGTWR	WTESAFRKIDEIYGTW	DEIYGTWRKAASIKSN	K	I	D	W	R	K	0	1	0	1	0	0	1	1	0	2	0	0	0	0	0	0	1	1	1	0	0	9	0	1151.56	sp|P36578|RL4_HUMAN	sp|P36578|RL4_HUMAN	260	268	yes	yes	2	0.01931	68.657	By matching	1	0	1		0
IDEWMPTK	YDVVIDSKIDEWMPTK	IDEWMPTKENIRSFTK	K	I	D	T	K	E	0	0	0	1	0	0	1	0	0	1	0	1	1	0	1	0	1	1	0	0	0	8	0	1018.48	sp|Q9NYK5|RM39_HUMAN	sp|Q9NYK5|RM39_HUMAN	189	196	yes	yes	2	6.34e-08	120.15	By MS/MS	1	0	4	2	18895000
IDFIEGDQKPIAQR	YQKGFSDKIDFIEGDQ	DQKPIAQRKKAGAKGQ	K	I	D	Q	R	K	1	1	0	2	0	2	1	1	0	3	0	1	0	1	1	0	0	0	0	0	0	14	1	1628.85	sp|Q99848|EBP2_HUMAN	sp|Q99848|EBP2_HUMAN	210	223	yes	yes	2	0.00015727	83.692	By MS/MS	1	0	2	1	3453700
IDFYFDENPYFENK	EDIKSGYRIDFYFDEN	ENPYFENKVISKEFHI	R	I	D	N	K	V	0	0	2	2	0	0	2	0	0	1	0	1	0	3	1	0	0	0	2	0	0	14	0	1839.8	sp|Q01105|SET_HUMAN;sp|P0DME0|SETLP_HUMAN	sp|Q01105|SET_HUMAN	137	150	yes	no	2	5.55e-25	138.55	By MS/MS	1	0	2	1	41088000
IDGIIIDQIQR	WYFVNNKKIDGIIIDQ	IIIDQIQRDIIDDATN	K	I	D	Q	R	D	0	1	0	2	0	2	0	1	0	5	0	0	0	0	0	0	0	0	0	0	0	11	0	1282.72	sp|P82650|RT22_HUMAN	sp|P82650|RT22_HUMAN	281	291	yes	yes	2	0.00099229	99.5	By matching	1	0	1		0
IDGNEIDISISDINEVPVK	KGGNIRDKIDGNEIDI	DINEVPVKEIAAIPKA	K	I	D	V	K	E	0	0	2	3	0	0	2	1	0	5	0	1	0	0	1	2	0	0	0	2	0	19	0	2069.05	sp|Q96AG4|LRC59_HUMAN	sp|Q96AG4|LRC59_HUMAN	15	33	yes	yes	2	2.01e-13	92.563	By MS/MS	1	0	2	1	15668000
IDGPVISESTPIAETIMASSNESIVVNR	VETSEHFRIDGPVISE	NESIVVNRVTGNFKHA	R	I	D	N	R	V	2	1	2	1	0	0	3	1	0	5	0	0	1	0	2	5	2	0	0	3	0	28	0	2928.47	sp|P42167|LAP2B_HUMAN	sp|P42167|LAP2B_HUMAN	270	297	yes	yes	3	0.00018582	36.716	By matching	1	0	1		0
IDHVVTIIK	VKIVKANKIDHVVTII	DHVVTIIKGKVEEVEI	K	I	D	I	K	G	0	0	0	1	0	0	0	0	1	3	0	1	0	0	0	0	1	0	0	2	0	9	0	1036.63	sp|Q99873|ANM1_HUMAN	sp|Q99873|ANM1_HUMAN	125	133	yes	yes	2	0.036669	63.426	By MS/MS	1	0	2	1	3067100
IDIIAIADFAAGAMENWGIVTYR	NVPYPIPKIDIIAIAD	NWGIVTYRETAIIIDP	K	I	D	Y	R	E	5	1	1	2	0	0	1	2	0	5	0	0	1	1	0	0	1	1	1	1	0	23	0	2509.27	sp|P55786|PSA_HUMAN	sp|P55786|PSA_HUMAN	305	327	yes	yes	2	0.00017735	37.817	By matching	1	0	1		0
IDIIHQVAMWQK	DVFATAPRIDIIHQVA	HQVAMWQKNFKRISYA	R	I	D	Q	K	N	1	0	0	1	0	2	0	0	1	3	0	1	1	0	0	0	0	1	0	1	0	12	0	1480.79	sp|Q9BYD3|RM04_HUMAN	sp|Q9BYD3|RM04_HUMAN	93	104	yes	yes	2;3	0.012178	48.568	By MS/MS	1	0	3	1	1413900
IDIPEAQANISQIR	PHAIVANKIDIPEAQA	QANISQIRDHIGQEVI	K	I	D	I	R	D	2	1	1	1	0	2	1	0	0	4	0	0	0	0	1	1	0	0	0	0	0	14	0	1566.84	sp|Q9H4K7|MTG2_HUMAN	sp|Q9H4K7|MTG2_HUMAN	347	360	yes	yes	2;3	1.34e-45	157.35	By MS/MS	1	0	3	1	28188000
IDISNVK	FVIATSTKIDISNVKI	KIDISNVKIPKHITDA	K	I	D	V	K	I	0	0	1	1	0	0	0	0	0	2	0	1	0	0	0	1	0	0	0	1	0	7	0	787.444	sp|Q02878|RL6_HUMAN	sp|Q02878|RL6_HUMAN	201	207	yes	yes	2	0.037548	79.116	By matching	1	0	2	1	80923000
IDNMIIAEGVAGPEK	PTDPQIMRIDNMIIAE	EGVAGPEKGGGSAAAA	R	I	D	E	K	G	2	0	1	1	0	0	2	2	0	3	0	1	1	0	1	0	0	0	0	1	0	15	0	1555.79	sp|P40424|PBX1_HUMAN;sp|P40425|PBX2_HUMAN	sp|P40424|PBX1_HUMAN	108	122	yes	no	2	3.33e-08	108.63	By MS/MS	1	0	4	2	15713000
IDPEIHIDIK	TVPPNIRKIDPEIHID	PEIHIDIKVIQSAIAA	K	I	D	I	K	V	0	0	0	2	0	0	1	0	1	4	0	1	0	0	1	0	0	0	0	0	0	10	0	1191.65	sp|Q12905|ILF2_HUMAN	sp|Q12905|ILF2_HUMAN	187	196	yes	yes	2;3	1.31e-08	87.184	By MS/MS	1	0	5	2	14190000
IDPHAPNEMIYGR	TRIIHINKIDPHAPNE	PNEMIYGRIGYIYAII	K	I	D	G	R	I	1	1	1	1	0	0	1	1	1	2	0	0	1	0	2	0	0	0	1	0	0	13	0	1511.72	sp|O43813|LANC1_HUMAN	sp|O43813|LANC1_HUMAN	143	155	yes	yes	3	0.0029574	48.527	By MS/MS	1	0	2	1	4630300
IDRHVVCNEHIYAVGQIIQK				I	D	Q	K		1	1	1	1	1	2	1	1	2	4	0	1	0	0	0	0	0	0	1	3	0	20	1	2334.23		REV__sp|Q56UN5|M3K19_HUMAN			yes	yes	3	0.0054198	30.042	By matching	1	0	1		0	+
IDSDDAINHDFFWSDPMPSDIK	IVIDPAQRIDSDDAIN	DPMPSDIKGMISTHIT	R	I	D	I	K	G	1	0	1	6	0	0	0	0	1	3	0	1	1	2	2	3	0	1	0	0	0	22	0	2564.12	sp|P50750|CDK9_HUMAN	sp|P50750|CDK9_HUMAN	304	325	yes	yes	3	0.014343	20.921	By MS/MS	1	0	2	1	7617100
IDSEIKNMQDMVEDYR	QIKSDQSRIDSEIKNM	QDMVEDYRNKYEDEIN	R	I	D	Y	R	N	0	1	1	3	0	1	2	0	0	2	0	1	2	0	0	1	0	0	1	1	0	16	1	1984.89	sp|P04264|K2C1_HUMAN	sp|P04264|K2C1_HUMAN	252	267	yes	yes	3	0.0057547	36.029	By matching	1	0	1		0
IDTIEIITDR	DYFEEYGKIDTIEIIT	TIEIITDRQSGKKRGF	K	I	D	D	R	Q	0	1	0	2	0	0	1	0	0	4	0	0	0	0	0	0	2	0	0	0	0	10	0	1187.64	sp|P22626|ROA2_HUMAN	sp|P22626|ROA2_HUMAN	138	147	yes	yes	2	4.33e-37	152.07	By MS/MS	1	0	2	1	124080000
IDTSEVVFNSK	AAIHFNPRIDTSEVVF	SEVVFNSKEQGSWGRE	R	I	D	S	K	E	0	0	1	1	0	0	1	0	0	1	0	1	0	1	0	2	1	0	0	2	0	11	0	1237.62	sp|P47929|LEG7_HUMAN	sp|P47929|LEG7_HUMAN	55	65	yes	yes	2	2.29e-16	95.094	By MS/MS	1	0	1	1	0
IDVTIGPVPEIGGSEAPAPQNK	RDIEWVERIDVTIGPV	EAPAPQNKDQKAVDPE	R	I	D	N	K	D	2	0	1	1	0	1	2	3	0	3	0	1	0	0	4	1	1	0	0	2	0	22	0	2188.14	sp|Q99848|EBP2_HUMAN	sp|Q99848|EBP2_HUMAN	70	91	yes	yes	2;3	1.85e-22	104.38	By MS/MS	1	0	4	2	39398000
IDYHKEQAAQIR	YRPCSIGRIDYHKEQA	KEQAAQIRNIVQCGDF	R	I	D	I	R	N	2	1	0	1	0	2	1	0	1	2	0	1	0	0	0	0	0	0	1	0	0	12	1	1470.76	sp|P40938|RFC3_HUMAN	sp|P40938|RFC3_HUMAN	16	27	yes	yes	3	0.014429	44.193	By matching	1	0	2	1	3439100
IEAEGVPEVSEK	IPQVSFVKIEAEGVPE	GVPEVSEKYEISSVPT	K	I	E	E	K	Y	1	0	0	0	0	0	4	1	0	1	0	1	0	0	1	1	0	0	0	2	0	12	0	1285.64	sp|O76003|GLRX3_HUMAN	sp|O76003|GLRX3_HUMAN	68	79	yes	yes	2	0.0044782	62.088	By MS/MS	1	0	2	1	2503300
IEAHSDWVR	GQWKEEQKIEAHSDWV	EAHSDWVRDVAWAPSI	K	I	E	V	R	D	1	1	0	1	0	0	1	0	1	1	0	0	0	0	0	1	0	1	0	1	0	9	0	1111.54	sp|P55735|SEC13_HUMAN	sp|P55735|SEC13_HUMAN	208	216	yes	yes	2	4.59e-08	91.087	By MS/MS	1	0	1	1	0
IEAIITPPPAK	KKRGSKGKIEAIITPP	IITPPPAKKAKSPSQK	K	I	E	A	K	K	2	0	0	0	0	0	1	0	0	3	0	1	0	0	3	0	1	0	0	0	0	11	0	1148.68	sp|O75367|H2AY_HUMAN	sp|O75367|H2AY_HUMAN	124	134	yes	yes	2	0.012531	45.433	By matching	1	0	1		0
IEDDNDNAPYFEHR	YPIPIIIKIEDDNDNA	NAPYFEHRVTIFTVPE	K	I	E	H	R	V	1	1	2	3	0	0	2	0	1	1	0	0	0	1	1	0	0	0	1	0	0	14	0	1733.73	sp|Q08554|DSC1_HUMAN	sp|Q08554|DSC1_HUMAN	232	245	yes	yes	2	0.019711	40.941	By matching	1	0	2	1	1724800
IEDIFQQEFSTPSR	STDEVVEKIEDIFQQE	QEFSTPSRKGIVIQII	K	I	E	S	R	K	0	1	0	1	0	2	2	0	0	2	0	0	0	2	1	2	1	0	0	0	0	14	0	1695.81	sp|Q9H4L4|SENP3_HUMAN	sp|Q9H4L4|SENP3_HUMAN	343	356	yes	yes	2	0.0034916	52.527	By matching	1	0	1		0
IEDIIVK	STPYGGVKIEDIIVKD	KIEDIIVKDGITDVYN	K	I	E	V	K	D	0	0	0	1	0	0	1	0	0	3	0	1	0	0	0	0	0	0	0	1	0	7	0	828.496	sp|P24752|THIL_HUMAN	sp|P24752|THIL_HUMAN	175	181	yes	no	2	0.027034	82.671	By MS/MS	1	0	1	1	1774800
IEDISQQAQIAAAEK	YIVFGEAKIEDISQQA	AQIAAAEKFKVQGEAV	K	I	E	E	K	F	4	0	0	1	0	3	2	0	0	3	0	1	0	0	0	1	0	0	0	0	0	15	0	1613.83	sp|Q13765|NACA_HUMAN;sp|E9PAV3|NACAM_HUMAN	sp|Q13765|NACA_HUMAN	128	142	yes	no	2	4.39e-60	169.92	By MS/MS	1	0	2	1	31059000
IEDPHVDIIR	FKSISISKIEDPHVDI	DPHVDIIRRGDFFYHS	K	I	E	I	R	R	0	1	0	2	0	0	1	0	1	3	0	0	0	0	1	0	0	0	0	1	0	10	0	1205.64	sp|Q9BTV4|TMM43_HUMAN	sp|Q9BTV4|TMM43_HUMAN	211	220	yes	yes	2	2.14e-05	77.744	By MS/MS	1	0	2	1	0
IEDVTPIPSDSTR	RSGMKIGRIEDVTPIP	PIPSDSTRRKGGRRGR	R	I	E	T	R	R	0	1	0	2	0	0	1	0	0	2	0	0	0	0	2	2	2	0	0	1	0	13	0	1428.71	sp|P62263|RS14_HUMAN	sp|P62263|RS14_HUMAN	129	141	yes	yes	2	0.0015952	65.895	By MS/MS	1	0	2	1	3787600
IEEDISSSMTNSTAASRPPVTIR	AFAMIIDKIEEDISSS	SRPPVTIRIVVPASQC	K	I	E	I	R	I	2	2	1	1	0	0	2	0	0	3	0	0	1	0	2	5	3	0	0	1	0	23	1	2461.21	sp|Q15366|PCBP2_HUMAN	sp|Q15366|PCBP2_HUMAN	79	101	yes	yes	3	3.04e-10	67.227	By MS/MS	1	0	3	2	9685100
IEEGHIAVYYR	IIYASIHKIEEGHIAV	GHIAVYYRGGAIITSP	K	I	E	Y	R	G	1	1	0	0	0	0	2	1	1	2	0	0	0	0	0	0	0	0	2	1	0	11	0	1348.68	sp|O75477|ERLN1_HUMAN	sp|O75477|ERLN1_HUMAN	26	36	yes	yes	2	0.0062843	50.452	By matching	1	0	1		0
IEEGPPVTTVITR	IKKCDIHRIEEGPPVT	PVTTVITREDGIKYYR	R	I	E	T	R	E	0	1	0	0	0	0	2	1	0	2	0	0	0	0	2	0	3	0	0	2	0	13	0	1410.77	sp|P08559|ODPA_HUMAN	sp|P08559|ODPA_HUMAN	46	58	yes	yes	2	0.00025242	84.173	By MS/MS	1	0	2	1	10189000
IEEVPEIPIVVEDK	IVMSKGHRIEEVPEIP	IPIVVEDKVEGYKKTK	R	I	E	D	K	V	0	0	0	1	0	0	4	0	0	3	0	1	0	0	2	0	0	0	0	3	0	14	0	1607.87	sp|P36578|RL4_HUMAN	sp|P36578|RL4_HUMAN	144	157	yes	yes	2	0.00071687	63.754	By MS/MS	1	0	2	1	9456200
IEEVPEIPIVVEDKVEGYK	IVMSKGHRIEEVPEIP	EDKVEGYKKTKEAVII	R	I	E	Y	K	K	0	0	0	1	0	0	5	1	0	3	0	2	0	0	2	0	0	0	1	4	0	19	1	2184.16	sp|P36578|RL4_HUMAN	sp|P36578|RL4_HUMAN	144	162	yes	yes	3	0.0026226	34.649	By matching	1	0	2		0
IEFDISPINIDIGQVYK	GIGFEIQRIEFDISPI	IDIGQVYKETRIFIDG	R	I	E	Y	K	E	0	0	1	2	0	1	1	1	0	5	0	1	0	1	1	1	0	0	1	1	0	17	0	1963.03	sp|Q9NRN7|ADPPT_HUMAN	sp|Q9NRN7|ADPPT_HUMAN	198	214	yes	yes	2	0.0039319	41.695	By MS/MS	1	0	1	1	7553800
IEFISTMEGYK	ITTNTDGKIEFISTME	ISTMEGYKYPVYGVQW	K	I	E	Y	K	Y	0	0	0	0	0	0	2	1	0	2	0	1	1	1	0	1	1	0	1	0	0	11	0	1316.63	sp|Q92820|GGH_HUMAN	sp|Q92820|GGH_HUMAN	225	235	yes	yes	2	0.030974	49.448	By matching	1	0	2	1	1856200
IEGMISQSVSSQYNMAGVR	EGQATIERIEGMISQS	QYNMAGVRTEDSIRDY	R	I	E	V	R	T	1	1	1	0	0	2	1	2	0	2	0	0	2	0	0	4	0	0	1	2	0	19	0	2055.97	sp|P54105|ICLN_HUMAN	sp|P54105|ICLN_HUMAN	188	206	yes	yes	2	1.13e-14	102.89	By MS/MS	1	0	4	2	29448000
IEGYEDQVIITEHGDIGNSR	MDQFTPVKIEGYEDQV	HGDIGNSRFIDPRNKI	K	I	E	S	R	F	0	1	1	2	0	1	3	3	1	4	0	0	0	0	0	1	1	0	1	1	0	20	0	2244.07	sp|P52907|CAZA1_HUMAN	sp|P52907|CAZA1_HUMAN	67	86	yes	yes	3	1.8e-18	84.249	By MS/MS	1	0	1	1	12753000
IEHVVEEEKVDISEDGMK	TPEIMVPRIEHVVEEE	DISEDGMKAIVTISSG	R	I	E	M	K	A	0	0	0	2	0	0	5	1	1	2	0	2	1	0	0	1	0	0	0	3	0	18	1	2084.99	sp|P40937|RFC5_HUMAN	sp|P40937|RFC5_HUMAN	186	203	yes	yes	3	4.29e-22	116.6	By MS/MS	1	0	2	1	11286000
IEIDPQFQVVR	QNIITPIKIEIDPQFQ	DPQFQVVRTQETQEIR	K	I	E	V	R	T	0	1	0	1	0	2	1	0	0	2	0	0	0	1	1	0	0	0	0	2	0	11	0	1342.72	sp|Q8N1N4|K2C78_HUMAN	sp|Q8N1N4|K2C78_HUMAN	98	108	yes	yes	2	0.0036827	77.062	By MS/MS	1	0	2	1	3329000
IEIEKEFHYSR	VVYTDHQRIEIEKEFH	EKEFHYSRYITIRRKA	R	I	E	S	R	Y	0	1	0	0	0	0	3	0	1	2	0	1	0	1	0	1	0	0	1	0	0	11	1	1449.73	sp|Q99626|CDX2_HUMAN;sp|P47902|CDX1_HUMAN	sp|Q99626|CDX2_HUMAN	199	209	yes	no	3	0.0012397	81.92	By MS/MS	1	0	2	1	1658000
IEISEINR	GDSIKEIKIEISEINR	IEISEINRVIQRIQGE	K	I	E	N	R	V	0	1	1	0	0	0	2	0	0	3	0	0	0	0	0	1	0	0	0	0	0	8	0	972.524	sp|P04264|K2C1_HUMAN;sp|P35908|K22E_HUMAN	sp|P35908|K22E_HUMAN	394	401	no	no	2	3.83e-61	170.66	By MS/MS	1	0	2	1	507070000
IEISTIASNYHIEVNPSDAGNSDR	ITTPSKKKIEISTIAS	SDAGNSDRVVIQEMIK	K	I	E	D	R	V	2	1	3	2	0	0	2	1	1	4	0	0	0	0	1	4	1	0	1	1	0	24	0	2601.23	sp|P40938|RFC3_HUMAN	sp|P40938|RFC3_HUMAN	82	105	yes	yes	3	6.11e-47	128.98	By MS/MS	1	0	2	1	42598000
IENEIQTYR	QIIDIKIRIENEIQTY	ENEIQTYRSIIEGEGS	R	I	E	Y	R	S	0	1	1	0	0	1	2	0	0	2	0	0	0	0	0	0	1	0	1	0	0	9	0	1164.58	sp|P13645|K1C10_HUMAN	sp|P13645|K1C10_HUMAN	442	450	yes	yes	2	2.38e-77	183.43	By MS/MS	1	0	2	1	584850000
IENIDSDVVQIR	YWWRYCIRIENIDSDV	DSDVVQIRERHWRIFS	R	I	E	I	R	E	0	1	1	2	0	1	1	0	0	3	0	0	0	0	0	1	0	0	0	2	0	12	0	1399.73	sp|Q9Y2S7|PDIP2_HUMAN	sp|Q9Y2S7|PDIP2_HUMAN	269	280	yes	yes	2	0.00072351	84.365	By MS/MS	1	0	2	1	6139000
IENSPIGEAIR	TCQEKFKKIENSPIGE	SPIGEAIRSGQARRSS	K	I	E	I	R	S	1	1	1	0	0	0	2	1	0	3	0	0	0	0	1	1	0	0	0	0	0	11	0	1197.64	sp|Q9NX40|OCAD1_HUMAN	sp|Q9NX40|OCAD1_HUMAN	105	115	yes	yes	2	0.0053669	70.089	By MS/MS	1	0	2	1	2243800
IEPISPEIVAAASAVADSIPFDK	TEYAPKKRIEPISPEI	ADSIPFDKQTTKSEII	R	I	E	D	K	Q	5	0	0	2	0	0	2	0	0	4	0	1	0	1	3	3	0	0	0	2	0	23	0	2339.23	sp|Q92665|RT31_HUMAN	sp|Q92665|RT31_HUMAN	148	170	yes	yes	3	0.00011463	42.705	By MS/MS	1	0	2	1	5907800
IEPSVNFIK	EESIDWTKIEPSVNFI	EPSVNFIKSPKDNVDD	K	I	E	I	K	S	0	0	1	0	0	0	1	0	0	2	0	1	0	1	1	1	0	0	0	1	0	9	0	1045.58	sp|Q12907|LMAN2_HUMAN	sp|Q12907|LMAN2_HUMAN	292	300	yes	yes	2	0.01405	83.948	By MS/MS	1	0	2	1	6438000
IEQEIATYR	IIIDVKTRIEQEIATY	EQEIATYRRIIEGEDA	R	I	E	Y	R	R	1	1	0	0	0	1	2	0	0	2	0	0	0	0	0	0	1	0	1	0	0	9	0	1121.57	sp|P08779|K1C16_HUMAN;sp|P19012|K1C15_HUMAN;sp|P35900|K1C20_HUMAN;sp|Q8N1A0|KT222_HUMAN;sp|P02533|K1C14_HUMAN;sp|P08727|K1C19_HUMAN;sp|Q04695|K1C17_HUMAN	sp|P02533|K1C14_HUMAN	408	416	no	no	2	6.3e-19	137.95	By MS/MS	1	0	2	1	10458000
IEQQVPVNQVFGQDEMIDVIGVTK	KIDWARERIEQQVPVN	IDVIGVTKGKGYKGVT	R	I	E	T	K	G	0	0	1	2	0	4	2	2	0	3	0	1	1	1	1	0	1	0	0	5	0	24	0	2685.37	sp|P39023|RL3_HUMAN	sp|P39023|RL3_HUMAN	201	224	yes	yes	3	1.86e-12	66.613	By MS/MS	1	0	4	3	89218000
IESEGIISITTQIVK	SKIQAIGKIESEGIIS	SITTQIVKEKISTCEA	K	I	E	V	K	E	0	0	0	0	0	1	2	1	0	5	0	1	0	0	0	2	2	0	0	1	0	15	0	1629.92	sp|Q92552|RT27_HUMAN	sp|Q92552|RT27_HUMAN	347	361	yes	yes	2	1.01e-12	123.29	By matching	1	0	2	1	2185400
IESEGSPETITNIR	EERINKIRIESEGSPE	PETITNIRKGYIFMYN	R	I	E	I	R	K	0	1	1	0	0	0	3	1	0	3	0	0	0	0	1	2	2	0	0	0	0	14	0	1544.77	sp|Q9P035|HACD3_HUMAN	sp|Q9P035|HACD3_HUMAN	133	146	yes	yes	2	2.6e-25	140.82	By MS/MS	1	0	2	1	17571000
IESEGSPETITNIRK	EERINKIRIESEGSPE	ETITNIRKGYIFMYNI	R	I	E	R	K	G	0	1	1	0	0	0	3	1	0	3	0	1	0	0	1	2	2	0	0	0	0	15	1	1672.86	sp|Q9P035|HACD3_HUMAN	sp|Q9P035|HACD3_HUMAN	133	147	yes	yes	2	0.038743	28.283	By MS/MS	1	0	2	1	1283800
IESFVETIKR	KGSEISERIESFVETI	SFVETIKRGGGPRSSE	R	I	E	K	R	G	0	1	0	0	0	0	2	0	0	2	0	1	0	1	0	1	1	0	0	1	0	10	1	1220.68	sp|P49770|EI2BB_HUMAN	sp|P49770|EI2BB_HUMAN	15	24	yes	yes	3	0.0054348	54.094	By MS/MS	1	0	1	1	1939600
IESIIMSIPITAR	GIFTPGSRIESIIMSI	MSIPITARWEYMHSPS	R	I	E	A	R	W	1	1	0	0	0	0	1	0	0	5	0	0	1	0	1	2	1	0	0	0	0	13	0	1442.82	sp|P36551|HEM6_HUMAN	sp|P36551|HEM6_HUMAN	414	426	yes	yes	2	0.00027454	79.875	By MS/MS	1	0	2	1	9268000
IETIEVMEDR	DYFEKYGKIETIEVME	TIEVMEDRQSGKKRGF	K	I	E	D	R	Q	0	1	0	1	0	0	3	0	0	2	0	0	1	0	0	0	1	0	0	1	0	10	0	1233.59	sp|P51991|ROA3_HUMAN	sp|P51991|ROA3_HUMAN	152	161	yes	yes	2	2.79e-49	166.97	By MS/MS	1	0	4	2	11605000
IEVEQAIAHPYIEQYYDPSDEPIAEAPFK	ITFNPHKRIEVEQAIA	PIAEAPFKFDMEIDDI	R	I	E	F	K	F	4	0	0	2	0	2	5	0	1	4	0	1	0	1	4	1	0	0	3	1	0	29	0	3361.6	sp|P28482|MK01_HUMAN	sp|P28482|MK01_HUMAN	302	330	yes	yes	3	3.12e-07	48.634	By MS/MS	1	0	2	1	16095000
IEVIEEEIR	DIKIKNTKIEVIEEEI	EVIEEEIRIARDANSE	K	I	E	I	R	I	0	1	0	0	0	0	4	0	0	3	0	0	0	0	0	0	0	0	0	1	0	9	0	1128.6	sp|P15924|DESP_HUMAN	sp|P15924|DESP_HUMAN	1034	1042	yes	yes	2	0.021168	67.334	By matching	1	0	1		0
IEVIEIMTDR	DYFEQYGKIEVIEIMT	VIEIMTDRGSGKKRGF	K	I	E	D	R	G	0	1	0	1	0	0	2	0	0	3	0	0	1	0	0	0	1	0	0	1	0	10	0	1217.63	sp|P09651|ROA1_HUMAN;sp|Q32P51|RA1L2_HUMAN	sp|P09651|ROA1_HUMAN	131	140	yes	no	2	9.62e-06	113.69	By MS/MS	1	0	3	1	6329200
IEVSHAIAITER	PYITRKRRIEVSHAIA	HAIAITERQVKIWFQN	R	I	E	E	R	Q	2	1	0	0	0	0	2	0	1	3	0	0	0	0	0	1	1	0	0	1	0	12	0	1337.73	sp|P13378|HXD8_HUMAN	sp|P13378|HXD8_HUMAN	228	239	yes	yes	2	0.011756	53.034	By MS/MS	1	0	2	1	2884600
IEVSHAIGITER	PYITRKRRIEVSHAIG	HAIGITERQVKIWFQN	R	I	E	E	R	Q	1	1	0	0	0	0	2	1	1	3	0	0	0	0	0	1	1	0	0	1	0	12	0	1323.71	sp|P31273|HXC8_HUMAN;sp|P17481|HXB8_HUMAN	sp|P31273|HXC8_HUMAN	180	191	yes	no	2	0.0040738	63.662	By matching	1	0	1		0
IEVVNMIAPYAVFDIVR	GVMIYIDRIEVVNMIA	YAVFDIVRNYTADYDK	R	I	E	V	R	N	2	1	1	1	0	0	1	0	0	3	0	0	1	1	1	0	0	0	1	4	0	17	0	1948.05	sp|O75477|ERLN1_HUMAN	sp|O75477|ERLN1_HUMAN	89	105	yes	yes	2	0.0067446	38.227	By MS/MS	1	0	1	1	0
IFAPNHVVAK	TPPIYRMRIFAPNHVV	APNHVVAKSRFWYFVS	R	I	F	A	K	S	2	0	1	0	0	0	0	0	1	1	0	1	0	1	1	0	0	0	0	2	0	10	0	1094.62	sp|Q02543|RL18A_HUMAN	sp|Q02543|RL18A_HUMAN	32	41	yes	yes	3	0.033451	33.359	By MS/MS	1	0	2	1	1820000
IFAQIAGEDAEISAFEIQTIIR	DIDDGFRRIFAQIAGE	FEIQTIIRRVIAKRQD	R	I	F	I	R	R	4	1	0	1	0	2	3	1	0	6	0	0	0	2	0	1	1	0	0	0	0	22	0	2434.27	sp|P17655|CAN2_HUMAN	sp|P17655|CAN2_HUMAN	537	558	yes	yes	2;3	1.77e-20	92.098	By matching	1	0	3	1	999950
IFDIDEAEEGVK	KKKKKTKKIFDIDEAE	DEAEEGVKDIKIESDV	K	I	F	V	K	D	1	0	0	2	0	0	3	1	0	2	0	1	0	1	0	0	0	0	0	1	0	12	0	1363.65	sp|P20042|IF2B_HUMAN	sp|P20042|IF2B_HUMAN	88	99	yes	yes	2	0.00090995	78.324	By MS/MS	1	0	1	1	3011300
IFDPDPQK	SSRHYVDRIFDPDPQK	IFDPDPQKVIQGVIDM	R	I	F	Q	K	V	0	0	0	2	0	1	0	0	0	1	0	1	0	1	2	0	0	0	0	0	0	8	0	958.476	sp|Q8IUR7|ARMC8_HUMAN	sp|Q8IUR7|ARMC8_HUMAN	28	35	yes	yes	2	0.031548	80.438	By matching	1	0	2	1	5141800
IFDSTTIEHQK	ASKDNTAKIFDSTTIE	STTIEHQKTFRTERPV	K	I	F	Q	K	T	0	0	0	1	0	1	1	0	1	2	0	1	0	1	0	1	2	0	0	0	0	11	0	1317.66	sp|Q13347|EIF3I_HUMAN	sp|Q13347|EIF3I_HUMAN	214	224	yes	yes	2;3	3.77e-38	155	By MS/MS	1	0	5	3	61080000
IFEYETQR	TRRIYEKKIFEYETQR	IFEYETQRRRISPPSS	K	I	F	Q	R	R	0	1	0	0	0	1	2	0	0	1	0	0	0	1	0	0	1	0	1	0	0	8	0	1084.52	sp|P50402|EMD_HUMAN	sp|P50402|EMD_HUMAN	38	45	yes	yes	2	0.0036833	101.54	By MS/MS	1	0	2	1	21622000
IFEYGGFPPESNYIFIGDYVDR	GQYYDIIRIFEYGGFP	FIGDYVDRGKQSIETI	R	I	F	D	R	G	0	1	1	2	0	0	2	3	0	3	0	0	0	3	2	1	0	0	3	1	0	22	0	2597.21	sp|P36873|PP1G_HUMAN	sp|P36873|PP1G_HUMAN	75	96	no	no	3	0.023991	19.992	By matching	1	0	1		0
IFFTSVPGGR	AIEDDGFRIFFTSVPG	FTSVPGGREKEESPQP	R	I	F	G	R	E	0	1	0	0	0	0	0	2	0	1	0	0	0	2	1	1	1	0	0	1	0	10	0	1079.58	sp|Q96C57|CL043_HUMAN	sp|Q96C57|CL043_HUMAN	124	133	yes	yes	2	0.0044036	60.102	By matching	1	0	1		0
IFGGQIVGQAIVAAAK	HYWVPAKRIFGGQIVG	QAIVAAAKSVSEDVHV	R	I	F	A	K	S	4	0	0	0	0	2	0	3	0	3	0	1	0	1	0	0	0	0	0	2	0	16	0	1541.89	sp|O14734|ACOT8_HUMAN	sp|O14734|ACOT8_HUMAN	54	69	yes	yes	2	9.35e-06	66.246	By MS/MS	1	0	2	1	11182000
IFGVTTIDIVR	HGVYNPNKIFGVTTID	VTTIDIVRANTFVAEI	K	I	F	V	R	A	0	1	0	1	0	0	0	1	0	3	0	0	0	1	0	0	2	0	0	2	0	11	0	1232.71	sp|P40926|MDHM_HUMAN	sp|P40926|MDHM_HUMAN	166	176	yes	yes	2	0.0014822	96.229	By MS/MS	1	0	5	3	57983000
IFIAGYDPTPTMR	KGESIPIRIFIAGYDP	YDPTPTMRDVNKKFSV	R	I	F	M	R	D	1	1	0	1	0	0	0	1	0	2	0	0	1	1	2	0	2	0	1	0	0	13	0	1480.74	sp|O75436|VP26A_HUMAN	sp|O75436|VP26A_HUMAN	250	262	yes	yes	2	0.007473	51.726	By MS/MS	1	0	1	1	2700200
IFIGGINTETNEK	VEADRPGKIFIGGINT	INTETNEKAIEAVFGK	K	I	F	E	K	A	0	0	2	0	0	0	2	2	0	3	0	1	0	1	0	0	2	0	0	0	0	13	0	1434.74	sp|P38159|RBMX_HUMAN;sp|Q96E39|RMXL1_HUMAN	sp|P38159|RBMX_HUMAN	10	22	yes	no	2	3.79e-06	110.38	By MS/MS	1	0	2	1	7473000
IFIGGINVQTSESGIR	MENSQICKIFIGGINV	QTSESGIRGHFEAFGT	K	I	F	I	R	G	0	1	1	0	0	1	1	3	0	4	0	0	0	1	0	2	1	0	0	1	0	16	0	1689.9	sp|Q13151|ROA0_HUMAN	sp|Q13151|ROA0_HUMAN	9	24	yes	yes	2	2.42e-09	101.53	By MS/MS	1	0	2	1	36142000
IFIGGISFETTDDSIR	KEPEQIRKIFIGGISF	ETTDDSIREHFEKWGT	K	I	F	I	R	E	0	1	0	2	0	0	1	2	0	4	0	0	0	2	0	2	2	0	0	0	0	16	0	1769.88	sp|P51991|ROA3_HUMAN	sp|P51991|ROA3_HUMAN	37	52	yes	yes	2	7.36e-10	68.576	By MS/MS	1	0	3	1	44694000
IFIGGISFETTDDSIREHFEK	KEPEQIRKIFIGGISF	SIREHFEKWGTITDCV	K	I	F	E	K	W	0	1	0	2	0	0	3	2	1	4	0	1	0	3	0	2	2	0	0	0	0	21	1	2440.19	sp|P51991|ROA3_HUMAN	sp|P51991|ROA3_HUMAN	37	57	yes	yes	3	7.9e-25	109.65	By MS/MS	1	0	2	1	47730000
IFIGGISFETTDESIR	KEPEQIRKIFIGGISF	ETTDESIRSHFEQWGT	K	I	F	I	R	S	0	1	0	1	0	0	2	2	0	4	0	0	0	2	0	2	2	0	0	0	0	16	0	1783.9	sp|P09651|ROA1_HUMAN;sp|Q32P51|RA1L2_HUMAN	sp|P09651|ROA1_HUMAN	16	31	yes	no	2	3.87e-22	128.06	By MS/MS	1	0	4	3	48396000
IFIGGISFETTEESIR	REKEQFRKIFIGGISF	ETTEESIRNYYEQWGK	K	I	F	I	R	N	0	1	0	0	0	0	3	2	0	4	0	0	0	2	0	2	2	0	0	0	0	16	0	1797.91	sp|P22626|ROA2_HUMAN	sp|P22626|ROA2_HUMAN	23	38	yes	yes	2	1.41e-65	168.5	By MS/MS	1	0	4	2	115680000
IFIGNIPR	________________	IFIGNIPREATEQEIR	K	I	F	P	R	E	0	1	1	0	0	0	0	1	0	3	0	0	0	1	1	0	0	0	0	0	0	8	0	928.549	sp|Q9BWF3|RBM4_HUMAN	sp|Q9BWF3|RBM4_HUMAN	4	11	no	no	2	0.033543	79.469	By MS/MS	1	0	2	1	10174000
IFIYNPTTGEFIGR	NQSIAEWKIFIYNPTT	TTGEFIGRTAKSWGII	K	I	F	G	R	T	0	1	1	0	0	0	1	2	0	3	0	0	0	2	1	0	2	0	1	0	0	14	0	1626.84	sp|P54709|AT1B3_HUMAN	sp|P54709|AT1B3_HUMAN	18	31	yes	yes	2	1.57e-11	117.7	By MS/MS	1	0	2	1	14228000
IFKPPQPPAR	IPEEDISKIFKPPQPP	KPPQPPARMDSIIIAG	K	I	F	A	R	M	1	1	0	0	0	1	0	0	0	1	0	1	0	1	4	0	0	0	0	0	0	10	1	1149.67	sp|O15372|EIF3H_HUMAN	sp|O15372|EIF3H_HUMAN	304	313	yes	yes	3	2.9e-08	117.89	By MS/MS	1	0	5	4	53759000
IFMAQAIQEYNN	FTAQNIGKIFMAQAIQ	QAIQEYNN________	K	I	F	N	N	-	2	0	2	0	0	2	1	0	0	2	0	0	1	1	0	0	0	0	1	0	0	12	0	1440.67	sp|O15372|EIF3H_HUMAN	sp|O15372|EIF3H_HUMAN	341	352	yes	yes	2	1.07e-40	153.95	By MS/MS	1	0	4	2	60303000
IFNITDNAAIKPGTPIYAAHFRPGQYVDVTAK	IPPKQTVKIFNITDNA	QYVDVTAKTIGKGFQG	K	I	F	A	K	T	5	1	2	2	0	1	0	2	1	4	0	2	0	2	3	0	3	0	2	2	0	32	2	3487.83	sp|P09001|RM03_HUMAN	sp|P09001|RM03_HUMAN	178	209	yes	yes	4	2.49e-48	91.603	By MS/MS	1	0	1	1	6855000
IFPDTPIAIDANK	AAIAAIEKIFPDTPIA	PIAIDANKKKRAPVPV	K	I	F	N	K	K	2	0	1	2	0	0	0	0	0	3	0	1	0	1	2	0	1	0	0	0	0	13	0	1413.75	sp|Q12906|ILF3_HUMAN	sp|Q12906|ILF3_HUMAN	588	600	yes	yes	2	0.021368	44.511	By MS/MS	1	0	2	1	2743300
IFQFQNFTNTR	NIPQDYARIFQFQNFT	FQNFTNTRKSIFKEVE	R	I	F	T	R	K	0	1	2	0	0	2	0	0	0	1	0	0	0	3	0	0	2	0	0	0	0	11	0	1414.7	sp|Q2NL82|TSR1_HUMAN	sp|Q2NL82|TSR1_HUMAN	527	537	yes	yes	2	0.018309	60.255	By MS/MS	1	0	1	1	1443700
IFQGNVHNFEK	APKERCVKIFQGNVHN	GNVHNFEKNIIRCSWS	K	I	F	E	K	N	0	0	2	0	0	1	1	1	1	1	0	1	0	2	0	0	0	0	0	1	0	11	0	1331.66	sp|Q96DI7|SNR40_HUMAN	sp|Q96DI7|SNR40_HUMAN	276	286	yes	yes	2	0.0030117	87.184	By MS/MS	1	0	2	1	5048200
IFQGSFGGPTIYENPHYQSPNMHR	RFVINIIKIFQGSFGG	YQSPNMHRRVIRSITA	K	I	F	H	R	R	0	1	2	0	0	2	1	3	2	2	0	0	1	2	3	2	1	0	2	0	0	24	0	2776.28	sp|Q8TDN6|BRX1_HUMAN	sp|Q8TDN6|BRX1_HUMAN	243	266	yes	yes	3;4	1.01e-17	71.651	By MS/MS	1	0	3	1	0
IFQIMVEHTPDEESIDWTK	NHDIISMKIFQIMVEH	EESIDWTKIEPSVNFI	K	I	F	T	K	I	0	0	0	2	0	1	3	0	1	3	0	1	1	1	1	1	2	1	0	1	0	19	0	2317.09	sp|Q12907|LMAN2_HUMAN	sp|Q12907|LMAN2_HUMAN	273	291	yes	yes	3	1.03e-06	72.359	By MS/MS	1	0	1	1	0
IFSISGTIETVR	QIRERHWRIFSISGTI	SGTIETVRGRGVVGRE	R	I	F	V	R	G	0	1	0	0	0	0	1	1	0	3	0	0	0	1	0	2	2	0	0	1	0	12	0	1321.72	sp|Q9Y2S7|PDIP2_HUMAN	sp|Q9Y2S7|PDIP2_HUMAN	286	297	yes	yes	2	0.00068198	92.19	By MS/MS	1	0	2	1	11991000
IFSSEQQASIIHVINTASTK	EPENAIDKIFSSEQQA	VINTASTKEIEAFRII	K	I	F	T	K	E	2	0	1	0	0	2	1	0	1	4	0	1	0	1	0	4	2	0	0	1	0	20	0	2173.14	sp|Q96QE5|TEFM_HUMAN	sp|Q96QE5|TEFM_HUMAN	64	83	yes	yes	3	3.93e-13	77.871	By matching	1	0	1		0
IFVGGIK	GAHVTVKKIFVGGIKE	KIFVGGIKEDTEEHHI	K	I	F	I	K	E	0	0	0	0	0	0	0	2	0	2	0	1	0	1	0	0	0	0	0	1	0	7	0	732.453	sp|P51991|ROA3_HUMAN;sp|P22626|ROA2_HUMAN;sp|Q13151|ROA0_HUMAN;sp|P09651|ROA1_HUMAN;sp|Q32P51|RA1L2_HUMAN	sp|P22626|ROA2_HUMAN	114	120	no	no	2	0.03655	79.454	By MS/MS	1	0	4	2	15239000
IFVGGIKEDTEEHHIR	GAHVTVKKIFVGGIKE	DTEEHHIRDYFEEYGK	K	I	F	I	R	D	0	1	0	1	0	0	3	2	2	3	0	1	0	1	0	0	1	0	0	1	0	16	1	1878.96	sp|P22626|ROA2_HUMAN;sp|P09651|ROA1_HUMAN;sp|Q32P51|RA1L2_HUMAN	sp|P22626|ROA2_HUMAN	114	129	no	no	2;3;4;5	3.07e-40	145.69	By MS/MS	1	0	12	6	54918000
IFVGGIKEDTEEYNIR	GAHITVKKIFVGGIKE	DTEEYNIRDYFEKYGK	K	I	F	I	R	D	0	1	1	1	0	0	3	2	0	3	0	1	0	1	0	0	1	0	1	1	0	16	1	1881.95	sp|P51991|ROA3_HUMAN	sp|P51991|ROA3_HUMAN	128	143	yes	yes	2;3	5.72e-31	141	By MS/MS	1	0	4	2	143750000
IFVGGISANTVVEDVK	KMVTRTKKIFVGGISA	NTVVEDVKQYFEQFGK	K	I	F	V	K	Q	1	0	1	1	0	0	1	2	0	2	0	1	0	1	0	1	1	0	0	4	0	16	0	1646.89	sp|Q96DH6|MSI2H_HUMAN	sp|Q96DH6|MSI2H_HUMAN	112	127	yes	yes	2	1.19e-09	83.37	By MS/MS	1	0	4	1	5379800
IFVGGISPDTPEEK	KTKEPVKKIFVGGISP	SPDTPEEKIREYFGGF	K	I	F	E	K	I	0	0	0	1	0	0	2	2	0	2	0	1	0	1	2	1	1	0	0	1	0	14	0	1487.75	sp|Q14103|HNRPD_HUMAN	sp|Q14103|HNRPD_HUMAN	184	197	yes	yes	2	4.4e-34	144.51	By MS/MS	1	0	2	1	28564000
IFVQGIIWDINSFDQWGVEIGK	IVAMYEHKIFVQGIIW	QWGVEIGKQIAKKIEP	K	I	F	G	K	Q	0	0	1	2	0	2	1	3	0	5	0	1	0	2	0	1	0	2	0	2	0	22	0	2563.31	sp|P06744|G6PI_HUMAN	sp|P06744|G6PI_HUMAN	498	519	yes	yes	3	0.0038034	28.868	By matching	1	0	1		0
IGAEVYHNIK	ANFREAMRIGAEVYHN	AEVYHNIKNVIKEKYG	R	I	G	I	K	N	1	0	1	0	0	0	1	1	1	2	0	1	0	0	0	0	0	0	1	1	0	10	0	1142.61	sp|P06733|ENOA_HUMAN	sp|P06733|ENOA_HUMAN	184	193	yes	yes	2	0.0029715	94.692	By MS/MS	1	0	2	1	1967300
IGAMIAYTPIDEK	HIIRIFVRIGAMIAYT	AYTPIDEKSIAIIINY	R	I	G	E	K	S	2	0	0	1	0	0	1	1	0	3	0	1	1	0	1	0	1	0	1	0	0	13	0	1420.73	sp|Q9UBU8|MO4L1_HUMAN	sp|Q9UBU8|MO4L1_HUMAN	309	321	no	no	2	0.0052217	55.724	By MS/MS	1	0	2	1	5820300
IGANMIISVIK	EIEAVISRIGANMIIS	NMIISVIKNIPESISN	R	I	G	I	K	N	1	0	1	0	0	0	0	1	0	4	0	1	1	0	0	1	0	0	0	1	0	11	0	1157.68	sp|Q96DP5|FMT_HUMAN	sp|Q96DP5|FMT_HUMAN	211	221	yes	yes	2	0.021029	41.242	By MS/MS	1	0	1	1	0
IGAPQQPGPGPPPSR	EIPEIVRRIGAPQQPG	GPGPPPSRRGVHKEGS	R	I	G	S	R	R	1	1	0	0	0	2	0	3	0	1	0	0	0	0	6	1	0	0	0	0	0	15	0	1454.76	sp|Q96CX2|KCD12_HUMAN	sp|Q96CX2|KCD12_HUMAN	129	143	yes	yes	2;3	5.85e-110	196.8	By MS/MS	1	0	3	2	169910000
IGDFIDVSEGPIIPR	ERIVKIHRIGDFIDVS	SEGPIIPRTSICFQYE	R	I	G	P	R	T	0	1	0	2	0	0	1	2	0	4	0	0	0	1	2	1	0	0	0	1	0	15	0	1626.86	sp|Q9NYK5|RM39_HUMAN	sp|Q9NYK5|RM39_HUMAN	257	271	yes	yes	2	5.3e-202	227.47	By MS/MS	1	0	2	1	80140000
IGDVYVNDAFGTAHR	AFRASISKIGDVYVND	DAFGTAHRAHSSMVGV	K	I	G	H	R	A	2	1	1	2	0	0	0	2	1	1	0	0	0	1	0	0	1	0	1	2	0	15	0	1633.78	sp|P00558|PGK1_HUMAN;sp|P07205|PGK2_HUMAN	sp|P00558|PGK1_HUMAN	157	171	yes	no	3	5.95e-06	73.834	By matching	1	0	1		0
IGEHTPSAIAIMENANVIAR	AKWRCVIKIGEHTPSA	ENANVIARYASICQQN	K	I	G	A	R	Y	4	1	2	0	0	0	2	1	1	4	0	0	1	0	1	1	1	0	0	1	0	20	0	2106.09	sp|P04075|ALDOA_HUMAN	sp|P04075|ALDOA_HUMAN	154	173	yes	yes	3	7.05e-16	103.87	By MS/MS	1	0	2	1	11763000
IGFIEEVK	MTQKGIYRIGFIEEVK	IGFIEEVKAQIIEMRY	R	I	G	V	K	A	0	0	0	0	0	0	2	1	0	2	0	1	0	1	0	0	0	0	0	1	0	8	0	933.517	sp|Q96P63|SPB12_HUMAN	sp|Q96P63|SPB12_HUMAN	232	239	yes	yes	2	0.035447	78.516	By MS/MS	1	0	2	1	5081400
IGFSEVEIVQMVVDGVK	FDVSNADRIGFSEVEI	QMVVDGVKIIIEMEQR	R	I	G	V	K	I	0	0	0	1	0	1	2	2	0	2	0	1	1	1	0	1	0	0	0	5	0	17	0	1847.97	sp|P12277|KCRB_HUMAN	sp|P12277|KCRB_HUMAN	342	358	yes	yes	2;3	2.56e-40	147.64	By matching	1	0	2		0
IGFVGFPSVGK	VAKTGDARIGFVGFPS	VGFPSVGKSTIISNIA	R	I	G	G	K	S	0	0	0	0	0	0	0	3	0	1	0	1	0	2	1	1	0	0	0	2	0	11	0	1106.61	sp|Q9Y295|DRG1_HUMAN	sp|Q9Y295|DRG1_HUMAN	67	77	yes	yes	2	0.0031516	82.489	By MS/MS	1	0	2	1	37767000
IGGHGPSFPIK	DRGDGPFRIGGHGPSF	HGPSFPIKGITEQQKE	R	I	G	I	K	G	0	0	0	0	0	0	0	3	1	2	0	1	0	1	2	1	0	0	0	0	0	11	0	1108.6	sp|P13010|XRCC5_HUMAN	sp|P13010|XRCC5_HUMAN	185	195	yes	yes	2	5.2e-20	141.08	By MS/MS	1	0	2	1	12349000
IGGIGTVPVGR	IPIQDVYKIGGIGTVP	IGTVPVGRVETGVIKP	K	I	G	G	R	V	0	1	0	0	0	0	0	4	0	2	0	0	0	0	1	0	1	0	0	2	0	11	0	1024.6	sp|Q5VTE0|EF1A3_HUMAN;sp|P68104|EF1A1_HUMAN;sp|Q05639|EF1A2_HUMAN	sp|Q5VTE0|EF1A3_HUMAN	256	266	yes	no	2	0.00080189	100.88	By MS/MS	1	0	2	1	55131000
IGGIPDAIPTVAAPR	PGAWTASKIGGIPDAI	IPTVAAPRPVCQRCGQ	K	I	G	P	R	P	3	1	0	1	0	0	0	2	0	3	0	0	0	0	3	0	1	0	0	1	0	15	0	1446.82	sp|Q9BRP1|PDD2L_HUMAN	sp|Q9BRP1|PDD2L_HUMAN	32	46	yes	yes	2	0.016786	38.995	By MS/MS	1	0	1	1	1930600
IGGVQQDTIIAEGIHFR	HRAIFFNRIGGVQQDT	IAEGIHFRIPWFQYPI	R	I	G	F	R	I	1	1	0	1	0	2	1	3	1	4	0	0	0	1	0	0	1	0	0	1	0	17	0	1852.98	sp|Q99623|PHB2_HUMAN	sp|Q99623|PHB2_HUMAN	55	71	yes	yes	2;3	1.53e-09	90.561	By MS/MS	1	0	3	1	3664800
IGHPDTINQGEFK	TFHQYSVKIGHPDTIN	TINQGEFKEIVRKDIQ	K	I	G	F	K	E	0	0	1	1	0	1	1	2	1	2	0	1	0	1	1	0	1	0	0	0	0	13	0	1454.72	sp|P06702|S10A9_HUMAN	sp|P06702|S10A9_HUMAN	26	38	yes	yes	2;3	6.7e-15	130.47	By MS/MS	1	0	3	2	202630000
IGHPDTINQGEFKEIVR	TFHQYSVKIGHPDTIN	GEFKEIVRKDIQNFIK	K	I	G	V	R	K	0	1	1	1	0	1	2	2	1	3	0	1	0	1	1	0	1	0	0	1	0	17	1	1952.01	sp|P06702|S10A9_HUMAN	sp|P06702|S10A9_HUMAN	26	42	yes	yes	3;4	1.17e-30	134.93	By MS/MS	1	0	2	2	25693000
IGHPDTINQGEFKEIVRK	TFHQYSVKIGHPDTIN	EFKEIVRKDIQNFIKK	K	I	G	R	K	D	0	1	1	1	0	1	2	2	1	3	0	2	0	1	1	0	1	0	0	1	0	18	2	2080.11	sp|P06702|S10A9_HUMAN	sp|P06702|S10A9_HUMAN	26	43	yes	yes	3;4	0.0015935	39.12	By MS/MS	1	0	2	2	16239000
IGHTDIIVGVK	TSGSARVKIGHTDIIV	TDIIVGVKAEMGTPKI	K	I	G	V	K	A	0	0	0	1	0	0	0	2	1	3	0	1	0	0	0	0	1	0	0	2	0	11	0	1150.67	sp|Q15024|EXOS7_HUMAN	sp|Q15024|EXOS7_HUMAN	53	63	yes	yes	2;3	9.32e-51	168.22	By MS/MS	1	0	4	2	12288000
IGIAINFSVFYYEIINSPDR	IPPTHPIRIGIAINFS	EIINSPDRACRIAKAA	R	I	G	D	R	A	1	1	2	1	0	0	1	1	0	5	0	0	0	2	1	2	0	0	2	1	0	20	0	2330.19	sp|P62258|1433E_HUMAN	sp|P62258|1433E_HUMAN	171	190	yes	yes	3	1.73e-08	65.924	By MS/MS	1	0	2	1	19952000
IGIAINFSVFYYEIINSPEK	MQPTHPIRIGIAINFS	EIINSPEKACSIAKTA	R	I	G	E	K	A	1	0	2	0	0	0	2	1	0	5	0	1	0	2	1	2	0	0	2	1	0	20	0	2316.2	sp|P63104|1433Z_HUMAN;sp|P31946|1433B_HUMAN	sp|P63104|1433Z_HUMAN	168	187	yes	no	2;3	1.14e-127	194.19	By matching	1	0	5		0
IGIEFFDQPAVPIAR	SPKGHITRIGIEFFDQ	QPAVPIARAFIGQVIV	R	I	G	A	R	A	2	1	0	1	0	1	1	1	0	3	0	0	0	2	2	0	0	0	0	1	0	15	0	1671.9	sp|P29372|3MG_HUMAN	sp|P29372|3MG_HUMAN	86	100	yes	yes	2	0.00024793	64.244	By MS/MS	1	0	2	1	17641000
IGIFGGAGVGK	APYAKGGKIGIFGGAG	FGGAGVGKTVIIMEII	K	I	G	G	K	T	1	0	0	0	0	0	0	5	0	2	0	1	0	1	0	0	0	0	0	1	0	11	0	974.555	sp|P06576|ATPB_HUMAN	sp|P06576|ATPB_HUMAN	202	212	yes	yes	2	0.01712	55.314	By matching	1	0	2	1	3894300
IGIIPIHADPR	QDEIIAHRIGIIPIHA	IPIHADPRIFEYRNQG	R	I	G	P	R	I	1	1	0	1	0	0	0	1	1	4	0	0	0	0	2	0	0	0	0	0	0	11	0	1200.7	sp|O15160|RPAC1_HUMAN	sp|O15160|RPAC1_HUMAN	110	120	yes	yes	3	0.019441	38.714	By MS/MS	1	0	1	1	3999000
IGINDIIVK	ISGIAECRIGINDIIV	GINDIIVKGNEIVIRQ	R	I	G	V	K	G	0	0	1	1	0	0	0	1	0	4	0	1	0	0	0	0	0	0	0	1	0	9	0	983.602	sp|Q8WXE9|STON2_HUMAN	sp|Q8WXE9|STON2_HUMAN	613	621	yes	yes	2	0.0013787	99.815	By MS/MS	1	0	2	1	8505700
IGISAIVRPSSIR	PDCGDVVRIGISAIVR	IVRPSSIRQSTKGIFT	R	I	G	I	R	Q	1	2	0	0	0	0	0	1	0	4	0	0	0	0	1	3	0	0	0	1	0	13	1	1367.82	sp|Q96BW9|TAM41_HUMAN	sp|Q96BW9|TAM41_HUMAN	291	303	yes	yes	3	0.0065104	46.88	By matching	1	0	1		0
IGISVFTHHR	REDKEAAKIGISVFTH	ISVFTHHRVESGGPGT	K	I	G	H	R	V	0	1	0	0	0	0	0	1	2	2	0	0	0	1	0	1	1	0	0	1	0	10	0	1165.64	sp|Q9BU76|MMTA2_HUMAN	sp|Q9BU76|MMTA2_HUMAN	143	152	yes	yes	2;3	0.00048269	104.22	By MS/MS	1	0	4	2	10505000
IGKDAVEDIESVGK	KAVGGIGKIGKDAVED	EDIESVGKGAVHDVKD	K	I	G	G	K	G	1	0	0	2	0	0	2	2	0	2	0	2	0	0	0	1	0	0	0	2	0	14	1	1458.76	sp|P81605|DCD_HUMAN	sp|P81605|DCD_HUMAN	83	96	yes	yes	2;3	1.04e-73	179.14	By MS/MS	1	0	4	2	90642000
IGQFVFAR	IQPEEKERIGQFVFAR	IGQFVFARDAKAAMAG	R	I	G	A	R	D	1	1	0	0	0	1	0	1	0	1	0	0	0	2	0	0	0	0	0	1	0	8	0	936.518	sp|Q9NRN7|ADPPT_HUMAN	sp|Q9NRN7|ADPPT_HUMAN	48	55	yes	yes	2	0.0045305	100.39	By MS/MS	1	0	1	1	2766200
IGQGASGTVFTATDVAIGQEVAIK	KKYTRYEKIGQGASGT	IGQEVAIKQINIQKQP	K	I	G	I	K	Q	4	0	0	1	0	2	1	4	0	3	0	1	0	1	0	1	3	0	0	3	0	24	0	2332.23	sp|Q13177|PAK2_HUMAN	sp|Q13177|PAK2_HUMAN	255	278	yes	yes	3	4.78e-25	82.475	By matching	1	0	1		0
IGQGTFGEVFK	SKYEKIAKIGQGTFGE	GTFGEVFKARHRKTGQ	K	I	G	F	K	A	0	0	0	0	0	1	1	3	0	1	0	1	0	2	0	0	1	0	0	1	0	11	0	1181.61	sp|P50750|CDK9_HUMAN	sp|P50750|CDK9_HUMAN	25	35	yes	yes	2	0.0051099	71.153	By MS/MS	1	0	2	1	9534600
IGSAHPEAPAIR	TEPHHQGRIGSAHPEA	HPEAPAIRAPPSGSIG	R	I	G	I	R	A	3	1	0	0	0	0	1	1	1	2	0	0	0	0	2	1	0	0	0	0	0	12	0	1217.65	sp|Q9Y5J3|HEY1_HUMAN	sp|Q9Y5J3|HEY1_HUMAN	219	230	yes	yes	2;3	0.00072689	84.169	By MS/MS	1	0	4	2	34705000
IGSEGQGFIIAVR	CAVPVANRIGSEGQGF	QGFIIAVRGINGGRIN	R	I	G	V	R	G	1	1	0	0	0	1	1	3	0	3	0	0	0	1	0	1	0	0	0	1	0	13	0	1345.74	sp|Q9UKU7|ACAD8_HUMAN	sp|Q9UKU7|ACAD8_HUMAN	259	271	yes	yes	2	1.05e-05	67.997	By MS/MS	1	0	2	1	0
IGSTVFVANIDYK	IHAIQAGRIGSTVFVA	FVANIDYKVGWKKIKE	R	I	G	Y	K	V	1	0	1	1	0	0	0	1	0	2	0	1	0	1	0	1	1	0	1	2	0	13	0	1425.75	sp|P52272|HNRPM_HUMAN	sp|P52272|HNRPM_HUMAN	202	214	yes	yes	2	0.00067447	73.386	By MS/MS	1	0	2	1	6656800
IGTIEQEATADVEWR	EIKIYMIRIGTIEQEA	ATADVEWRWHPYTNTA	R	I	G	W	R	W	2	1	0	1	0	1	3	1	0	2	0	0	0	0	0	0	2	1	0	1	0	15	0	1716.83	sp|Q96G21|IMP4_HUMAN	sp|Q96G21|IMP4_HUMAN	260	274	yes	yes	2	5.42e-06	83.692	By MS/MS	1	0	2	1	4394500
IGVEFDETTADDR	KNTEISFKIGVEFDET	DETTADDRKVKSIVTI	K	I	G	D	R	K	1	1	0	3	0	0	2	1	0	1	0	0	0	1	0	0	2	0	0	1	0	13	0	1466.65	sp|P05413|FABPH_HUMAN	sp|P05413|FABPH_HUMAN	67	79	yes	yes	2	0.00087038	57.267	By MS/MS	1	0	1	1	0
IGVVTFQAFIDFMSR	MSIVDPNRIGVVTFQA	AFIDFMSRETADTDTA	R	I	G	S	R	E	1	1	0	1	0	1	0	1	0	2	0	0	1	3	0	1	1	0	0	2	0	15	0	1729.89	sp|P12814|ACTN1_HUMAN	sp|P12814|ACTN1_HUMAN	804	818	yes	yes	2	0.0013307	53.981	By matching	1	0	1		0
IGWSITTSGMIIGEEEFSYGYSIK	DIDIHEVRIGWSITTS	FSYGYSIKGIKTCNCE	R	I	G	I	K	G	0	0	0	0	0	0	3	4	0	5	0	1	1	1	0	4	2	1	2	0	0	24	0	2667.28	sp|Q00839|HNRPU_HUMAN	sp|Q00839|HNRPU_HUMAN	361	384	yes	yes	3	0.0012276	34.839	By matching	1	0	2		0
IGYIYAIIFVNK	PNEMIYGRIGYIYAII	YAIIFVNKNFGVEKIP	R	I	G	N	K	N	1	0	1	0	0	0	0	1	0	4	0	1	0	1	0	0	0	0	2	1	0	12	0	1412.81	sp|O43813|LANC1_HUMAN	sp|O43813|LANC1_HUMAN	156	167	yes	yes	2	0.0084613	44.847	By MS/MS	1	0	1	1	0
IHDIYWQAMK	AHSTGSSRIHDIYWQA	DIYWQAMKTIGVQRPK	R	I	H	M	K	T	1	0	0	1	0	1	0	0	1	2	0	1	1	0	0	0	0	1	1	0	0	10	0	1303.64	sp|Q9BQG0|MBB1A_HUMAN	sp|Q9BQG0|MBB1A_HUMAN	1131	1140	yes	yes	2	0.0045194	59.908	By MS/MS	1	0	1	1	0
IHFFMPGFAPITSR	VNMVPFPRIHFFMPGF	GFAPITSRGSQQYRAI	R	I	H	S	R	G	1	1	0	0	0	0	0	1	1	2	0	0	1	3	2	1	1	0	0	0	0	14	0	1619.83	sp|P68371|TBB4B_HUMAN;sp|P04350|TBB4A_HUMAN;sp|Q3ZCM7|TBB8_HUMAN;sp|A6NNZ2|TBB8L_HUMAN;sp|P07437|TBB5_HUMAN;sp|Q9BVA1|TBB2B_HUMAN;sp|Q13885|TBB2A_HUMAN;sp|Q9BUF5|TBB6_HUMAN	sp|P07437|TBB5_HUMAN	263	276	no	no	2;3	5.72e-07	100.22	By MS/MS	1	0	8	4	71414000
IHFPIATYAPVISAEK	TNIVPYPRIHFPIATY	APVISAEKAYHEQITV	R	I	H	E	K	A	3	0	0	0	0	0	1	0	1	3	0	1	0	1	2	1	1	0	1	1	0	16	0	1755.96	sp|Q9BQE3|TBA1C_HUMAN;sp|P68363|TBA1B_HUMAN;sp|P68366|TBA4A_HUMAN;sp|Q71U36|TBA1A_HUMAN;sp|Q13748|TBA3C_HUMAN;sp|Q6PEY2|TBA3E_HUMAN	sp|Q9BQE3|TBA1C_HUMAN	265	280	no	no	2;3	1.49e-08	90.348	By MS/MS	1	0	11	5	65931000
IHGVNINVEASK	IRNIHHYKIHGVNINV	NINVEASKNKSKTSTK	K	I	H	S	K	N	1	0	2	0	0	0	1	1	1	2	0	1	0	0	0	1	0	0	0	2	0	12	0	1279.69	sp|Q9BWF3|RBM4_HUMAN	sp|Q9BWF3|RBM4_HUMAN	60	71	no	no	2;3	1.29e-09	83.358	By MS/MS	1	0	4	2	6984400
IHHHSVPVFIPIEEIAAK	IVIQKPIRIHHHSVPV	PIEEIAAKYIQTNIQH	R	I	H	A	K	Y	2	0	0	0	0	0	2	0	3	4	0	1	0	1	2	1	0	0	0	2	0	18	0	2036.12	sp|Q9BU64|CENPO_HUMAN	sp|Q9BU64|CENPO_HUMAN	150	167	yes	yes	3	0.025264	18.234	By MS/MS	1	0	1	1	1716700
IHIFNAK	EENEARGKIHIFNAKK	KIHIFNAKKAAAHYKC	K	I	H	A	K	K	1	0	1	0	0	0	0	0	1	2	0	1	0	1	0	0	0	0	0	0	0	7	0	841.481	sp|Q8IWS0|PHF6_HUMAN	sp|Q8IWS0|PHF6_HUMAN	228	234	yes	yes	2	5.45e-27	148.28	By MS/MS	1	0	2	1	23480000
IHIGFIEIR	IADHFGGKIHIGFIEI	HIGFIEIREKIEEIKR	K	I	H	I	R	E	0	1	0	0	0	0	1	1	1	4	0	0	0	1	0	0	0	0	0	0	0	9	0	1096.64	sp|Q9Y383|LC7L2_HUMAN	sp|Q9Y383|LC7L2_HUMAN	214	222	yes	yes	2;3	6.35e-05	90.15	By MS/MS	1	0	4	2	6266200
IHIGFIQIR	IADHFGGKIHIGFIQI	HIGFIQIREKIDQIRK	K	I	H	I	R	E	0	1	0	0	0	1	0	1	1	4	0	0	0	1	0	0	0	0	0	0	0	9	0	1095.66	sp|Q9NQ29|LUC7L_HUMAN	sp|Q9NQ29|LUC7L_HUMAN	214	222	yes	yes	2;3	5.25e-05	77.282	By MS/MS	1	0	2	2	19838000
IHISHDNIGGPEGK	QIYPWMRKIHISHDNI	NIGGPEGKRARTAYTR	K	I	H	G	K	R	0	0	1	1	0	0	1	3	2	3	0	1	0	0	1	1	0	0	0	0	0	14	0	1472.74	sp|P20719|HXA5_HUMAN	sp|P20719|HXA5_HUMAN	183	196	yes	yes	2;3	2.77e-08	106.42	By MS/MS	1	0	4	2	15170000
IHNHIPEIQK	TGQREAARIHNHIPEI	NHIPEIQKFSSRIREA	R	I	H	Q	K	F	0	0	1	0	0	1	1	0	2	3	0	1	0	0	1	0	0	0	0	0	0	10	0	1227.67	sp|Q15070|OXA1L_HUMAN	sp|Q15070|OXA1L_HUMAN	169	178	yes	yes	2;3	0.0011604	100.69	By MS/MS	1	0	4	2	5864200
IHQESEIHSYISR	WNSIEERRIHQESEIH	EIHSYISRIIAAERER	R	I	H	S	R	I	0	1	0	0	0	1	2	0	2	3	0	0	0	0	0	3	0	0	1	0	0	13	0	1597.78	sp|Q9UNE7|CHIP_HUMAN	sp|Q9UNE7|CHIP_HUMAN	155	167	yes	yes	2;3	0.0022175	62.287	By MS/MS	1	0	3	2	12061000
IHQIAMQQSHFPMTHGNTGFSGIESSSPEVK	IPQPDITKIHQIAMQQ	ESSSPEVKGYWGIDAS	K	I	H	V	K	G	1	0	1	0	0	3	2	3	3	3	0	1	2	2	2	5	2	0	0	1	0	31	0	3381.59	sp|Q15366|PCBP2_HUMAN	sp|Q15366|PCBP2_HUMAN	246	276	yes	yes	3;4;5	1.15e-126	170.29	By MS/MS	1	0	8	5	113530000
IHYIDTTTIIEPAPR	PAIIEFYKIHYIDTTT	TIIEPAPRYPSPPMGS	K	I	H	P	R	Y	1	1	0	1	0	0	1	0	1	4	0	0	0	0	2	0	3	0	1	0	0	15	0	1738.93	sp|P46109|CRKL_HUMAN	sp|P46109|CRKL_HUMAN	90	104	yes	yes	2	0.0061042	51.03	By MS/MS	1	0	1	1	0
IHYIGQNEPEIIVAHAYTR	AAQKYVERIHYIGQNE	IVAHAYTRYMGDISGG	R	I	H	T	R	Y	2	1	1	0	0	1	2	1	2	4	0	0	0	0	1	0	1	0	2	1	0	19	0	2223.14	sp|P30519|HMOX2_HUMAN	sp|P30519|HMOX2_HUMAN	138	156	yes	yes	3	1.27e-14	96.391	By MS/MS	1	0	2	1	5963400
IIAATIENAQPIIQIDNAR	TIEDIRNKIIAATIEN	IIQIDNARIAADDFRT	K	I	I	A	R	I	4	1	2	1	0	2	1	0	0	6	0	0	0	0	1	0	1	0	0	0	0	19	0	2063.14	sp|P08779|K1C16_HUMAN	sp|P08779|K1C16_HUMAN	178	196	yes	yes	2;3	3.09e-14	97.095	By matching	1	0	2		0
IIAEGPGETVIVAEEEAAR	VGIYCDKKIIAEGPGE	VAEEEAARVAIRKIYG	K	I	I	A	R	V	4	1	0	0	0	0	5	2	0	3	0	0	0	0	1	0	1	0	0	2	0	19	0	1953.01	sp|Q9H9J2|RM44_HUMAN	sp|Q9H9J2|RM44_HUMAN	280	298	yes	yes	2	0.013311	30.945	By matching	1	0	2	1	816160
IIAHIWHIGYSPEDIIGNIFR	ANIDEAYKIIAHIWHI	DIIGNIFRVCKTFQMA	K	I	I	F	R	V	1	1	1	1	0	0	1	2	2	7	0	0	0	1	1	1	0	1	1	0	0	21	0	2463.31	sp|P35250|RFC2_HUMAN	sp|P35250|RFC2_HUMAN	281	301	yes	yes	4	2.78e-46	138.91	By MS/MS	1	0	1	1	12920000
IIAINANDPEASK	DEGETDWKIIAINAND	ANDPEASKFHDIDDVK	K	I	I	S	K	F	3	0	2	1	0	0	1	0	0	3	0	1	0	0	1	1	0	0	0	0	0	13	0	1354.71	sp|Q9H2U2|IPYR2_HUMAN	sp|Q9H2U2|IPYR2_HUMAN	204	216	yes	yes	2	0.0041242	45.28	By matching	1	0	1		0
IIAPPERKYSVWIGGSIIASISTFQQMWISK	APSTMKIKIIAPPERK	FQQMWISKQEYDESGP	K	I	I	S	K	Q	2	1	0	0	0	2	1	2	0	7	0	2	1	1	2	5	1	2	1	1	0	31	2	3505.88	sp|P63261|ACTG_HUMAN;sp|P60709|ACTB_HUMAN;sp|Q562R1|ACTBL_HUMAN;sp|P68032|ACTC_HUMAN;sp|P63267|ACTH_HUMAN;sp|P62736|ACTA_HUMAN	sp|P63261|ACTG_HUMAN	329	359	no	no	4	1.69e-05	40.456	By matching	1	0	1		0
IIAPVAEEEATVPNNK	________________	EATVPNNKITVVGVGQ	K	I	I	N	K	I	3	0	2	0	0	0	3	0	0	2	0	1	0	0	2	0	1	0	0	2	0	16	0	1693.89	sp|P07195|LDHB_HUMAN	sp|P07195|LDHB_HUMAN	8	23	yes	yes	2	1.03e-08	93.424	By MS/MS	1	0	2	1	13679000
IIAQQIVSPVK	RHPGHIHKIIAQQIVS	QQIVSPVKWEQTMHAI	K	I	I	V	K	W	1	0	0	0	0	2	0	0	0	3	0	1	0	0	1	1	0	0	0	2	0	11	0	1194.73	sp|Q8IVS2|FABD_HUMAN	sp|Q8IVS2|FABD_HUMAN	315	325	yes	yes	2	0.033156	52.903	By MS/MS	1	0	2	1	4784400
IIAVIGDEDTVTGFIIGGIGEINK	________________	GGIGEINKNRHPNFIV	K	I	I	N	K	N	1	0	1	2	0	0	2	5	0	7	0	1	0	1	0	0	2	0	0	2	0	24	0	2443.32	sp|Q16864|VATF_HUMAN	sp|Q16864|VATF_HUMAN	7	30	yes	yes	3	0.0089297	23.536	By matching	1	0	1		0
IIAVIQGSHQK	VTREKIDRIIAVIQGS	VIQGSHQKAIVMYSNI	R	I	I	Q	K	A	1	0	0	0	0	2	0	1	1	3	0	1	0	0	0	1	0	0	0	1	0	11	0	1192.69	sp|O95900|TRUB2_HUMAN	sp|O95900|TRUB2_HUMAN	164	174	yes	yes	2;3	5.67e-09	123.62	By MS/MS	1	0	3	1	4264300
IICAMMTRR	EGKIQAYRIICAMMTR	ICAMMTRRQDVIPNSD	R	I	I	R	R	Q	1	2	0	0	1	0	0	0	0	2	0	0	2	0	0	0	1	0	0	0	0	9	1	1093.56	sp|Q2PPJ7|RGPA2_HUMAN	sp|Q2PPJ7|RGPA2_HUMAN	1018	1026	yes	yes	2	0.016985	51.346	By MS/MS	1	0	2	1	14242000
IIDAAGANIK	ISDHVDKRIIDAAGAN	DAAGANIKVISTMSVG	R	I	I	I	K	V	3	0	1	1	0	0	0	1	0	3	0	1	0	0	0	0	0	0	0	0	0	10	0	984.56	sp|Q9UBQ7|GRHPR_HUMAN	sp|Q9UBQ7|GRHPR_HUMAN	67	76	yes	yes	2	0.031875	52.725	By matching	1	0	2	1	2191400
IIDDYGVEEEPAEIPEGTSITVDNK	EFRDAIAKIIDDYGVE	TSITVDNKRFFFDVGS	K	I	I	N	K	R	1	0	1	3	0	0	5	2	0	4	0	1	0	0	2	1	2	0	1	2	0	25	0	2732.29	sp|Q00577|PURA_HUMAN	sp|Q00577|PURA_HUMAN	205	229	yes	yes	3	0.021989	18.389	By MS/MS	1	0	1	1	0
IIDDYGVEEEPAEIPEGTSITVDNKR	EFRDAIAKIIDDYGVE	SITVDNKRFFFDVGSN	K	I	I	K	R	F	1	1	1	3	0	0	5	2	0	4	0	1	0	0	2	1	2	0	1	2	0	26	1	2888.39	sp|Q00577|PURA_HUMAN	sp|Q00577|PURA_HUMAN	205	230	yes	yes	3	0.025858	14.854	By MS/MS	1	0	1	1	15037000
IIDIHSPSEIVK	FQMRIHKRIIDIHSPS	HSPSEIVKQITSISIE	R	I	I	V	K	Q	0	0	0	1	0	0	1	0	1	4	0	1	0	0	1	2	0	0	0	1	0	12	0	1349.76	sp|P60866|RS20_HUMAN	sp|P60866|RS20_HUMAN	88	99	yes	yes	2	0.0026165	72.29	By MS/MS	1	0	3	1	2008500
IIDNISSR	VSSITISRIIDNISSR	IIDNISSREEIDHAEY	R	I	I	S	R	E	0	1	1	1	0	0	0	0	0	3	0	0	0	0	0	2	0	0	0	0	0	8	0	916.498	sp|Q92552|RT27_HUMAN	sp|Q92552|RT27_HUMAN	75	82	yes	yes	2	0.0073816	96.668	By matching	1	0	1		0
IIDTVKDPVSK	RGGTNIIKIIDTVKDP	TVKDPVSKTPAIVFEY	K	I	I	S	K	T	0	0	0	2	0	0	0	0	0	2	0	2	0	0	1	1	1	0	0	2	0	11	1	1213.69	sp|P19784|CSK22_HUMAN	sp|P19784|CSK22_HUMAN	98	108	yes	yes	2	5.21e-79	180.47	By MS/MS	1	0	2	1	15485000
IIDVVYNASNNEIVR	ECCTRKTRIIDVVYNA	ASNNEIVRTKTIVKNC	R	I	I	V	R	T	1	1	3	1	0	0	1	0	0	3	0	0	0	0	0	1	0	0	1	3	0	15	0	1717.9	sp|P62241|RS8_HUMAN	sp|P62241|RS8_HUMAN	78	92	yes	yes	2;3	5.54e-07	105.14	By MS/MS	1	0	3	1	5849100
IIDWGIAEFYHPAQEYNVR	DHQQKKIRIIDWGIAE	PAQEYNVRVASRYFKG	R	I	I	V	R	V	2	1	1	1	0	1	2	1	1	3	0	0	0	1	1	0	0	1	2	1	0	19	0	2320.13	sp|P19784|CSK22_HUMAN	sp|P19784|CSK22_HUMAN	174	192	yes	yes	3	4.64e-15	100.02	By MS/MS	1	0	2	1	46248000
IIDWGIAEFYHPGQEYNVR	DHEHRKIRIIDWGIAE	PGQEYNVRVASRYFKG	R	I	I	V	R	V	1	1	1	1	0	1	2	2	1	3	0	0	0	1	1	0	0	1	2	1	0	19	0	2306.11	sp|P68400|CSK21_HUMAN;sp|Q8NEV1|CSK23_HUMAN	sp|P68400|CSK21_HUMAN	173	191	yes	no	3	1.48e-22	116.6	By MS/MS	1	0	2	1	34544000
IIEAQIATGGIIDPK	IEKGHGIRIIEAQIAT	TGGIIDPKESHRIPVD	R	I	I	P	K	E	2	0	0	1	0	1	1	2	0	5	0	1	0	0	1	0	1	0	0	0	0	15	0	1537.87	sp|P15924|DESP_HUMAN	sp|P15924|DESP_HUMAN	2367	2381	yes	yes	2	5.47e-06	91.657	By MS/MS	1	0	1	1	3251000
IIEDNSIPQVK	DVPMPYAKIIEDNSIP	DNSIPQVKDIIFAIKK	K	I	I	V	K	D	0	0	1	1	0	1	1	0	0	3	0	1	0	0	1	1	0	0	0	1	0	11	0	1254.68	sp|P11177|ODPB_HUMAN	sp|P11177|ODPB_HUMAN	337	347	yes	yes	2	0.0033737	78.342	By matching	1	0	1		0
IIEGEDAHISSQQASGQSYSSR	QEIATYRRIIEGEDAH	SGQSYSSREVFTSSSS	R	I	I	S	R	E	2	1	0	1	0	3	2	2	1	3	0	0	0	0	0	6	0	0	1	0	0	22	0	2349.08	sp|P08779|K1C16_HUMAN	sp|P08779|K1C16_HUMAN	420	441	yes	yes	3	0.036741	12.671	By matching	1	0	1		0
IIEGEDAHISSSQFSSGSQSSR	QEIATYRRIIEGEDAH	SSGSQSSRDVTSSSRQ	R	I	I	S	R	D	1	1	0	1	0	2	2	2	1	3	0	0	0	1	0	8	0	0	0	0	0	22	0	2308.06	sp|P02533|K1C14_HUMAN	sp|P02533|K1C14_HUMAN	418	439	yes	yes	3	2.35e-37	126.97	By MS/MS	1	0	2	1	13833000
IIEIADIDPTIRPR	QRIESTGRIIEIADID	IDPTIRPRQISISHFK	R	I	I	P	R	Q	1	2	0	2	0	0	1	0	0	5	0	0	0	0	2	0	1	0	0	0	0	14	1	1620.92	sp|Q8WVM0|TFB1M_HUMAN	sp|Q8WVM0|TFB1M_HUMAN	280	293	yes	yes	2;3	3.41e-89	184.21	By MS/MS	1	0	4	1	39437000
IIEIIWNK	FKSSIDRKIIEIIWNK	IIEIIWNKYWVNTISS	K	I	I	N	K	Y	0	0	1	0	0	0	1	0	0	4	0	1	0	0	0	0	0	1	0	0	0	8	0	1027.61	sp|Q92905|CSN5_HUMAN	sp|Q92905|CSN5_HUMAN	237	244	yes	yes	2	5.44e-06	87.181	By MS/MS	1	0	1	1	0
IIENEIEGFGIR	IKPIGHKKIIENEIEG	EIEGFGIRINSKPPNI	K	I	I	I	R	I	0	1	1	0	0	0	3	2	0	4	0	0	0	1	0	0	0	0	0	0	0	12	0	1388.73	sp|Q9Y295|DRG1_HUMAN	sp|Q9Y295|DRG1_HUMAN	160	171	yes	yes	2	2.19e-30	149.23	By MS/MS	1	0	2	1	29168000
IIEPAQVQQIADK	RQSPIYSRIIEPAQVQ	QVQQIADKYHFRGHIG	R	I	I	D	K	Y	2	0	0	1	0	3	1	0	0	3	0	1	0	0	1	0	0	0	0	1	0	13	0	1451.8	sp|Q8NBI6|XXLT1_HUMAN	sp|Q8NBI6|XXLT1_HUMAN	309	321	yes	yes	2	0.0013642	67.234	By MS/MS	1	0	2	1	2283100
IIEPGINIIIPVIDR	ERMGRFHRIIEPGINI	IIIPVIDRIRYVQSIK	R	I	I	D	R	I	0	1	1	1	0	0	1	1	0	7	0	0	0	0	2	0	0	0	0	1	0	15	0	1674.01	sp|Q9UJZ1|STML2_HUMAN	sp|Q9UJZ1|STML2_HUMAN	58	72	yes	yes	2	5.14e-06	82.349	By matching	1	0	1		0
IIEPIQSR	IACNASDKIIEPIQSR	IIEPIQSRCAVIRYTK	K	I	I	S	R	C	0	1	0	0	0	1	1	0	0	3	0	0	0	0	1	1	0	0	0	0	0	8	0	954.55	sp|P35250|RFC2_HUMAN	sp|P35250|RFC2_HUMAN	177	184	yes	yes	2	8.48e-05	111.95	By MS/MS	1	0	2	1	90477000
IIEPITSR	IICNYVSRIIEPITSR	IIEPITSRCSKFRFKP	R	I	I	S	R	C	0	1	0	0	0	0	1	0	0	3	0	0	0	0	1	1	1	0	0	0	0	8	0	927.539	sp|P35249|RFC4_HUMAN	sp|P35249|RFC4_HUMAN	186	193	yes	yes	2	0.0052282	99.442	By MS/MS	1	0	2	1	56804000
IIESHQFSPHNHAK	GNFREIYKIIESHQFS	FSPHNHAKIQQIWIKA	K	I	I	A	K	I	1	0	1	0	0	1	1	0	3	2	0	1	0	1	1	2	0	0	0	0	0	14	0	1643.82	sp|Q9NPC8|SIX2_HUMAN	sp|Q9NPC8|SIX2_HUMAN	69	82	yes	yes	2;3	3.59e-17	125.97	By MS/MS	1	0	4	2	2594000
IIESHQFSPHNHPK	GNFREIYKIIESHQFS	FSPHNHPKIQQIWIKA	K	I	I	P	K	I	0	0	1	0	0	1	1	0	3	2	0	1	0	1	2	2	0	0	0	0	0	14	0	1669.83	sp|Q15475|SIX1_HUMAN	sp|Q15475|SIX1_HUMAN	69	82	yes	yes	2;3;4	1.68e-05	72.891	By MS/MS	1	0	6	3	8579000
IIESISQMISMGFSDEGGWITR	IPPEADPRIIESISQM	DEGGWITRIIQTKNYD	R	I	I	T	R	I	0	1	0	1	0	1	2	3	0	5	0	0	2	1	0	4	1	1	0	0	0	22	0	2456.17	sp|Q13501|SQSTM_HUMAN	sp|Q13501|SQSTM_HUMAN	394	415	yes	yes	3	0.0034999	29.447	By matching	1	0	2	1	548110
IIEVGDTPK	MQIIAGAKIIEVGDTP	IEVGDTPKDRAIFNGA	K	I	I	P	K	D	0	0	0	1	0	0	1	1	0	2	0	1	0	0	1	0	1	0	0	1	0	9	0	970.534	sp|P61619|S61A1_HUMAN;sp|Q9H9S3|S61A2_HUMAN	sp|P61619|S61A1_HUMAN	99	107	yes	no	2	0.0060004	79.148	By MS/MS	1	0	2	1	20893000
IIEVGDTPKDR	MQIIAGAKIIEVGDTP	VGDTPKDRAIFNGAQK	K	I	I	D	R	A	0	1	0	2	0	0	1	1	0	2	0	1	0	0	1	0	1	0	0	1	0	11	1	1241.66	sp|P61619|S61A1_HUMAN;sp|Q9H9S3|S61A2_HUMAN	sp|P61619|S61A1_HUMAN	99	109	yes	no	2;3	0.0023592	79.659	By MS/MS	1	0	3	1	1194500
IIFIGGITAPTVR	SHPISWGRIIFIGGIT	GITAPTVRQYYAYITD	R	I	I	V	R	Q	1	1	0	0	0	0	0	2	0	4	0	0	0	1	1	0	2	0	0	1	0	13	0	1356.81	sp|P48651|PTSS1_HUMAN	sp|P48651|PTSS1_HUMAN	324	336	yes	yes	2	5.77e-10	83.204	By MS/MS	1	0	3	1	15036000
IIFSDGEK	RSCIEQAKIIFSDGEK	IIFSDGEKVIPRITHE	K	I	I	E	K	V	0	0	0	1	0	0	1	1	0	2	0	1	0	1	0	1	0	0	0	0	0	8	0	907.465	sp|Q9H147|TDIF1_HUMAN	sp|Q9H147|TDIF1_HUMAN	127	134	yes	yes	2	0.036912	77.732	By MS/MS	1	0	1	1	2210800
IIGASEIPIVTPAIR	GVVPQIVKIIGASEIP	PIVTPAIRAIGNIVTG	K	I	I	I	R	A	2	1	0	0	0	0	1	1	0	5	0	0	0	0	2	1	1	0	0	1	0	15	0	1548.92	sp|P52292|IMA1_HUMAN	sp|P52292|IMA1_HUMAN	301	315	yes	yes	2	9.66e-15	88.561	By MS/MS	1	0	1	1	0
IIGATDSSGEIMFIMK	ARGIDPERIIGATDSS	GEIMFIMKWKDSDEAD	R	I	I	M	K	W	1	0	0	1	0	0	1	2	0	4	0	1	2	1	0	2	1	0	0	0	0	16	0	1711.85	sp|Q13185|CBX3_HUMAN;sp|P83916|CBX1_HUMAN	sp|Q13185|CBX3_HUMAN	126	141	yes	no	2	1.8e-08	87.519	By matching	1	0	1		0
IIGGIAVR	QAESIRYKIIGGIAVR	IIGGIAVRRACYGVIR	K	I	I	V	R	R	1	1	0	0	0	0	0	2	0	3	0	0	0	0	0	0	0	0	0	1	0	8	0	797.512	sp|P23396|RS3_HUMAN	sp|P23396|RS3_HUMAN	109	116	yes	yes	2	0.014493	89.55	By MS/MS	1	0	2	1	24475000
IIGIGSASGSVGR	PEEKGVDRIIGIGSAS	SASGSVGRVAMSREDK	R	I	I	G	R	V	1	1	0	0	0	0	0	4	0	3	0	0	0	0	0	3	0	0	0	1	0	13	0	1172.65	sp|Q9BU76|MMTA2_HUMAN	sp|Q9BU76|MMTA2_HUMAN	118	130	yes	yes	2	0.00055798	74.987	By MS/MS	1	0	2	1	11768000
IIGIKPEGVPR	CIIVKMNRIIGIKPEG	IKPEGVPRIDCVSKNE	R	I	I	P	R	I	0	1	0	0	0	0	1	2	0	3	0	1	0	0	2	0	0	0	0	1	0	11	1	1177.72	sp|P54709|AT1B3_HUMAN	sp|P54709|AT1B3_HUMAN	178	188	yes	yes	2;3	0.0028414	70.808	By MS/MS	1	0	4	2	11600000
IIGQEGDASYIASEISTWDGVIVTPSEK	ISHGGFRKIIGQEGDA	VIVTPSEKAYEKPPEK	K	I	I	E	K	A	2	0	0	2	0	1	3	3	0	5	0	1	0	0	1	4	2	1	1	2	0	28	0	2964.46	sp|Q12905|ILF2_HUMAN	sp|Q12905|ILF2_HUMAN	329	356	yes	yes	3	9.05e-69	139.67	By MS/MS	1	0	3	2	114330000
IIGQFTIIGIPPAPR	REMAGDNKIIGQFTII	IGIPPAPRGVPQIEVT	K	I	I	P	R	G	1	1	0	0	0	1	0	2	0	5	0	0	0	1	3	0	1	0	0	0	0	15	0	1591.94	sp|P38646|GRP75_HUMAN	sp|P38646|GRP75_HUMAN	499	513	yes	yes	2	6.27e-06	88.075	By MS/MS	1	0	2	1	6754500
IIGQIVSSITASIR	PTYTNINRIIGQIVSS	SSITASIRFDGAINVD	R	I	I	I	R	F	1	1	0	0	0	1	0	1	0	5	0	0	0	0	0	3	1	0	0	1	0	14	0	1456.86	sp|Q71U36|TBA1A_HUMAN;sp|Q13748|TBA3C_HUMAN;sp|Q6PEY2|TBA3E_HUMAN	sp|Q71U36|TBA1A_HUMAN	230	243	yes	no	2	2.59e-09	78.505	By MS/MS	1	0	2	2	0
IIGWGQIR	RRVEKHWRIIGWGQIR	IIGWGQIRRGVTIKPT	R	I	I	I	R	R	0	1	0	0	0	1	0	2	0	3	0	0	0	0	0	0	0	1	0	0	0	8	0	941.545	sp|P41091|IF2G_HUMAN;sp|Q2VIR3|IF2GL_HUMAN	sp|P41091|IF2G_HUMAN	453	460	yes	no	2	0.033579	79.451	By MS/MS	1	0	1	1	8145900
IIHGFNAEGIHFS	MDIDDFIRIIHGFNAE	NAEGIHFS________	R	I	I	F	S	-	1	0	1	0	0	0	1	2	2	3	0	0	0	2	0	1	0	0	0	0	0	13	0	1440.71	sp|Q9UNQ2|DIM1_HUMAN	sp|Q9UNQ2|DIM1_HUMAN	301	313	yes	yes	2;3	0.0010644	68.972	By matching	1	0	2		0
IIHPTENITFHAVSSVVNNSR	VSTQEAIKIIHPTENI	SSVVNNSRNNTPECIA	K	I	I	S	R	N	1	1	3	0	0	0	1	0	2	3	0	0	0	1	1	3	2	0	0	3	0	21	0	2334.21	sp|Q96FZ2|HMCES_HUMAN	sp|Q96FZ2|HMCES_HUMAN	240	260	yes	yes	3	0.0012709	35.538	By MS/MS	1	0	1	1	2802800
IIHQVVEQIQK	SESTKQPKIIHQVVEQ	QVVEQIQKVHFITDTI	K	I	I	Q	K	V	0	0	0	0	0	3	1	0	1	3	0	1	0	0	0	0	0	0	0	2	0	11	0	1333.77	sp|P06746|DPOLB_HUMAN	sp|P06746|DPOLB_HUMAN	210	220	yes	yes	2	1.36e-08	122.34	By MS/MS	1	0	2	1	27525000
IIHSYVPEEIRDGNQVR	SRIARIQKIIHSYVPE	IRDGNQVRVTSWDGRK	K	I	I	V	R	V	0	2	1	1	0	1	2	1	1	3	0	0	0	0	1	1	0	0	1	2	0	17	1	2024.04	sp|Q96CB9|NSUN4_HUMAN	sp|Q96CB9|NSUN4_HUMAN	216	232	yes	yes	3	0.00076569	46.543	By MS/MS	1	0	1	1	6405500
IIIAEIEQIK	RFIEQQNKIIIAEIEQ	IAEIEQIKGQGKSRIG	K	I	I	I	K	G	1	0	0	0	0	1	2	0	0	5	0	1	0	0	0	0	0	0	0	0	0	10	0	1168.71	sp|P08670|VIME_HUMAN	sp|P08670|VIME_HUMAN	130	139	yes	yes	2	3.39e-08	121.5	By MS/MS	1	0	8	4	16730000
IIIAEVPTMAVEK	AIANAFRRIIIAEVPT	VPTMAVEKVIVYNNTS	R	I	I	E	K	V	2	0	0	0	0	0	2	0	0	3	0	1	1	0	1	0	1	0	0	2	0	13	0	1412.79	sp|O15160|RPAC1_HUMAN	sp|O15160|RPAC1_HUMAN	79	91	yes	yes	2	0.00030958	78.401	By MS/MS	1	0	2	1	9788300
IIIDIISESPIK	DRVVECIKIIIDIISE	IISESPIKGRAQPYDP	K	I	I	I	K	G	0	0	0	1	0	0	1	0	0	6	0	1	0	0	1	2	0	0	0	0	0	12	0	1339.8	sp|P61978|HNRPK_HUMAN	sp|P61978|HNRPK_HUMAN	208	219	yes	yes	2	0.00018232	104.24	By MS/MS	1	0	4	2	32506000
IIIDKEYYYTK	ISHTVEEKIIIDKEYY	DKEYYYTKEEQFKQVF	K	I	I	T	K	E	0	0	0	1	0	0	1	0	0	3	0	2	0	0	0	0	1	0	3	0	0	11	1	1447.76	sp|Q7L5N1|CSN6_HUMAN	sp|Q7L5N1|CSN6_HUMAN	98	108	yes	yes	2	0.016569	46.73	By matching	1	0	1		0
IIIEEIYR	DIGRNCARIIIEEIYR	IIIEEIYRGGCVDSTN	R	I	I	Y	R	G	0	1	0	0	0	0	2	0	0	4	0	0	0	0	0	0	0	0	1	0	0	8	0	1047.6	sp|Q9Y2P8|RCL1_HUMAN	sp|Q9Y2P8|RCL1_HUMAN	282	289	yes	yes	2	0.027404	82.452	By MS/MS	1	0	1	1	7608400
IIIFSSR	GKWKNKERIIIFSSRG	RIIIFSSRGINFRTRH	R	I	I	S	R	G	0	1	0	0	0	0	0	0	0	3	0	0	0	1	0	2	0	0	0	0	0	7	0	834.496	sp|Q8TDN6|BRX1_HUMAN	sp|Q8TDN6|BRX1_HUMAN	62	68	yes	yes	2	1.26e-07	117.93	By MS/MS	1	0	2	1	4218300
IIIGAGAVAYGVR	RGMGTAIKIIIGAGAV	GAVAYGVRESVFTVEG	K	I	I	V	R	E	3	1	0	0	0	0	0	3	0	3	0	0	0	0	0	0	0	0	1	2	0	13	0	1258.74	sp|Q99623|PHB2_HUMAN	sp|Q99623|PHB2_HUMAN	25	37	yes	yes	2	0.0007506	72.34	By matching	1	0	1		0
IIIGGFSQGGAISIYTAITTQQK	KNGIPSNRIIIGGFSQ	TAITTQQKIAGVTAIS	R	I	I	Q	K	I	2	0	0	0	0	3	0	4	0	6	0	1	0	1	0	2	3	0	1	0	0	23	0	2366.28	sp|O75608|LYPA1_HUMAN	sp|O75608|LYPA1_HUMAN	113	135	yes	yes	3	1.15e-14	69.765	By matching	1	0	1		0
IIIHQSIAGGIIGVK	SDFDCEIRIIIHQSIA	AGGIIGVKGAKIKEIR	R	I	I	V	K	G	1	0	0	0	0	1	0	3	1	6	0	1	0	0	0	1	0	0	0	1	0	15	0	1517.93	sp|P61978|HNRPK_HUMAN	sp|P61978|HNRPK_HUMAN	149	163	yes	yes	3	7.22e-07	63.29	By MS/MS	1	0	2	1	12220000
IIIIDEADSMTDGAQQAIR	TIPKGRHKIIIIDEAD	DGAQQAIRRTMEIYSK	K	I	I	I	R	R	3	1	0	3	0	2	1	1	0	5	0	0	1	0	0	1	1	0	0	0	0	19	0	2059.03	sp|P35250|RFC2_HUMAN	sp|P35250|RFC2_HUMAN	137	155	yes	yes	2;3	1.16e-89	177.67	By MS/MS	1	0	10	7	228520000
IIIIDTQQEAGMIIR	EKRFPHDKIIIIDTQQ	QEAGMIIRQIANQKQQ	K	I	I	I	R	Q	1	1	0	1	0	2	1	1	0	6	0	0	1	0	0	0	1	0	0	0	0	15	0	1712.95	sp|Q2NL82|TSR1_HUMAN	sp|Q2NL82|TSR1_HUMAN	220	234	yes	yes	2	4.44e-31	105.03	By MS/MS	1	0	2	1	0
IIIIGAGESGK	EKAAREVKIIIIGAGE	IGAGESGKSTIVKQMK	K	I	I	G	K	S	1	0	0	0	0	0	1	3	0	4	0	1	0	0	0	1	0	0	0	0	0	11	0	1056.62	sp|P08754|GNAI3_HUMAN;sp|P63096|GNAI1_HUMAN;sp|P11488|GNAT1_HUMAN;sp|P09471|GNAO_HUMAN;sp|P19087|GNAT2_HUMAN;sp|A8MTJ3|GNAT3_HUMAN;sp|Q14344|GNA13_HUMAN;sp|Q03113|GNA12_HUMAN;sp|P38405|GNAL_HUMAN;sp|P63092|GNAS2_HUMAN;sp|Q5JWF2|GNAS1_HUMAN;sp|P04899|GNAI2_HUMAN	sp|P04899|GNAI2_HUMAN	36	46	no	no	2	0.00073074	101.39	By MS/MS	1	0	2	1	11403000
IIIIGGSIANFTNVAATFK	REKHPDGKIIIIGGSI	TNVAATFKGIVRAIRD	K	I	I	F	K	G	3	0	2	0	0	0	0	2	0	5	0	1	0	2	0	1	2	0	0	1	0	19	0	1949.1	sp|P53396|ACLY_HUMAN	sp|P53396|ACLY_HUMAN	337	355	yes	yes	2	1.43e-13	79.676	By matching	1	0	3	1	3361000
IIIIHQAVAVIISIEQQVR	KSDKPQTKIIIIHQAV	ISIEQQVRERNINPKA	K	I	I	V	R	E	2	1	0	0	0	3	1	0	1	7	0	0	0	0	0	1	0	0	0	3	0	19	0	2142.29	sp|P15884|ITF2_HUMAN;sp|Q99081|HTF4_HUMAN	sp|P15884|ITF2_HUMAN	604	622	yes	no	3	0.0027467	43.208	By matching	1	0	1		0
IIINIAENPAMTR	ETKIQVIKIIINIAEN	AENPAMTREIIRAQVP	K	I	I	T	R	E	2	1	2	0	0	0	1	0	0	4	0	0	1	0	1	0	1	0	0	0	0	13	0	1454.79	sp|Q9UH62|ARMX3_HUMAN	sp|Q9UH62|ARMX3_HUMAN	266	278	yes	yes	2	0.024456	34.432	By MS/MS	1	0	2	1	4506900
IIINNDNIIR	NEVFNDVRIIINNDNI	INNDNIIREGAAHAFA	R	I	I	I	R	E	0	1	3	1	0	0	0	0	0	5	0	0	0	0	0	0	0	0	0	0	0	10	0	1196.69	sp|P52907|CAZA1_HUMAN;sp|P47755|CAZA2_HUMAN	sp|P52907|CAZA1_HUMAN	38	47	yes	no	2	0.013953	64.82	By MS/MS	1	0	2	1	13705000
IIIQVQHASK	VAPIERVKIIIQVQHA	IQVQHASKQITADKQY	K	I	I	S	K	Q	1	0	0	0	0	2	0	0	1	3	0	1	0	0	0	1	0	0	0	1	0	10	0	1135.67	sp|P05141|ADT2_HUMAN;sp|P12236|ADT3_HUMAN;sp|P12235|ADT1_HUMAN	sp|P05141|ADT2_HUMAN	34	43	yes	no	2;3	0.0057656	76.927	By MS/MS	1	0	4	2	6186900
IIISIDKDTYEETGIQGHPSQFSGR	VAIIPNGKIIISIDKD	HPSQFSGRKIMKFIVS	K	I	I	G	R	K	0	1	0	2	0	2	2	3	1	5	0	1	0	1	1	3	2	0	1	0	0	25	1	2790.38	sp|O75818|RPP40_HUMAN	sp|O75818|RPP40_HUMAN	115	139	yes	yes	3	0.00010785	41.911	By matching	1	0	1		0
IIITEPPMNPTK	NIDTRNCKIIITEPPM	EPPMNPTKNREKIVEV	K	I	I	T	K	N	0	0	1	0	0	0	1	0	0	3	0	1	1	0	3	0	2	0	0	0	0	12	0	1352.74	sp|P61160|ARP2_HUMAN	sp|P61160|ARP2_HUMAN	107	118	yes	yes	2	0.0032026	49.448	By MS/MS	1	0	1	1	0
IIITTVPPNIR	SSSDATVKIIITTVPP	TTVPPNIRKIDPEIHI	K	I	I	I	R	K	0	1	1	0	0	0	0	0	0	4	0	0	0	0	2	0	2	0	0	1	0	11	0	1235.76	sp|Q12905|ILF2_HUMAN	sp|Q12905|ILF2_HUMAN	175	185	yes	yes	2	1.81e-08	121.61	By MS/MS	1	0	6	3	49428000
IIIVSNPVDIITYVAWK	VKYSPNCKIIIVSNPV	IITYVAWKISGFPKNR	K	I	I	W	K	I	1	0	1	1	0	0	0	0	0	5	0	1	0	0	1	1	1	1	1	3	0	17	0	1943.11	sp|P00338|LDHA_HUMAN;sp|Q9BYZ2|LDH6B_HUMAN	sp|P00338|LDHA_HUMAN	133	149	yes	no	2;3	7.61e-17	123.02	By MS/MS	1	0	3	1	12228000
IIIWDSYTTNK	VSASQDGKIIIWDSYT	WDSYTTNKVHAIPIRS	K	I	I	N	K	V	0	0	1	1	0	0	0	0	0	3	0	1	0	0	0	1	2	1	1	0	0	11	0	1352.7	sp|P62873|GBB1_HUMAN;sp|P62879|GBB2_HUMAN;sp|Q9HAV0|GBB4_HUMAN	sp|P62873|GBB1_HUMAN	79	89	no	no	2	2.67e-19	133.89	By MS/MS	1	0	2	1	12206000
IIIWDTR	ISCSEDNRIIIWDTRC	RIIIWDTRCPKPASQI	R	I	I	T	R	C	0	1	0	1	0	0	0	0	0	3	0	0	0	0	0	0	1	1	0	0	0	7	0	915.518	sp|Q9BQA1|MEP50_HUMAN	sp|Q9BQA1|MEP50_HUMAN	192	198	yes	yes	2	0.00093666	104.45	By MS/MS	1	0	2	1	11158000
IINDISSDAPGVPR	SRRPSYRKIINDISSD	SDAPGVPRIEEEKSEE	K	I	I	P	R	I	1	1	1	2	0	0	0	1	0	3	0	0	0	0	2	2	0	0	0	1	0	14	0	1452.76	sp|P16220|CREB1_HUMAN	sp|P16220|CREB1_HUMAN	137	150	yes	yes	2	1.12e-05	97.69	By MS/MS	1	0	2	1	8164500
IINEAIIIK	GVVASFGRIINEAIII	INEAIIIKFPYGIINV	R	I	I	I	K	F	1	0	1	0	0	0	1	0	0	5	0	1	0	0	0	0	0	0	0	0	0	9	0	1025.65	sp|Q96DP5|FMT_HUMAN	sp|Q96DP5|FMT_HUMAN	129	137	yes	yes	2	0.017185	58.955	By MS/MS	1	0	1	1	0
IINEPTAAAIAYGIDK	IAGINVIRIINEPTAA	AIAYGIDKKVGAERNV	R	I	I	D	K	K	4	0	1	1	0	0	1	1	0	4	0	1	0	0	1	0	1	0	1	0	0	16	0	1658.89	sp|P11142|HSP7C_HUMAN;sp|P54652|HSP72_HUMAN;sp|P11021|GRP78_HUMAN	sp|P11142|HSP7C_HUMAN	172	187	no	no	2	1.01e-05	65.949	By MS/MS	1	0	2	1	6864500
IINEPTAAAIAYGIDKR	IAGINVMRIINEPTAA	IAYGIDKREGEKNIIV	R	I	I	K	R	E	4	1	1	1	0	0	1	1	0	4	0	1	0	0	1	0	1	0	1	0	0	17	1	1814.99	sp|P11021|GRP78_HUMAN	sp|P11021|GRP78_HUMAN	198	214	yes	yes	3	0.0065503	27.714	By matching	1	0	1		0
IINEPTAAAIAYGIDR	IAGINVIRIINEPTAA	AIAYGIDRTGKGERNV	R	I	I	D	R	T	4	1	1	1	0	0	1	1	0	4	0	0	0	0	1	0	1	0	1	0	0	16	0	1686.89	sp|P08107|HSP71_HUMAN;sp|P17066|HSP76_HUMAN	sp|P08107|HSP71_HUMAN	172	187	yes	no	2;3	4.16e-16	120.63	By MS/MS	1	0	4	2	57063000
IINEVKPTEIYNIGAQSHVK	TDSTCIVKIINEVKPT	IGAQSHVKISFDIAEY	K	I	I	V	K	I	1	0	2	0	0	1	2	1	1	4	0	2	0	0	1	1	1	0	1	2	0	20	1	2252.22	sp|O60547|GMDS_HUMAN	sp|O60547|GMDS_HUMAN	96	115	yes	yes	3	0.0019083	37.4	By MS/MS	1	0	1	1	1817300
IINEVMVEHFFR	CWQADSQRIINEVMVE	VMVEHFFRQGMIDVAE	R	I	I	F	R	Q	0	1	1	0	0	0	2	0	1	2	0	0	1	2	0	0	0	0	0	2	0	12	0	1532.78	sp|Q9H871|RMD5A_HUMAN	sp|Q9H871|RMD5A_HUMAN	117	128	yes	yes	2;3	0.00026288	102.87	By matching	1	0	3	1	1652600
IINFIMHPK	VNSEIVKRIINFIMHP	INFIMHPKPSGKPIPK	R	I	I	P	K	P	0	0	1	0	0	0	0	0	1	3	0	1	1	1	1	0	0	0	0	0	0	9	0	1111.62	sp|P35659|DEK_HUMAN	sp|P35659|DEK_HUMAN	179	187	yes	yes	2	0.022069	66.692	By MS/MS	1	0	1	1	1679800
IINFPTIVER	APTGHTIRIINFPTIV	NFPTIVERGIGRIMQI	R	I	I	E	R	G	0	1	1	0	0	0	1	0	0	3	0	0	0	1	1	0	1	0	0	1	0	10	0	1200.69	sp|O43681|ASNA_HUMAN	sp|O43681|ASNA_HUMAN	176	185	yes	yes	2	0.0083496	77.662	By MS/MS	1	0	1	1	1797800
IINPMGIIVEEIK	KEIFEMWKIINPMGII	GIIVEEIKKRNVSAPE	K	I	I	I	K	K	0	0	1	0	0	0	2	1	0	5	0	1	1	0	1	0	0	0	0	1	0	13	0	1467.84	sp|Q9H9J2|RM44_HUMAN	sp|Q9H9J2|RM44_HUMAN	234	246	yes	yes	2	0.022864	43.761	By matching	1	0	1		0
IINPSRPQSTESQSTSGEPATPK	EKISPSIRIINPSRPQ	SGEPATPKRRKAEPQA	R	I	I	P	K	R	1	1	1	0	0	2	2	1	0	2	0	1	0	0	4	5	3	0	0	0	0	23	1	2411.19	sp|P0C860|MS3L2_HUMAN	sp|P0C860|MS3L2_HUMAN	239	261	yes	yes	3	0.001707	36.935	By MS/MS	1	0	1	1	3046500
IIPAIQSR	IICNYISKIIPAIQSR	IIPAIQSRCTRFRFGP	K	I	I	S	R	C	1	1	0	0	0	1	0	0	0	3	0	0	0	0	1	1	0	0	0	0	0	8	0	896.544	sp|P40937|RFC5_HUMAN	sp|P40937|RFC5_HUMAN	161	168	yes	yes	2	0.00012992	110.12	By MS/MS	1	0	2	1	37787000
IIPASTR	KYSAETGRIIPASTRA	RIIPASTRAVGRRRSH	R	I	I	T	R	A	1	1	0	0	0	0	0	0	0	2	0	0	0	0	1	1	1	0	0	0	0	7	0	756.449	sp|Q96M53|TBATA_HUMAN	sp|Q96M53|TBATA_HUMAN	191	197	yes	yes	2	0.0085023	91.584	By MS/MS	1	0	2	1	17326000
IIPDITIIEPVEGEAAEEISR	PVATASYRIIPDITII	EAAEEISRCFSPGVIE	R	I	I	S	R	C	2	1	0	1	0	0	5	1	0	6	0	0	0	0	2	1	1	0	0	1	0	21	0	2293.21	sp|O15160|RPAC1_HUMAN	sp|O15160|RPAC1_HUMAN	235	255	yes	yes	2	1.53e-08	61.942	By MS/MS	1	0	1	1	6598200
IIPDSIGKDIEK	DIKEVVNKIIPDSIGK	SIGKDIEKACQSIYPI	K	I	I	E	K	A	0	0	0	2	0	0	1	1	0	4	0	2	0	0	1	1	0	0	0	0	0	12	1	1326.74	sp|P61247|RS3A_HUMAN	sp|P61247|RS3A_HUMAN	188	199	yes	yes	2	0.023148	71.176	By matching	1	0	2	1	1224400
IIPTIEAVAAIGNK	ADIVVIIKIIPTIEAV	AVAAIGNKVVESIRAQ	K	I	I	N	K	V	3	0	1	0	0	0	1	1	0	4	0	1	0	0	1	0	1	0	0	1	0	14	0	1408.83	sp|Q12905|ILF2_HUMAN	sp|Q12905|ILF2_HUMAN	128	141	yes	yes	2;3	1.12e-05	97.69	By MS/MS	1	0	4	1	170010000
IIQAGEENQVIEIIIHR	IAISRNQKIIQAGEEN	VIEIIIHRDGEFQEIM	K	I	I	H	R	D	1	1	1	0	0	2	3	1	1	6	0	0	0	0	0	0	0	0	0	1	0	17	0	1974.09	sp|Q9NPJ6|MED4_HUMAN	sp|Q9NPJ6|MED4_HUMAN	56	72	yes	yes	3	7.81e-23	95.197	By MS/MS	1	0	1	1	0
IIQAIAQYQNHIQEQPR	EAIMKSVKIIQAIAQY	NHIQEQPRKAIVDIIS	K	I	I	P	R	K	2	1	1	0	0	5	1	0	1	4	0	0	0	0	1	0	0	0	1	0	0	17	0	2049.08	sp|Q9BQG0|MBB1A_HUMAN	sp|Q9BQG0|MBB1A_HUMAN	162	178	yes	yes	3	6.32e-10	96.208	By MS/MS	1	0	1	1	6112100
IIQAVNFPFIVK	EHTINEKRIIQAVNFP	VNFPFIVKIEFSFKDN	R	I	I	V	K	I	1	0	1	0	0	1	0	0	0	3	0	1	0	2	1	0	0	0	0	2	0	12	0	1387.82	sp|P17612|KAPCA_HUMAN	sp|P17612|KAPCA_HUMAN	95	106	yes	yes	2	0.00080469	79.659	By MS/MS	1	0	2	1	6421000
IIQDFFNGR	TRIPKVQKIIQDFFNG	IQDFFNGRDINKSINP	K	I	I	G	R	D	0	1	1	1	0	1	0	1	0	2	0	0	0	2	0	0	0	0	0	0	0	9	0	1108.57	sp|P08107|HSP71_HUMAN	sp|P08107|HSP71_HUMAN	349	357	yes	yes	2	1.18e-07	97.431	By MS/MS	1	0	2	1	4558300
IIQDSVDFSIADAINTEFK	RSSVPGVRIIQDSVDF	DAINTEFKNTRTNEKV	R	I	I	F	K	N	2	0	1	3	0	1	1	0	0	4	0	1	0	2	0	2	1	0	0	1	0	19	0	2125.06	sp|P08670|VIME_HUMAN	sp|P08670|VIME_HUMAN	79	97	yes	yes	2;3	3.09e-29	126.84	By MS/MS	1	0	14	4	91716000
IIQEISHPNIIGIIDAFGHK	RTAIREIKIIQEISHP	IIDAFGHKSNISIVFD	K	I	I	H	K	S	1	0	1	1	0	1	1	2	2	7	0	1	0	1	1	1	0	0	0	0	0	20	0	2214.22	sp|P50613|CDK7_HUMAN	sp|P50613|CDK7_HUMAN	65	84	yes	yes	3	0.00086658	53.453	By MS/MS	1	0	1	1	0
IIQIDKEFQIFQGVTR	WRARSAFKIIQIDKEF	QIFQGVTRAVDICAAP	K	I	I	T	R	A	0	1	0	1	0	3	1	1	0	4	0	1	0	2	0	0	1	0	0	1	0	16	1	1934.06	sp|Q9UET6|TRM7_HUMAN	sp|Q9UET6|TRM7_HUMAN	29	44	yes	yes	3	0.024573	24.918	By matching	1	0	1		0
IIQIIDDYPK	WKSNYFIKIIQIIDDY	QIIDDYPKCFIVGADN	K	I	I	P	K	C	0	0	0	2	0	1	0	0	0	4	0	1	0	0	1	0	0	0	1	0	0	10	0	1216.67	sp|P05388|RLA0_HUMAN;sp|Q8NHW5|RLA0L_HUMAN	sp|P05388|RLA0_HUMAN	17	26	yes	no	2	0.00080823	102.52	By MS/MS	1	0	2	1	404200000
IIQIVEDR	ANQAINPKIIQIVEDR	IIQIVEDRGSGRSRGR	K	I	I	D	R	G	0	1	0	1	0	1	1	0	0	3	0	0	0	0	0	0	0	0	0	1	0	8	0	984.56	sp|P17844|DDX5_HUMAN	sp|P17844|DDX5_HUMAN	471	478	yes	yes	2	5.2e-06	87.476	By MS/MS	1	0	2	1	0
IIQNAIIQQDER	KEIIKGIKIIQNAIIQ	AIIQQDERIAKAMVSD	K	I	I	E	R	I	1	1	1	1	0	3	1	0	0	4	0	0	0	0	0	0	0	0	0	0	0	12	0	1439.77	sp|Q9P0M2|AKA7G_HUMAN	sp|Q9P0M2|AKA7G_HUMAN	104	115	yes	yes	2	0.0019628	72.705	By MS/MS	1	0	1	1	2462500
IIQNEPIPER	DAAAKAIRIIQNEPIP	QNEPIPERIEVNGRES	R	I	I	E	R	I	0	1	1	0	0	1	2	0	0	3	0	0	0	0	2	0	0	0	0	0	0	10	0	1207.66	sp|O95793|STAU1_HUMAN	sp|O95793|STAU1_HUMAN	159	168	yes	yes	2	0.011771	67.385	By matching	1	0	2	1	1505400
IIQQIPDHPK	IHTRIKYKIIQQIPDH	QQIPDHPKHFSIHPDT	K	I	I	P	K	H	0	0	0	1	0	2	0	0	1	3	0	1	0	0	2	0	0	0	0	0	0	10	0	1187.67	sp|Q08554|DSC1_HUMAN	sp|Q08554|DSC1_HUMAN	283	292	yes	yes	2;3	2.83e-27	144.77	By MS/MS	1	0	4	2	6168000
IIQQNTQIK	SIEQEKTRIIQQNTQI	IQQNTQIKRFIQEISG	R	I	I	I	K	R	0	0	1	0	0	3	0	0	0	3	0	1	0	0	0	0	1	0	0	0	0	9	0	1084.62	sp|Q01664|TFAP4_HUMAN	sp|Q01664|TFAP4_HUMAN	106	114	yes	yes	2	1.15e-26	143.03	By MS/MS	1	0	2	1	11838000
IIQQSGAQQFR	NFPRINRRIIQQSGAQ	QSGAQQFRMRVRWGIQ	R	I	I	F	R	M	1	1	0	0	0	4	0	1	0	2	0	0	0	1	0	1	0	0	0	0	0	11	0	1274.67	sp|Q96QD9|UIF_HUMAN	sp|Q96QD9|UIF_HUMAN	57	67	yes	yes	2	1.43e-38	158.79	By MS/MS	1	0	2	1	5144200
IIQYSDAIEHIITTGQGVVIER	QSWIYSSRIIQYSDAI	GQGVVIERSIFSDFVF	R	I	I	E	R	S	1	1	0	1	0	2	2	2	1	6	0	0	0	0	0	1	2	0	1	2	0	22	0	2454.31	sp|O95299|NDUAA_HUMAN	sp|O95299|NDUAA_HUMAN	140	161	yes	yes	3	7.6e-31	122.18	By MS/MS	1	0	2	1	29642000
IIRDYQEIMNTK	QAKEDIARIIRDYQEI	YQEIMNTKIAIDIEIA	R	I	I	T	K	I	0	1	1	1	0	1	1	0	0	3	0	1	1	0	0	0	1	0	1	0	0	12	1	1522.78	sp|P04264|K2C1_HUMAN	sp|P04264|K2C1_HUMAN	461	472	yes	yes	2;3	1.54e-30	147.02	By MS/MS	1	0	5	2	20104000
IIRDYQEIMNVK	QAKEDIARIIRDYQEI	YQEIMNVKIAIDVEIA	R	I	I	V	K	I	0	1	1	1	0	1	1	0	0	3	0	1	1	0	0	0	0	0	1	1	0	12	1	1520.8	sp|P35908|K22E_HUMAN;sp|Q5XKE5|K2C79_HUMAN;sp|Q01546|K22O_HUMAN	sp|P35908|K22E_HUMAN	459	470	no	no	2;3	1.25e-21	136.38	By MS/MS	1	0	8	4	49337000
IISAIEDIEVISR	GGNSTRERIISAIEDI	EDIEVISREIIEMIAI	R	I	I	S	R	E	1	1	0	1	0	0	2	0	0	5	0	0	0	0	0	2	0	0	0	1	0	13	0	1456.81	sp|Q9NPJ6|MED4_HUMAN	sp|Q9NPJ6|MED4_HUMAN	30	42	yes	yes	2	0.00023333	88.075	By MS/MS	1	0	1	1	4941900
IISDTYTVEK	KIRMEEIKIISDTYTV	SDTYTVEKVEVHRIIR	K	I	I	E	K	V	0	0	0	1	0	0	1	0	0	2	0	1	0	0	0	1	2	0	1	1	0	10	0	1167.6	sp|Q9H6D7|HAUS4_HUMAN	sp|Q9H6D7|HAUS4_HUMAN	286	295	yes	yes	2	0.028533	43.77	By matching	1	0	1		0
IISETEK	KRIGAEWKIISETEKR	KIISETEKRPFIDEAK	K	I	I	E	K	R	0	0	0	0	0	0	2	0	0	2	0	1	0	0	0	1	1	0	0	0	0	7	0	818.439	sp|P48431|SOX2_HUMAN	sp|P48431|SOX2_HUMAN	81	87	yes	yes	2	0.00093666	104.45	By MS/MS	1	0	2	1	10474000
IISETEKRPFIDEAK	KRIGAEWKIISETEKR	RPFIDEAKRIRAIHMK	K	I	I	A	K	R	1	1	0	1	0	0	3	0	0	3	0	2	0	1	1	1	1	0	0	0	0	15	2	1774.95	sp|P48431|SOX2_HUMAN	sp|P48431|SOX2_HUMAN	81	95	yes	yes	2;3;4	8.18e-69	141.55	By MS/MS	1	0	14	8	1858700000
IISGDTYEAVVTAVDPVADIATIR	DRRRVRVRIISGDTYE	VADIATIRIQTKEPIP	R	I	I	I	R	I	4	1	0	3	0	0	1	1	0	4	0	0	0	0	1	1	3	0	1	4	0	24	0	2488.31	sp|O43464|HTRA2_HUMAN	sp|O43464|HTRA2_HUMAN	210	233	yes	yes	3	4.75e-08	53.998	By matching	1	0	2	1	24463000
IISISADIETIGEIIK	PDSSGPERIISISADI	ETIGEIIKKIIPTIEE	R	I	I	I	K	K	1	0	0	1	0	0	2	1	0	7	0	1	0	0	0	2	1	0	0	0	0	16	0	1713.98	sp|P61978|HNRPK_HUMAN	sp|P61978|HNRPK_HUMAN	87	102	yes	yes	2	1.49e-08	90.348	By matching	1	0	1		0
IISISADIETIGEIIKK	PDSSGPERIISISADI	TIGEIIKKIIPTIEEG	R	I	I	K	K	I	1	0	0	1	0	0	2	1	0	7	0	2	0	0	0	2	1	0	0	0	0	17	1	1842.07	sp|P61978|HNRPK_HUMAN	sp|P61978|HNRPK_HUMAN	87	103	yes	yes	2;3	2.33e-10	101.05	By matching	1	0	2		0
IISISGK	DEEEEDVKIISISGKR	KIISISGKRSAPGGGS	K	I	I	G	K	R	0	0	0	0	0	0	0	1	0	3	0	1	0	0	0	2	0	0	0	0	0	7	0	716.443	sp|P06748|NPM_HUMAN;sp|Q9C0A0|CNTP4_HUMAN	sp|P06748|NPM_HUMAN	135	141	yes	no	2	0.0084686	91.626	By MS/MS	1	0	3	2	115130000
IISMGQIDIIR	QRAVAINRIISMGQID	MGQIDIIRSNTGIIYR	R	I	I	I	R	S	0	1	0	1	0	1	0	1	0	5	0	0	1	0	0	1	0	0	0	0	0	11	0	1257.71	sp|Q9H1D9|RPC6_HUMAN	sp|Q9H1D9|RPC6_HUMAN	57	67	yes	yes	2	4.38e-33	116.55	By MS/MS	1	0	1	1	0
IISQIVSSITASIR	PTYTNINRIISQIVSS	SSITASIRFDGAINVD	R	I	I	I	R	F	1	1	0	0	0	1	0	0	0	5	0	0	0	0	0	4	1	0	0	1	0	14	0	1486.87	sp|Q9BQE3|TBA1C_HUMAN;sp|P68363|TBA1B_HUMAN;sp|P68366|TBA4A_HUMAN;sp|Q9NY65|TBA8_HUMAN;sp|Q9H853|TBA4B_HUMAN	sp|Q9BQE3|TBA1C_HUMAN	230	243	yes	no	2;3	1.52e-90	186.56	By MS/MS	1	0	11	5	255190000
IISSDRDIIAVVFYGTEK	IQSVYISKIISSDRDI	VVFYGTEKDKNSVNFK	K	I	I	E	K	D	1	1	0	2	0	0	1	1	0	4	0	1	0	1	0	2	1	0	1	2	0	18	1	2025.08	sp|P12956|XRCC6_HUMAN	sp|P12956|XRCC6_HUMAN	75	92	yes	yes	2;3	4.52e-74	167.97	By MS/MS	1	0	4	2	110090000
IISWYDNEFGYSNR	AINDHFVKIISWYDNE	NEFGYSNRVVDIMAHM	K	I	I	N	R	V	0	1	2	1	0	0	1	1	0	2	0	0	0	1	0	2	0	1	2	0	0	14	0	1762.8	sp|P04406|G3P_HUMAN	sp|P04406|G3P_HUMAN	310	323	yes	yes	2	3.54e-17	126.1	By MS/MS	1	0	2	1	45457000
IITATVDNANVIIQIDNAR	TIEDIRNKIITATVDN	IIQIDNARIAADDFRT	K	I	I	A	R	I	3	1	3	2	0	1	0	0	0	5	0	0	0	0	0	0	2	0	0	2	0	19	0	2053.12	sp|P02533|K1C14_HUMAN	sp|P02533|K1C14_HUMAN	176	194	yes	yes	2	0.0087769	52.814	By MS/MS	1	0	1	1	0
IITDMYNAHITK	IGVGHGCRIITDMYNA	MYNAHITKDYTVRGII	R	I	I	T	K	D	1	0	1	1	0	0	0	0	1	3	0	1	1	0	0	0	2	0	1	0	0	12	0	1418.72	sp|O95900|TRUB2_HUMAN	sp|O95900|TRUB2_HUMAN	115	126	yes	yes	2	0.011682	42.843	By MS/MS	1	0	1	1	0
IITEDVQGK	EVAFRKFKIITEDVQG	ITEDVQGKNCITNFHG	K	I	I	G	K	N	0	0	0	1	0	1	1	1	0	2	0	1	0	0	0	0	1	0	0	1	0	9	0	1001.54	sp|P61247|RS3A_HUMAN	sp|P61247|RS3A_HUMAN	86	94	yes	yes	2	4.43e-08	116.05	By MS/MS	1	0	2	1	6937100
IITEFNK	NVHHQFQKIITEFNKS	KIITEFNKSTDAYEIK	K	I	I	N	K	S	0	0	1	0	0	0	1	0	0	2	0	1	0	1	0	0	1	0	0	0	0	7	0	863.475	sp|P29508|SPB3_HUMAN;sp|P48594|SPB4_HUMAN	sp|P29508|SPB3_HUMAN	88	94	yes	no	2	0.037461	79.146	By MS/MS	1	0	2	1	8822100
IITESEKRPFIDEAK	KRIGAEWKIITESEKR	RPFIDEAKRIRAMHMK	K	I	I	A	K	R	1	1	0	1	0	0	3	0	0	3	0	2	0	1	1	1	1	0	0	0	0	15	2	1774.95	sp|Q9Y651|SOX21_HUMAN	sp|Q9Y651|SOX21_HUMAN	48	62	yes	yes	2	0.0011183	66.246	By MS/MS	1	0	1	1	2587300
IITFDQIAIDSPK	RIIRAGGKIITFDQIA	QIAIDSPKGCGTVIIS	K	I	I	P	K	G	1	0	0	2	0	1	0	0	0	4	0	1	0	1	1	1	1	0	0	0	0	13	0	1459.79	sp|Q07020|RL18_HUMAN	sp|Q07020|RL18_HUMAN	120	132	yes	yes	2	2.23e-09	117.93	By MS/MS	1	0	2	1	8852200
IITFMGMAVENK	EQNMAKMRIITFMGMA	MGMAVENKEISFDTMQ	R	I	I	N	K	E	1	0	1	0	0	0	1	1	0	2	0	1	2	1	0	0	1	0	0	1	0	12	0	1352.68	sp|Q7L2H7|EIF3M_HUMAN	sp|Q7L2H7|EIF3M_HUMAN	279	290	yes	yes	2	3.04e-21	136.7	By MS/MS	1	0	5	3	55331000
IITIAGPTNAIFK	SEGNCPERIITIAGPT	GPTNAIFKAFAMIIDK	R	I	I	F	K	A	2	0	1	0	0	0	0	1	0	4	0	1	0	1	1	0	2	0	0	0	0	13	0	1357.8	sp|Q15366|PCBP2_HUMAN	sp|Q15366|PCBP2_HUMAN	58	70	yes	yes	2	0.00014159	101.38	By MS/MS	1	0	3	1	187970000
IITITGTQDQIQNAQYIIQNSVK	PIEGSEDRIITITGTQ	YIIQNSVKQYSGKFF_	R	I	I	V	K	Q	1	0	2	1	0	5	0	1	0	6	0	1	0	0	0	1	3	0	1	1	0	23	0	2588.38	sp|P61978|HNRPK_HUMAN	sp|P61978|HNRPK_HUMAN	434	456	yes	yes	3	1.68e-22	102.45	By MS/MS	1	0	2	1	43093000
IITNFIPIK	AQGGIGGKIITNFIPI	ITNFIPIKGQKRIIHI	K	I	I	I	K	G	0	0	1	0	0	0	0	0	0	4	0	1	0	1	1	0	1	0	0	0	0	9	0	1057.65	sp|A4D1E9|GTPBA_HUMAN	sp|A4D1E9|GTPBA_HUMAN	127	135	yes	yes	2	0.0046246	66.27	By MS/MS	1	0	2	1	0
IITPIIFK	YFPKEGRKIITPIIFK	IITPIIFKEENIRTMY	K	I	I	F	K	E	0	0	0	0	0	0	0	0	0	4	0	1	0	1	1	0	1	0	0	0	0	8	0	943.611	sp|P82650|RT22_HUMAN	sp|P82650|RT22_HUMAN	204	211	yes	yes	2	0.0085181	95.531	By MS/MS	1	0	2	1	7266100
IITPIIFKEENIR	YFPKEGRKIITPIIFK	IFKEENIRTMYSQDRH	K	I	I	I	R	T	0	1	1	0	0	0	2	0	0	5	0	1	0	1	1	0	1	0	0	0	0	13	1	1584.92	sp|P82650|RT22_HUMAN	sp|P82650|RT22_HUMAN	204	216	yes	yes	2;3	0.00010955	78.814	By MS/MS	1	0	4	2	12284000
IIVAPDADAR	DVYVGTIKIIVAPDAD	VAPDADARWIISQTHN	K	I	I	A	R	W	3	1	0	2	0	0	0	0	0	2	0	0	0	0	1	0	0	0	0	1	0	10	0	1039.57	sp|Q8NEW0|ZNT7_HUMAN	sp|Q8NEW0|ZNT7_HUMAN	340	349	yes	yes	2	0.020942	58.699	By matching	1	0	2	1	5031900
IIVDEIKQEVISTSSK	KIWDIEGKIIVDEIKQ	EVISTSSKAEPPQCTS	K	I	I	S	K	A	0	0	0	1	0	1	2	0	0	4	0	2	0	0	0	3	1	0	0	2	0	16	1	1787.99	sp|P63244|GBLP_HUMAN	sp|P63244|GBLP_HUMAN	265	280	yes	yes	2;3	4.51e-21	127.32	By matching	1	0	3	1	20328000
IIVDQVTGISR	YGRIITSRIIVDQVTG	DQVTGISRGVGFIRFD	R	I	I	S	R	G	0	1	0	1	0	1	0	1	0	3	0	0	0	0	0	1	1	0	0	2	0	11	0	1199.69	sp|Q12926|ELAV2_HUMAN	sp|Q12926|ELAV2_HUMAN	156	166	yes	yes	2	0.017193	55.261	By MS/MS	1	0	1	1	4747000
IIVENISSR	PPVRTENRIIVENISS	IVENISSRVSWQDIKD	R	I	I	S	R	V	0	1	1	0	0	0	1	0	0	3	0	0	0	0	0	2	0	0	0	1	0	9	0	1029.58	sp|Q13243|SRSF5_HUMAN;sp|Q13247|SRSF6_HUMAN;sp|Q08170|SRSF4_HUMAN	sp|Q13243|SRSF5_HUMAN	110	118	yes	no	2	4.42e-27	148.52	By MS/MS	1	0	2	1	25163000
IIVFSTDAGFHFAGDGK	IGWRNVTRIIVFSTDA	FHFAGDGKIGGIVIPN	R	I	I	G	K	I	2	0	0	2	0	0	0	3	1	2	0	1	0	3	0	1	1	0	0	1	0	17	0	1780.88	sp|P05556|ITB1_HUMAN	sp|P05556|ITB1_HUMAN	273	289	yes	yes	3	0.0002473	45.618	By matching	1	0	1		0
IIVPAAEGEDSIKK	RAVEEVKKIIVPAAEG	EGEDSIKKMQIMEIAI	K	I	I	K	K	M	2	0	0	1	0	0	2	1	0	3	0	2	0	0	1	1	0	0	0	1	0	14	1	1468.81	sp|Q96PU8|QKI_HUMAN	sp|Q96PU8|QKI_HUMAN	178	191	yes	yes	3	0.017759	28.283	By MS/MS	1	0	1	1	2662300
IIVSASQDGK	MHWGTDSRIIVSASQD	VSASQDGKIIIWDSYT	R	I	I	G	K	I	1	0	0	1	0	1	0	1	0	2	0	1	0	0	0	2	0	0	0	1	0	10	0	1016.55	sp|P62873|GBB1_HUMAN;sp|P62879|GBB2_HUMAN;sp|P16520|GBB3_HUMAN;sp|Q9HAV0|GBB4_HUMAN	sp|P62873|GBB1_HUMAN	69	78	no	no	2	0.033638	51.762	By matching	1	0	1		0
IIVSGFWGVAR	DGQRHHSKIIVSGFWG	SGFWGVARHFNYVGDI	K	I	I	A	R	H	1	1	0	0	0	0	0	2	0	2	0	0	0	1	0	1	0	1	0	2	0	11	0	1203.68	sp|Q9UBM7|DHCR7_HUMAN	sp|Q9UBM7|DHCR7_HUMAN	394	404	yes	yes	2	0.0084706	63.624	By MS/MS	1	0	2	1	6414400
IIVTIIHTIER	PIGASGCRIIVTIIHT	TIIHTIERMGRSRGVA	R	I	I	E	R	M	0	1	0	0	0	0	1	0	1	5	0	0	0	0	0	0	2	0	0	1	0	11	0	1306.8	sp|Q9BWD1|THIC_HUMAN	sp|Q9BWD1|THIC_HUMAN	362	372	yes	yes	3	0.0098044	37.18	By matching	1	0	1		0
IIVVYPWTQR	AGGETIGRIIVVYPWT	VVYPWTQRFFDSFGNI	R	I	I	Q	R	F	0	1	0	0	0	1	0	0	0	2	0	0	0	0	1	0	1	1	1	2	0	10	0	1273.72	sp|P69892|HBG2_HUMAN;sp|P69891|HBG1_HUMAN;sp|P68871|HBB_HUMAN;sp|P02100|HBE_HUMAN;sp|P02042|HBD_HUMAN	sp|P69892|HBG2_HUMAN	32	41	yes	no	2	0.00066796	103.26	By MS/MS	1	0	2	1	10957000
IIWQDSR	TVAFIEDKIIWQDSRY	KIIWQDSRYRPIYPFS	K	I	I	S	R	Y	0	1	0	1	0	1	0	0	0	2	0	0	0	0	0	1	0	1	0	0	0	7	0	916.477	sp|Q9BYD3|RM04_HUMAN	sp|Q9BYD3|RM04_HUMAN	273	279	yes	yes	2	0.036505	79.469	By MS/MS	1	0	2	1	4158100
IIYIIQQETSSTEIK	IVIGAVPRIIYIIQQE	ETSSTEIKTECAVVIG	R	I	I	I	K	T	0	0	0	0	0	2	2	0	0	5	0	1	0	0	0	2	2	0	1	0	0	15	0	1764.95	sp|Q8IUR7|ARMC8_HUMAN	sp|Q8IUR7|ARMC8_HUMAN	66	80	yes	yes	2	1.76e-06	102.52	By MS/MS	1	0	2	1	9266000
IIYNRPGTVSSIK	DEIRNIHKIIYNRPGT	PGTVSSIKKNVGQFSG	K	I	I	I	K	K	0	1	1	0	0	0	0	1	0	3	0	1	0	0	1	2	1	0	1	1	0	13	1	1446.82	sp|P35659|DEK_HUMAN	sp|P35659|DEK_HUMAN	112	124	yes	yes	2	0.0025227	92.039	By MS/MS	1	0	2	1	3397800
IKDDEVAQIK	ITSVINQKIKDDEVAQ	DDEVAQIKKSADTIWD	K	I	K	I	K	K	1	0	0	2	0	1	1	0	0	2	0	2	0	0	0	0	0	0	0	1	0	10	1	1157.63	sp|P07195|LDHB_HUMAN	sp|P07195|LDHB_HUMAN	309	318	yes	yes	2	0.00041421	111.52	By MS/MS	1	0	2	1	10456000
IKEIIFEETAR	IDDIPKEKIKEIIFEE	IIFEETARFQPGYRS_	K	I	K	A	R	F	1	1	0	0	0	0	3	0	0	3	0	1	0	1	0	0	1	0	0	0	0	11	1	1347.74	sp|P28482|MK01_HUMAN	sp|P28482|MK01_HUMAN	343	353	yes	yes	2	0.0067948	56.205	By matching	1	0	1		0
IKEIIFQETAR	IDDIPKERIKEIIFQE	IIFQETARFQPGVIEA	R	I	K	A	R	F	1	1	0	0	0	1	2	0	0	3	0	1	0	1	0	0	1	0	0	0	0	11	1	1346.76	sp|P27361|MK03_HUMAN	sp|P27361|MK03_HUMAN	360	370	yes	yes	3	0.0028004	66.267	By MS/MS	1	0	1	1	5573900
IKFEMEQNIR	RMTIDDFRIKFEMEQN	FEMEQNIRQGVDADIN	R	I	K	I	R	Q	0	1	1	0	0	1	2	0	0	2	0	1	1	1	0	0	0	0	0	0	0	10	1	1306.67	sp|P35527|K1C9_HUMAN	sp|P35527|K1C9_HUMAN	241	250	yes	yes	2;3	2.5e-18	135.99	By MS/MS	1	0	6	3	38821000
IKGDDIQAIK	RGSSKSGKIKGDDIQA	GDDIQAIKKEITQIKQ	K	I	K	I	K	K	1	0	0	2	0	1	0	1	0	3	0	2	0	0	0	0	0	0	0	0	0	10	1	1099.62	sp|P07910|HNRPC_HUMAN;sp|O60812|HNRCL_HUMAN	sp|P07910|HNRPC_HUMAN	188	197	yes	no	3	0.0081941	58.699	By MS/MS	1	0	2	1	5743200
IKGEMMDIQHGSIFIQTPK	IVDVIEDKIKGEMMDI	SIFIQTPKIVADKDYS	K	I	K	P	K	I	0	0	0	1	0	2	1	2	1	4	0	2	2	1	1	1	1	0	0	0	0	19	1	2172.11	sp|P07195|LDHB_HUMAN	sp|P07195|LDHB_HUMAN	59	77	yes	yes	3	0.0021191	36.997	By MS/MS	1	0	2	1	5175300
IKGYTSWAIGISVADIAESIMK	ESAYEVIKIKGYTSWA	DIAESIMKNIRRVHPV	K	I	K	M	K	N	3	0	0	1	0	0	1	2	0	5	0	2	1	0	0	3	1	1	1	1	0	22	1	2352.24	sp|P00338|LDHA_HUMAN	sp|P00338|LDHA_HUMAN	244	265	yes	yes	3	1.71e-06	58.373	By matching	1	0	1		0
IKISPIMMYEK	FQINQHRRIKISPIMM	SPIMMYEKISMIRFRY	R	I	K	E	K	I	0	0	0	0	0	0	1	0	0	3	0	2	2	0	1	1	0	0	1	0	0	11	1	1351.72	sp|Q96HI0|SENP5_HUMAN	sp|Q96HI0|SENP5_HUMAN	225	235	yes	yes	3	0.0088568	47.302	By MS/MS	1	0	1	1	0
IKMPPVIEER	AVEAAKVRIKMPPVIE	MPPVIEERVPINDVIA	R	I	K	E	R	V	0	1	0	0	0	0	2	0	0	2	0	1	1	0	2	0	0	0	0	1	0	10	1	1210.67	sp|P82650|RT22_HUMAN	sp|P82650|RT22_HUMAN	126	135	yes	yes	2;3	0.027224	50.353	By MS/MS	1	0	3	2	3369200
IKSEIVANNVTIPAGEQR	PSVITKDKIKSEIVAN	TIPAGEQRKDVYVQIY	K	I	K	Q	R	K	2	1	2	0	0	1	2	1	0	3	0	1	0	0	1	1	1	0	0	2	0	18	1	1938.05	sp|P42167|LAP2B_HUMAN;sp|P42166|LAP2A_HUMAN	sp|P42166|LAP2A_HUMAN	16	33	no	no	2	0.0032886	51.566	By MS/MS	1	0	2	1	3759300
IKTDYTISIANR	QIISKIDRIKTDYTIS	YTISIANRIYGEQEFP	R	I	K	N	R	I	1	1	1	1	0	0	0	0	0	3	0	1	0	0	0	1	2	0	1	0	0	12	1	1393.76	sp|Q96P63|SPB12_HUMAN	sp|Q96P63|SPB12_HUMAN	106	117	yes	yes	2	0.0070815	90.412	By MS/MS	1	0	2	1	4262200
IKTEPFEENSFIEQFMIEK	GATIIRDRIKTEPFEE	IEQFMIEKIPEACSIG	R	I	K	E	K	I	0	0	1	0	0	1	5	0	0	3	0	2	1	3	1	1	1	0	0	0	0	19	1	2358.15	sp|Q9H9Q4|NHEJ1_HUMAN	sp|Q9H9Q4|NHEJ1_HUMAN	179	197	yes	yes	3	0.0083887	27.924	By MS/MS	1	0	2	1	13063000
IKVPPAINQFTQAIDR	QRAIIYKRIKVPPAIN	QFTQAIDRQTATQIIK	R	I	K	D	R	Q	2	1	1	1	0	2	0	0	0	3	0	1	0	1	2	0	1	0	0	1	0	16	1	1810.01	sp|P62424|RL7A_HUMAN	sp|P62424|RL7A_HUMAN	74	89	yes	yes	2;3	4.6e-09	82.59	By MS/MS	1	0	4	2	35737000
IKYENEVAIR	RIAADDFRIKYENEVA	YENEVAIRQSVEADIN	R	I	K	I	R	Q	1	1	1	0	0	0	2	0	0	2	0	1	0	0	0	0	0	0	1	1	0	10	1	1233.67	sp|P13645|K1C10_HUMAN	sp|P13645|K1C10_HUMAN	236	245	yes	yes	2;3	1.19e-49	167.11	By MS/MS	1	0	4	2	810210000
IKYPENFFIIR	ICIIIAYKIKYPENFF	PENFFIIRGNHECASI	K	I	K	I	R	G	0	1	1	0	0	0	1	0	0	3	0	1	0	2	1	0	0	0	1	0	0	11	1	1438.8	sp|P36873|PP1G_HUMAN;sp|P62140|PP1B_HUMAN	sp|P36873|PP1G_HUMAN	112	122	no	no	2;3	9.21e-06	111.86	By MS/MS	1	0	4	2	15702000
IMDEVAGIVAAR	VHGGVTMKIMDEVAGI	VAGIVAARHCKTNIVT	K	I	M	A	R	H	3	1	0	1	0	0	1	1	0	2	0	0	1	0	0	0	0	0	0	2	0	12	0	1243.66	sp|O00154|BACH_HUMAN	sp|O00154|BACH_HUMAN	253	264	yes	yes	2	0.00074391	83.182	By MS/MS	1	0	3	2	10318000
IMDQIEAIKK	ECRKFISKIMDQIEAI	DQIEAIKKQIGDNEAI	K	I	M	K	K	Q	1	0	0	1	0	1	1	0	0	3	0	2	1	0	0	0	0	0	0	0	0	10	1	1187.66	sp|Q9NP79|VTA1_HUMAN	sp|Q9NP79|VTA1_HUMAN	63	72	yes	yes	2;3	0.019861	35.652	By MS/MS	1	0	2	2	1155500
IMEGPAFNFIDAPAVR	VGAEICARIMEGPAFN	FIDAPAVRVTGADVPM	R	I	M	V	R	V	3	1	1	1	0	0	1	1	0	2	0	0	1	2	2	0	0	0	0	1	0	16	0	1746.88	sp|P11177|ODPB_HUMAN	sp|P11177|ODPB_HUMAN	309	324	yes	yes	2	1.3e-08	83.54	By matching	1	0	3	1	2671400
IMEPAVEPITQAIK	VSGAFHTRIMEPAVEP	EPITQAIKAVDIKKPI	R	I	M	I	K	A	2	0	0	0	0	1	2	0	0	3	0	1	1	0	2	0	1	0	0	1	0	14	0	1538.84	sp|Q8IVS2|FABD_HUMAN	sp|Q8IVS2|FABD_HUMAN	273	286	yes	yes	2	0.0090465	41.621	By matching	1	0	1		0
IMIFTNEDNPHGNDSAK	QFKMSHKRIMIFTNED	PHGNDSAKASRARTKA	R	I	M	A	K	A	1	0	3	2	0	0	1	1	1	2	0	1	1	1	1	1	1	0	0	0	0	17	0	1901.86	sp|P12956|XRCC6_HUMAN	sp|P12956|XRCC6_HUMAN	166	182	yes	yes	2;3	3.46e-98	184.99	By MS/MS	1	0	5	3	61156000
IMIPWDPTGK	GVIGIKVKIMIPWDPT	IPWDPTGKIGPKKPIP	K	I	M	G	K	I	0	0	0	1	0	0	0	1	0	2	0	1	1	0	2	0	1	1	0	0	0	10	0	1156.6	sp|P23396|RS3_HUMAN	sp|P23396|RS3_HUMAN	188	197	yes	yes	2	0.0029715	94.692	By MS/MS	1	0	4	2	22300000
IMNTFSVVPSPK	IREEYPDRIMNTFSVV	FSVVPSPKVSDTVVEP	R	I	M	P	K	V	0	0	1	0	0	0	0	0	0	1	0	1	1	1	2	2	1	0	0	2	0	12	0	1318.7	sp|P68371|TBB4B_HUMAN;sp|P04350|TBB4A_HUMAN;sp|P07437|TBB5_HUMAN	sp|P07437|TBB5_HUMAN	163	174	no	no	2	1.95e-21	138.89	By MS/MS	1	0	4	2	22459000
IMNVIEK	TDAQIITRIMNVIEKE	RIMNVIEKERVPYTDD	R	I	M	E	K	E	0	0	1	0	0	0	1	0	0	2	0	1	1	0	0	0	0	0	0	1	0	7	0	845.468	sp|P35250|RFC2_HUMAN	sp|P35250|RFC2_HUMAN	202	208	yes	yes	2	0.014842	86.794	By MS/MS	1	0	2	1	31657000
IMNVIGEPIDER	VGPETIGRIMNVIGEP	IGEPIDERGPIKTKQF	R	I	M	E	R	G	0	1	1	1	0	0	2	1	0	3	0	0	1	0	1	0	0	0	0	1	0	12	0	1384.7	sp|P06576|ATPB_HUMAN	sp|P06576|ATPB_HUMAN	144	155	yes	yes	2	0.016445	39.878	By matching	1	0	1		0
IMRPDDANVAGNVHGGTIIK	CGACITGRIMRPDDAN	VHGGTIIKMIEEAGAI	R	I	M	I	K	M	2	1	2	2	0	0	0	3	1	3	0	1	1	0	1	0	1	0	0	2	0	20	1	2077.07	sp|O00154|BACH_HUMAN	sp|O00154|BACH_HUMAN	59	78	yes	yes	3	3.17e-14	81.89	By MS/MS	1	0	2	1	8840800
IMSEIYHPDDHVI	NAPSYIYRIMSEIYHP	YHPDDHVI________	R	I	M	V	I	-	0	0	0	2	0	0	1	0	2	3	0	0	1	0	1	1	0	0	1	1	0	13	0	1567.73	sp|P49770|EI2BB_HUMAN	sp|P49770|EI2BB_HUMAN	339	351	yes	yes	2	0.031391	41.242	By MS/MS	1	0	2	1	5007300
IMTQAQIEEATR	EIKPPTYKIMTQAQIE	AQIEEATRQAVEAAKV	K	I	M	T	R	Q	2	1	0	0	0	2	2	0	0	2	0	0	1	0	0	0	2	0	0	0	0	12	0	1389.69	sp|P82650|RT22_HUMAN	sp|P82650|RT22_HUMAN	105	116	yes	yes	2	8.41e-22	141.13	By MS/MS	1	0	4	2	37025000
INDIEDAIQQAK	AIKDAKNKINDIEDAI	EDAIQQAKEDIARIIR	K	I	N	A	K	E	2	0	1	2	0	2	1	0	0	3	0	1	0	0	0	0	0	0	0	0	0	12	0	1356.69	sp|P04264|K2C1_HUMAN	sp|P04264|K2C1_HUMAN	444	455	yes	yes	2	1.02e-68	178.49	By MS/MS	1	0	2	1	315360000
INDIEDAIQQAKEDIAR	AIKDAKNKINDIEDAI	QAKEDIARIIRDYQEI	K	I	N	A	R	I	3	1	1	3	0	2	2	0	0	4	0	1	0	0	0	0	0	0	0	0	0	17	1	1940.98	sp|P04264|K2C1_HUMAN	sp|P04264|K2C1_HUMAN	444	460	yes	yes	2;3	2.17e-67	170.11	By MS/MS	1	0	4	1	23362000
INDIEEAIQQAK	AIKDARNKINDIEEAI	EEAIQQAKEDIARIIR	K	I	N	A	K	E	2	0	1	1	0	2	2	0	0	3	0	1	0	0	0	0	0	0	0	0	0	12	0	1370.7	sp|P35908|K22E_HUMAN	sp|P35908|K22E_HUMAN	442	453	yes	yes	2	0	274.59	By MS/MS	1	0	2	1	602360000
INDIEEAIQQAKEDIAR	AIKDARNKINDIEEAI	QAKEDIARIIRDYQEI	K	I	N	A	R	I	3	1	1	2	0	2	3	0	0	4	0	1	0	0	0	0	0	0	0	0	0	17	1	1955	sp|P35908|K22E_HUMAN	sp|P35908|K22E_HUMAN	442	458	yes	yes	2;3	1.56e-16	116.6	By matching	1	0	4	1	11028000
INEAFIEMATTEDAQAAVDYYTTTPAIVFGKPVR	SNHIIINKINEAFIEM	IVFGKPVRVHISQKYK	K	I	N	V	R	V	6	1	1	2	0	1	3	1	0	3	0	1	1	2	2	0	5	0	2	3	0	34	1	3731.84	sp|P43243|MATR3_HUMAN	sp|P43243|MATR3_HUMAN	434	467	yes	yes	3	0.00032203	26.683	By matching	1	0	2	1	5864700
INEGVVEFASYGDIK	FADAHRPKINEGVVEF	FASYGDIKNAIEKISG	K	I	N	I	K	N	1	0	1	1	0	0	2	2	0	2	0	1	0	1	0	1	0	0	1	2	0	15	0	1639.81	sp|Q13243|SRSF5_HUMAN	sp|Q13243|SRSF5_HUMAN	144	158	yes	yes	2	1.43e-18	132.81	By MS/MS	1	0	2	1	37279000
INEIISNAIK	GSGMNMGRINEIISNA	EIISNAIKRGEIIAKQ	R	I	N	I	K	R	1	0	2	0	0	0	1	0	0	4	0	1	0	0	0	1	0	0	0	0	0	10	0	1113.64	sp|P52272|HNRPM_HUMAN	sp|P52272|HNRPM_HUMAN	372	381	yes	yes	2	0.0035552	93.442	By MS/MS	1	0	2	1	5314100
INEIVGNEDTVSR	VEKYRPVKINEIVGNE	GNEDTVSRIEVFAREG	K	I	N	S	R	I	0	1	2	1	0	0	2	1	0	2	0	0	0	0	0	1	1	0	0	2	0	13	0	1444.72	sp|P35250|RFC2_HUMAN	sp|P35250|RFC2_HUMAN	47	59	yes	yes	2	2.28e-30	143.25	By MS/MS	1	0	2	1	95127000
INEQASEEIIK	EVQNEIDRINEQASEE	QASEEIIKVEQKYNKI	R	I	N	I	K	V	1	0	1	0	0	1	3	0	0	3	0	1	0	0	0	1	0	0	0	0	0	11	0	1272.66	sp|Q01105|SET_HUMAN	sp|Q01105|SET_HUMAN	58	68	yes	yes	2	1.46e-08	122.18	By MS/MS	1	0	2	1	21081000
INESTTFVIGSR	GPKWDPARINESTTFV	TTFVIGSRANKAIGMG	R	I	N	S	R	A	0	1	1	0	0	0	1	1	0	2	0	0	0	1	0	2	2	0	0	1	0	12	0	1322.68	sp|Q9H147|TDIF1_HUMAN	sp|Q9H147|TDIF1_HUMAN	207	218	yes	yes	2	0.00067538	89.231	By MS/MS	1	0	1	1	3747700
INEVQTDVGVDTK	EEEIRQIKINEVQTDV	TDVGVDTKHQTIQGVA	K	I	N	T	K	H	0	0	1	2	0	1	1	1	0	1	0	1	0	0	0	0	2	0	0	3	0	13	0	1416.71	sp|Q12792|TWF1_HUMAN	sp|Q12792|TWF1_HUMAN	159	171	yes	yes	2	0.0052217	55.724	By MS/MS	1	0	1	1	2542400
INIEDNVQYVSMR	GIIPSKIRINIEDNVQ	NVQYVSMRKAIKVKRP	R	I	N	M	R	K	0	1	2	1	0	1	1	0	0	2	0	0	1	0	0	1	0	0	1	2	0	13	0	1579.77	sp|O75461|E2F6_HUMAN	sp|O75461|E2F6_HUMAN	42	54	yes	yes	2	0.0020626	63.185	By MS/MS	1	0	1	1	4048400
INIFDMMAVTK	KNIFTGKRINIFDMMA	FDMMAVTKEAPETDTS	R	I	N	T	K	E	1	0	1	1	0	0	0	0	0	2	0	1	2	1	0	0	1	0	0	1	0	11	0	1281.65	sp|Q92665|RT31_HUMAN	sp|Q92665|RT31_HUMAN	256	266	yes	yes	2	0.0051045	71.176	By MS/MS	1	0	2	1	5090900
INIGDIQVTK	KTAIGAIKINIGDIQV	IGDIQVTKETIEDVEE	K	I	N	T	K	E	0	0	1	1	0	1	0	1	0	3	0	1	0	0	0	0	1	0	0	1	0	10	0	1099.62	sp|Q9UNM6|PSD13_HUMAN	sp|Q9UNM6|PSD13_HUMAN	123	132	yes	yes	2	0.01904	59.739	By MS/MS	1	0	2	1	8624800
INIIAPPR	STENMPIKINIIAPPR	INIIAPPRYVMTTTTI	K	I	N	P	R	Y	1	1	1	0	0	0	0	0	0	3	0	0	0	0	2	0	0	0	0	0	0	8	0	892.549	sp|P05198|IF2A_HUMAN	sp|P05198|IF2A_HUMAN	227	234	yes	yes	2	0.00017984	108.09	By MS/MS	1	0	2	1	255480000
INMMIANIYK	PSRQRTPKINMMIANI	MMIANIYKKAGQERPS	K	I	N	Y	K	K	1	0	2	0	0	0	0	0	0	3	0	1	2	0	0	0	0	0	1	0	0	10	0	1209.62	sp|Q9UJX3|APC7_HUMAN	sp|Q9UJX3|APC7_HUMAN	171	180	yes	yes	2	0.020943	58.699	By MS/MS	1	0	1	1	2298800
INNDDNVDGIIVQIPIPEHIDER	EIINIINKINNDDNVD	IPEHIDERRICNAVSP	K	I	N	E	R	R	0	1	3	4	0	1	2	1	1	6	0	0	0	0	2	0	0	0	0	2	0	23	0	2627.32	sp|P13995|MTDC_HUMAN	sp|P13995|MTDC_HUMAN	120	142	yes	yes	3	0.0047875	27.928	By matching	1	0	1		0
INNSISEIR	IEKRRRDRINNSISEI	NNSISEIRRIVPSAFE	R	I	N	I	R	R	0	1	2	0	0	0	1	0	0	3	0	0	0	0	0	2	0	0	0	0	0	9	0	1044.56	sp|Q9Y5J3|HEY1_HUMAN;sp|Q9UBP5|HEY2_HUMAN	sp|Q9Y5J3|HEY1_HUMAN	65	73	yes	no	2	2.78e-08	119.21	By MS/MS	1	0	2	1	9094800
INNVIDNIIVAPGTFEVQIEEVR	SIISIVTKINNVIDNI	EVQIEEVRQVGSYKKG	K	I	N	V	R	Q	1	1	3	1	0	1	3	1	0	5	0	0	0	1	1	0	1	0	0	4	0	23	0	2581.38	sp|Q12905|ILF2_HUMAN	sp|Q12905|ILF2_HUMAN	81	103	yes	yes	3	1.35e-37	125.04	By matching	1	0	2	1	8326300
INQIKPGIQYK	QAMNAIMRINQIKPGI	IKPGIQYKIVSQTGPV	R	I	N	Y	K	I	0	0	1	0	0	2	0	1	0	3	0	2	0	0	1	0	0	0	1	0	0	11	1	1300.75	sp|Q12906|ILF3_HUMAN	sp|Q12906|ILF3_HUMAN	409	419	yes	yes	2	0.0001004	70.412	By matching	1	0	1		0
INQPPEDGISSVK	MTGSNEFKINQPPEDG	EDGISSVKFSPNTSQF	K	I	N	V	K	F	0	0	1	1	0	1	1	1	0	2	0	1	0	0	2	2	0	0	0	1	0	13	0	1382.7	sp|O43684|BUB3_HUMAN	sp|O43684|BUB3_HUMAN	9	21	yes	yes	2	3.88e-15	109	By MS/MS	1	0	3	1	24059000
INSKPPNIGFK	EIEGFGIRINSKPPNI	KPPNIGFKKKDKGGIN	R	I	N	F	K	K	0	0	2	0	0	0	0	1	0	2	0	2	0	1	2	1	0	0	0	0	0	11	1	1213.68	sp|Q9Y295|DRG1_HUMAN	sp|Q9Y295|DRG1_HUMAN	172	182	yes	yes	2	0.010579	50.354	By matching	1	0	1		0
INSSVQIAGIR	CDDTITSRINSSVQIA	SVQIAGIRIITNMTVT	R	I	N	I	R	I	1	1	1	0	0	1	0	1	0	3	0	0	0	0	0	2	0	0	0	1	0	11	0	1156.66	sp|Q9UH62|ARMX3_HUMAN	sp|Q9UH62|ARMX3_HUMAN	216	226	yes	yes	2	0.0070485	66.486	By MS/MS	1	0	2	1	4897500
INSWVESQTNEK	APEESRKKINSWVESQ	VESQTNEKIKNIIPEG	K	I	N	E	K	I	0	0	2	0	0	1	2	0	0	1	0	1	0	0	0	2	1	1	0	1	0	12	0	1433.68	sp|P29508|SPB3_HUMAN;sp|P48594|SPB4_HUMAN	sp|P29508|SPB3_HUMAN	147	158	yes	no	2	0.0034676	66.023	By MS/MS	1	0	2	1	6028100
INSYGYGDHYIHIK	MGGKGIPRINSYGYGD	GDHYIHIKIRVPKRIT	R	I	N	I	K	I	0	0	1	1	0	0	0	2	2	3	0	1	0	0	0	1	0	0	3	0	0	14	0	1678.81	sp|Q96EY1|DNJA3_HUMAN	sp|Q96EY1|DNJA3_HUMAN	396	409	yes	yes	2;3;4	1.22e-45	157.68	By MS/MS	1	0	7	4	82748000
INVTPIAR	MTADAAKRINVTPIAR	INVTPIARIVAFADAA	R	I	N	A	R	I	1	1	1	0	0	0	0	0	0	2	0	0	0	0	1	0	1	0	0	1	0	8	0	882.529	sp|P24752|THIL_HUMAN	sp|P24752|THIL_HUMAN	304	311	yes	yes	2	0.0020671	103.74	By MS/MS	1	0	1	1	3453500
INVYYNEATGGK	DSDIQIERINVYYNEA	YNEATGGKYVPRAVIV	R	I	N	G	K	Y	1	0	2	0	0	0	1	2	0	1	0	1	0	0	0	0	1	0	2	1	0	12	0	1327.64	sp|P68371|TBB4B_HUMAN	sp|P68371|TBB4B_HUMAN	47	58	yes	yes	2	0.014844	50.897	By MS/MS	1	0	2	1	2254800
IPAAGVGDMVMATVK	GIKGRINRIPAAGVGD	DMVMATVKKGKPEIRK	R	I	P	V	K	K	3	0	0	1	0	0	0	2	0	1	0	1	2	0	1	0	1	0	0	3	0	15	0	1458.76	sp|P62829|RL23_HUMAN	sp|P62829|RL23_HUMAN	52	66	yes	yes	2	0.00023762	64.52	By MS/MS	1	0	2	1	1777800
IPADVDPITITSSISSDGVITVNGPR	REFHRKYRIPADVDPI	VITVNGPRKQVSGPER	R	I	P	P	R	K	1	1	1	3	0	0	0	2	0	5	0	0	0	0	3	4	3	0	0	3	0	26	0	2623.37	sp|P02511|CRYAB_HUMAN	sp|P02511|CRYAB_HUMAN	124	149	yes	yes	3	2.51e-19	78.428	By matching	1	0	1		0
IPAEIQEIPGISHQYWSAPSDK	ETKCSENKIPAEIQEI	YWSAPSDKEGYSGVGI	K	I	P	D	K	E	2	0	0	1	0	2	2	1	1	4	0	1	0	0	3	3	0	1	1	0	0	22	0	2465.22	sp|P27695|APEX1_HUMAN	sp|P27695|APEX1_HUMAN	104	125	yes	yes	3	3.39e-100	174.7	By MS/MS	1	0	2	1	42158000
IPDEFDNDPIIVQQIR	PVDENGAKIPDEFDND	PIIVQQIRRTYKYFKD	K	I	P	I	R	R	0	1	1	3	0	2	1	0	0	4	0	0	0	1	2	0	0	0	0	1	0	16	0	1910.97	sp|Q3ZCQ8|TIM50_HUMAN	sp|Q3ZCQ8|TIM50_HUMAN	98	113	yes	yes	2;3	0	271.43	By MS/MS	1	0	4	1	59688000
IPDGTSITQTFR	DQCRIQVRIPDGTSIT	TSITQTFRAREQIAAV	R	I	P	F	R	A	0	1	0	1	0	1	0	1	0	2	0	0	0	1	1	1	3	0	0	0	0	12	0	1334.68	sp|Q04323|UBXN1_HUMAN	sp|Q04323|UBXN1_HUMAN	220	231	yes	yes	2	0.0041976	63.181	By MS/MS	1	0	1	1	7266800
IPEGIRPPPPPPHDMGPAFHIAR	KGGMSIERIPEGIRPP	GPAFHIARPADPREPI	R	I	P	A	R	P	2	2	0	1	0	0	1	2	2	3	0	0	1	1	8	0	0	0	0	0	0	23	1	2498.3	sp|P78337|PITX1_HUMAN	sp|P78337|PITX1_HUMAN	13	35	yes	yes	3;4;5	3.14e-26	113.73	By MS/MS	1	0	6	3	23741000
IPGEIEPVQATQNK	ISTGEKEKIPGEIEPV	PVQATQNKTGKYVPPS	K	I	P	N	K	T	1	0	1	0	0	2	2	1	0	2	0	1	0	0	2	0	1	0	0	1	0	14	0	1522.8	sp|O75821|EIF3G_HUMAN	sp|O75821|EIF3G_HUMAN	196	209	yes	yes	2	0.00028932	68.044	By MS/MS	1	0	2	1	4290600
IPGHAGSINEVAFHPDEPIIISASSDK	TSRRIIYKIPGHAGSI	IISASSDKRIYMGEIQ	K	I	P	D	K	R	3	0	1	2	0	0	2	2	2	5	0	1	0	1	3	4	0	0	0	1	0	27	0	2800.4	sp|Q96DI7|SNR40_HUMAN	sp|Q96DI7|SNR40_HUMAN	323	349	yes	yes	3	0.005685	23.585	By MS/MS	1	0	1	1	3281500
IPHIEAVVIGR	DSRHQRIRIPHIEAVV	IEAVVIGRGPETKITD	R	I	P	G	R	G	1	1	0	0	0	0	1	1	1	3	0	0	0	0	1	0	0	0	0	2	0	11	0	1202.71	sp|Q7Z2E3|APTX_HUMAN	sp|Q7Z2E3|APTX_HUMAN	33	43	yes	yes	2;3	0.00071427	86.014	By MS/MS	1	0	4	2	10519000
IPHIIIYGPPGTGK	QKFINEDRIPHIIIYG	YGPPGTGKTSTIIACA	R	I	P	G	K	T	0	0	0	0	0	0	0	3	1	4	0	1	0	0	3	0	1	0	1	0	0	14	0	1461.83	sp|P40937|RFC5_HUMAN	sp|P40937|RFC5_HUMAN	53	66	yes	yes	2;3	5.71e-26	142.38	By MS/MS	1	0	5	2	82321000
IPIAQVSAHPWVR	IRHNPSERIPIAQVSA	VSAHPWVRANSRRVIP	R	I	P	V	R	A	2	1	0	0	0	1	0	0	1	2	0	0	0	0	2	1	0	1	0	2	0	13	0	1472.83	sp|Q96GD4|AURKB_HUMAN	sp|Q96GD4|AURKB_HUMAN	316	328	yes	yes	2;3	1.96e-10	94.688	By MS/MS	1	0	5	3	9354000
IPIPGAEMIEEEPIYVNAK	GSVPAIQRIPIPGAEM	EPIYVNAKQYHRIIKR	R	I	P	A	K	Q	2	0	1	0	0	0	4	1	0	4	0	1	1	0	3	0	0	0	1	1	0	19	0	2112.08	sp|P23511|NFYA_HUMAN	sp|P23511|NFYA_HUMAN	252	270	yes	yes	2	0.00084213	48.907	By MS/MS	1	0	1	1	4944100
IPIQDVYK	RPTDKPIRIPIQDVYK	IPIQDVYKIGGIGTVP	R	I	P	Y	K	I	0	0	0	1	0	1	0	0	0	2	0	1	0	0	1	0	0	0	1	1	0	8	0	974.544	sp|Q5VTE0|EF1A3_HUMAN;sp|P68104|EF1A1_HUMAN;sp|Q05639|EF1A2_HUMAN	sp|Q5VTE0|EF1A3_HUMAN	248	255	yes	no	2	0.00021648	106.6	By MS/MS	1	0	2	1	39383000
IPISIIK	________________	MIPISIIKTAQNHPMI	M	I	P	I	K	T	0	0	0	0	0	0	0	0	0	4	0	1	0	0	1	1	0	0	0	0	0	7	0	782.527	sp|Q9Y4Z0|LSM4_HUMAN	sp|Q9Y4Z0|LSM4_HUMAN	2	8	yes	yes	2	0.00061474	98.418	By MS/MS	1	0	2	1	5053600
IPIVNEDDEIVAIIAR	IQRSKKGKIPIVNEDD	EIVAIIARTDIKKNRD	K	I	P	A	R	T	2	1	1	2	0	0	2	0	0	5	0	0	0	0	1	0	0	0	0	2	0	16	0	1778.98	sp|P12268|IMDH2_HUMAN	sp|P12268|IMDH2_HUMAN	209	224	yes	yes	2	5.54e-52	159.34	By MS/MS	1	0	2	1	24479000
IPNFGFVVFDDSEPVQK	IRINSGGKIPNFGFVV	DDSEPVQKVISNRPIM	K	I	P	Q	K	V	0	0	1	2	0	1	1	1	0	1	0	1	0	3	2	1	0	0	0	3	0	17	0	1936.96	sp|Q13283|G3BP1_HUMAN	sp|Q13283|G3BP1_HUMAN	377	393	yes	yes	2	8.94e-06	62.813	By MS/MS	1	0	1	1	4725800
IPNFIHITPVAIK	EGNIEIIKIPNFIHIT	HITPVAIKKHCEAIKD	K	I	P	I	K	K	1	0	1	0	0	0	0	0	1	4	0	1	0	1	2	0	1	0	0	1	0	13	0	1461.87	sp|P82673|RT35_HUMAN	sp|P82673|RT35_HUMAN	108	120	yes	yes	2;3	5.17e-05	88.101	By MS/MS	1	0	4	2	38467000
IPNFWVTTFVNHPQVSAIIGEEDEEAIHYITR	KRSEIIAKIPNFWVTT	EAIHYITRVEVTEFED	K	I	P	T	R	V	2	1	2	1	0	1	4	1	2	5	0	0	0	2	2	1	3	1	1	3	0	32	0	3724.85	sp|Q01105|SET_HUMAN	sp|Q01105|SET_HUMAN	91	122	yes	yes	3;4	1.93e-52	98.002	By MS/MS	1	0	3	2	175010000
IPPIPTIR	SGKISTCRIPPIPTIR	IPPIPTIREIIKIIRI	R	I	P	I	R	E	0	1	0	0	0	0	0	0	0	3	0	0	0	0	3	0	1	0	0	0	0	8	0	905.57	sp|Q8WVM0|TFB1M_HUMAN	sp|Q8WVM0|TFB1M_HUMAN	12	19	yes	yes	2	0.0038412	101.33	By MS/MS	1	0	2	1	9497700
IPSPIGYAAIPIK	AARDPEDRIPSPIGYA	GYAAIPIKFSEKQQAS	R	I	P	I	K	F	2	0	0	0	0	0	0	1	0	4	0	1	0	0	3	1	0	0	1	0	0	13	0	1338.79	sp|Q9Y3A4|RRP7A_HUMAN	sp|Q9Y3A4|RRP7A_HUMAN	17	29	yes	yes	2	0.00025962	82.774	By MS/MS	1	0	2	1	3761000
IPSTGEGTQFYIFENVDNAQQFK	KVAQRAIKIPSTGEGT	VDNAQQFKQIYRARMN	K	I	P	F	K	Q	1	0	2	1	0	3	2	2	0	2	0	1	0	3	1	1	2	0	1	1	0	23	0	2632.24	sp|P30519|HMOX2_HUMAN	sp|P30519|HMOX2_HUMAN	177	199	yes	yes	3	0.010153	22.886	By MS/MS	1	0	2	1	5765600
IPTGYYFGASAGTGDISDNHDIISMK	CIDITGVRIPTGYYFG	NHDIISMKIFQIMVEH	R	I	P	M	K	I	2	0	1	3	0	0	0	4	1	4	0	1	1	1	1	3	2	0	2	0	0	26	0	2729.26	sp|Q12907|LMAN2_HUMAN	sp|Q12907|LMAN2_HUMAN	247	272	yes	yes	3	1.95e-28	91.079	By MS/MS	1	0	2	1	9573500
IPTPVIHTK	IERGQDIRIPTPVIHT	PTPVIHTKH_______	R	I	P	T	K	H	0	0	0	0	0	0	0	0	1	2	0	1	0	0	2	0	2	0	0	1	0	9	0	1004.6	sp|P12532|KCRU_HUMAN	sp|P12532|KCRU_HUMAN	408	416	yes	yes	2	0.031203	60.298	By MS/MS	1	0	2	1	3573300
IPVDFSNIPTYIIK	FSARFIIKIPVDFSNI	NIPTYIIKDVNEDPGE	K	I	P	I	K	D	0	0	1	1	0	0	0	0	0	4	0	1	0	1	2	1	1	0	1	1	0	14	0	1618.9	sp|Q9NXR7|BRE_HUMAN	sp|Q9NXR7|BRE_HUMAN	177	190	yes	yes	2	0.0017878	58.079	By MS/MS	1	0	2	1	0
IPVIDPESGNTIYIITHK	IIRNKIHRIPVIDPES	TIYIITHKRIIKFIKI	R	I	P	H	K	R	0	0	1	1	0	0	1	1	1	5	0	1	0	0	2	1	2	0	1	1	0	18	0	2009.08	sp|P54619|AAKG1_HUMAN	sp|P54619|AAKG1_HUMAN	153	170	yes	yes	3	9.4e-08	64.327	By MS/MS	1	0	2	1	0
IPVIYQVER	FVRAGDPKIPVIYQVE	PVIYQVERTRTGSSFS	K	I	P	E	R	T	0	1	0	0	0	1	1	0	0	2	0	0	0	0	1	0	0	0	1	2	0	9	0	1115.63	sp|O14734|ACOT8_HUMAN	sp|O14734|ACOT8_HUMAN	92	100	yes	yes	2	0.01931	68.657	By MS/MS	1	0	2	1	4583100
IQDIEEAIQQSK	AIQDAWQKIQDIEEAI	EEAIQQSKEEIARIIR	K	I	Q	S	K	E	1	0	0	1	0	3	2	0	0	3	0	1	0	0	0	1	0	0	0	0	0	12	0	1400.71	sp|Q7Z794|K2C1B_HUMAN	sp|Q7Z794|K2C1B_HUMAN	428	439	yes	yes	2	0.00070838	92.295	By MS/MS	1	0	1	1	2853400
IQDKEGIPPDQQR	TIENVKAKIQDKEGIP	GIPPDQQRIIFAGKQI	K	I	Q	Q	R	I	0	1	0	2	0	3	1	1	0	2	0	1	0	0	2	0	0	0	0	0	0	13	1	1522.77	sp|P62987|RL40_HUMAN;sp|P62979|RS27A_HUMAN;sp|P0CG47|UBB_HUMAN;sp|P0CG48|UBC_HUMAN	sp|P62987|RL40_HUMAN	30	42	yes	no	2	0.0092826	70.26	By MS/MS	1	0	2	1	4186600
IQEESDIEIAK	ADKIRIKKIQEESDIE	ESDIEIAKETFGVNNA	K	I	Q	A	K	E	1	0	0	1	0	1	3	0	0	3	0	1	0	0	0	1	0	0	0	0	0	11	0	1273.64	sp|O75822|EIF3J_HUMAN	sp|O75822|EIF3J_HUMAN	123	133	yes	yes	2	3.54e-05	110.08	By MS/MS	1	0	1	1	6287200
IQEFIEIIR	SCIEFSIRIQEFIEII	QEFIEIIRQNKRIDAV	R	I	Q	I	R	Q	0	1	0	0	0	1	2	0	0	4	0	0	0	1	0	0	0	0	0	0	0	9	0	1159.66	sp|Q7L5Y9|MAEA_HUMAN	sp|Q7L5Y9|MAEA_HUMAN	202	210	yes	yes	2	0.0012217	100.57	By matching	1	0	2	1	4477800
IQENIQQIQHSTNQIAK	GTKQDSSKIQENIQQI	HSTNQIAKETNEIIKE	K	I	Q	A	K	E	1	0	2	0	0	5	1	0	1	4	0	1	0	0	0	1	1	0	0	0	0	17	0	1992.04	sp|Q86Y82|STX12_HUMAN	sp|Q86Y82|STX12_HUMAN	59	75	yes	yes	3	7.94e-05	52.569	By MS/MS	1	0	2	1	8401500
IQEPIVITK	KSRSIDRRIQEPIVIT	QEPIVITKWRHSTIVI	R	I	Q	T	K	W	0	0	0	0	0	1	1	0	0	3	0	1	0	0	1	0	1	0	0	1	0	9	0	1039.63	sp|Q8IWW6|RHG12_HUMAN	sp|Q8IWW6|RHG12_HUMAN	411	419	yes	yes	2	0.036714	40.352	By MS/MS	1	0	2	1	0
IQETISAADR	GVRCSIIRIQETISAA	ETISAADRCGAAIAGH	R	I	Q	D	R	C	2	1	0	1	0	1	1	0	0	2	0	0	0	0	0	1	1	0	0	0	0	10	0	1102.56	sp|P78527|PRKDC_HUMAN	sp|P78527|PRKDC_HUMAN	15	24	yes	yes	2	0.010945	71.03	By MS/MS	1	0	2	1	5694400
IQFDEGYDNYPGQEK	VRSRPEIRIQFDEGYD	DNYPGQEKTDDIKKRK	R	I	Q	E	K	T	0	0	1	2	0	2	2	2	0	1	0	1	0	1	1	0	0	0	2	0	0	15	0	1801.78	sp|Q92665|RT31_HUMAN	sp|Q92665|RT31_HUMAN	226	240	yes	yes	2	0.00076294	53.565	By MS/MS	1	0	2	1	9305900
IQFPIPTAQR	EGADEPQRIQFPIPTA	FPIPTAQRSIEPGTPR	R	I	Q	Q	R	S	1	1	0	0	0	2	0	0	0	2	0	0	0	1	2	0	1	0	0	0	0	10	0	1169.66	sp|P51570|GALK1_HUMAN	sp|P51570|GALK1_HUMAN	88	97	yes	yes	2	0.020943	58.699	By MS/MS	1	0	1	1	3269400
IQGEIAHVK	EINRVIQRIQGEIAHV	QGEIAHVKKQCKNVQD	R	I	Q	V	K	K	1	0	0	0	0	1	1	1	1	2	0	1	0	0	0	0	0	0	0	1	0	9	0	993.561	sp|P35908|K22E_HUMAN	sp|P35908|K22E_HUMAN	406	414	yes	yes	2	0.02413	65.224	By matching	1	0	2	1	2467500
IQHTIQQVIDQR	QSCATVQRIQHTIQQV	IQQVIDQREEVRQSKQ	R	I	Q	Q	R	E	0	1	0	1	0	4	0	0	1	3	0	0	0	0	0	0	1	0	0	1	0	12	0	1477.8	sp|O00273|DFFA_HUMAN	sp|O00273|DFFA_HUMAN	171	182	yes	yes	3	0.00083233	42.941	By MS/MS	1	0	1	1	0
IQIIDIPGIIEGAK	VIRYKGAKIQIIDIPG	PGIIEGAKDGKGRGRQ	K	I	Q	A	K	D	1	0	0	1	0	1	1	2	0	6	0	1	0	0	1	0	0	0	0	0	0	14	0	1478.87	sp|Q9Y295|DRG1_HUMAN	sp|Q9Y295|DRG1_HUMAN	113	126	yes	yes	2	0.00019686	68.972	By MS/MS	1	0	3	2	186090000
IQIISNIFHGMDK	EGERPSIRIQIISNIF	NIFHGMDKNTPVRYTV	R	I	Q	D	K	N	0	0	1	1	0	1	0	1	1	4	0	1	1	1	0	1	0	0	0	0	0	13	0	1514.79	sp|Q7L2H7|EIF3M_HUMAN	sp|Q7L2H7|EIF3M_HUMAN	103	115	yes	yes	2;3	1.9e-144	209.79	By MS/MS	1	0	5	3	277590000
IQISSIIAAFQVTR	ISVGTNEKIQISSIIA	IAAFQVTRDIIVAEA_	K	I	Q	T	R	D	2	1	0	0	0	2	0	0	0	4	0	0	0	1	0	2	1	0	0	1	0	14	0	1545.89	sp|P40937|RFC5_HUMAN	sp|P40937|RFC5_HUMAN	320	333	yes	yes	2;3	6.42e-109	194.23	By MS/MS	1	0	5	3	130280000
IQIVEEEIDR	EVASINRRIQIVEEEI	IVEEEIDRAQERIATA	R	I	Q	D	R	A	0	1	0	1	0	1	3	0	0	3	0	0	0	0	0	0	0	0	0	1	0	10	0	1242.65	sp|P06753|TPM3_HUMAN;sp|P09493|TPM1_HUMAN;sp|P67936|TPM4_HUMAN;sp|P07951|TPM2_HUMAN	sp|P06753|TPM3_HUMAN	93	102	yes	no	2	0.0076494	81.017	By MS/MS	1	0	1	1	1896400
IQNAGGSVMIQR	SNPIEKERIQNAGGSV	GGSVMIQRVNGSIAVS	R	I	Q	Q	R	V	1	1	1	0	0	2	0	2	0	2	0	0	1	0	0	1	0	0	0	1	0	12	0	1272.66	sp|P35813|PPM1A_HUMAN;sp|O75688|PPM1B_HUMAN	sp|P35813|PPM1A_HUMAN	175	186	yes	no	2	0.0034676	66.023	By MS/MS	1	0	1	1	3613900
IQPGSQQADFIDAIIVSMDVIQHETIGK	IIEDIESKIQPGSQQA	IQHETIGKKFEKRHIE	K	I	Q	G	K	K	2	0	0	3	0	4	1	2	1	6	0	1	1	1	1	2	1	0	0	2	0	28	0	3052.55	sp|P13010|XRCC5_HUMAN	sp|P13010|XRCC5_HUMAN	98	125	yes	yes	3	0.0002602	34.493	By MS/MS	1	0	2	1	147230000
IQPYNGVAIRPWDGNSDDR	DCKKEAFRIQPYNGVA	WDGNSDDRVIIDISAF	R	I	Q	D	R	V	1	2	2	3	0	1	0	2	0	2	0	0	0	0	2	1	0	1	1	1	0	19	1	2172.03	sp|Q3ZCQ8|TIM50_HUMAN	sp|Q3ZCQ8|TIM50_HUMAN	256	274	yes	yes	3	0.00051201	47.082	By MS/MS	1	0	2	1	3701700
IQQIIDEGEK				I	Q	E	K		0	0	0	1	0	2	2	1	0	3	0	1	0	0	0	0	0	0	0	0	0	10	0	1171.61		REV__sp|O60229|KALRN_HUMAN			yes	no	2	0.0055624	73.233	By MS/MS	1	0	3	1	19473000	+
IQQIMAQQPR	EDAFPHKRIQQIMAQQ	QIMAQQPRIRTDVPGE	R	I	Q	P	R	I	1	1	0	0	0	4	0	0	0	2	0	0	1	0	1	0	0	0	0	0	0	10	0	1211.64	sp|O43542|XRCC3_HUMAN	sp|O43542|XRCC3_HUMAN	151	160	yes	yes	2	1.45e-05	79.986	By MS/MS	1	0	1	1	0
IQQIPADFGR	KIDISKNKIQQIPADF	QIPADFGRIVNIQHID	K	I	Q	G	R	I	1	1	0	1	0	2	0	1	0	2	0	0	0	1	1	0	0	0	0	0	0	10	0	1143.6	sp|Q96AG4|LRC59_HUMAN	sp|Q96AG4|LRC59_HUMAN	74	83	yes	yes	2	3.7e-19	137.85	By MS/MS	1	0	2	1	140660000
IQQQQQQQPPQPPPPPPQPPQPQPGPIR	ERKINKKKIQQQQQQQ	QPQPGPIRSVPEPISP	K	I	Q	I	R	S	0	1	0	0	0	11	0	1	0	2	0	0	0	0	13	0	0	0	0	0	0	28	0	3127.63	sp|Q99626|CDX2_HUMAN	sp|Q99626|CDX2_HUMAN	249	276	yes	yes	3	0.023913	15.987	By MS/MS	1	0	2	1	7255700
IQSDFAAIITGPIQR	GRKYQADRIQSDFAAI	IITGPIQRNPICNIIS	R	I	Q	Q	R	N	2	1	0	1	0	2	0	1	0	4	0	0	0	1	1	1	1	0	0	0	0	15	0	1628.89	sp|Q9BU64|CENPO_HUMAN	sp|Q9BU64|CENPO_HUMAN	197	211	yes	yes	2	0.0003331	61.962	By MS/MS	1	0	2	1	5990200
IQSESIVNR	KVDHVIERIQSESIVN	QSESIVNRRKPCHEHD	R	I	Q	N	R	R	0	1	1	0	0	1	1	0	0	2	0	0	0	0	0	2	0	0	0	1	0	9	0	1044.56	sp|Q9GZX5|ZN350_HUMAN	sp|Q9GZX5|ZN350_HUMAN	91	99	yes	yes	2	0.018011	52.255	By MS/MS	1	0	1	1	0
IQSIGTENTEENR	STGSIAKRIQSIGTEN	TENTEENRRFYRQIII	R	I	Q	N	R	R	0	1	2	0	0	1	3	1	0	2	0	0	0	0	0	1	2	0	0	0	0	13	0	1489.7	sp|P04075|ALDOA_HUMAN	sp|P04075|ALDOA_HUMAN	44	56	yes	yes	2	0.00024513	92.039	By MS/MS	1	0	2	1	4204100
IQSITENITK	ESKIEIERIQSITENI	SITENITKEHIMIEEE	R	I	Q	T	K	E	0	0	1	0	0	1	1	0	0	3	0	1	0	0	0	1	2	0	0	0	0	10	0	1145.63	sp|P15924|DESP_HUMAN	sp|P15924|DESP_HUMAN	1706	1715	yes	yes	2	0.033242	51.979	By matching	1	0	1		0
IQSPTEETEIFYHR	QYCSIEEKIQSPTEET	ETEIFYHRGV______	K	I	Q	H	R	G	0	1	0	0	0	1	3	0	1	2	0	0	0	1	1	1	2	0	1	0	0	14	0	1748.84	sp|Q6P4A7|SFXN4_HUMAN	sp|Q6P4A7|SFXN4_HUMAN	322	335	yes	yes	2;3	1.07e-12	124.07	By MS/MS	1	0	5	2	11254000
IQSWIYSSR	SNDGNSYRIQSWIYSS	QSWIYSSRIIQYSDAI	R	I	Q	S	R	I	0	1	0	0	0	1	0	0	0	2	0	0	0	0	0	3	0	1	1	0	0	9	0	1138.58	sp|O95299|NDUAA_HUMAN	sp|O95299|NDUAA_HUMAN	131	139	yes	yes	2	0.024825	64.73	By matching	1	0	2	1	2458900
IQTQPGYANTIR	PMEAAKVRIQTQPGYA	PGYANTIRDAAPKMYK	R	I	Q	I	R	D	1	1	1	0	0	2	0	1	0	2	0	0	0	0	1	0	2	0	1	0	0	12	0	1360.71	sp|Q00325|MPCP_HUMAN	sp|Q00325|MPCP_HUMAN	190	201	yes	yes	2	0.0033726	66.393	By MS/MS	1	0	2	1	7280600
IQVIDISMIIAEAIR	DKMKHCSKIQVIDISM	MIIAEAIRRTHNGESV	K	I	Q	I	R	R	2	1	0	1	0	1	1	0	0	6	0	0	1	0	0	1	0	0	0	1	0	15	0	1683.96	sp|P60891|PRPS1_HUMAN;sp|P11908|PRPS2_HUMAN	sp|P60891|PRPS1_HUMAN	287	301	yes	no	2;3	5.39e-06	83.54	By matching	1	0	2		0
IQVIVGDVIK	QGTPVASKIQVIVGDV	VIVGDVIKTDIPFFDT	K	I	Q	I	K	T	0	0	0	1	0	1	0	1	0	3	0	1	0	0	0	0	0	0	0	3	0	10	0	1082.67	sp|Q9UNQ2|DIM1_HUMAN	sp|Q9UNQ2|DIM1_HUMAN	107	116	yes	yes	2	0.0079492	79.659	By matching	1	0	1		0
IQVTPPGFQIVFIPFADDKR	EEEIDDQKIQVTPPGF	IPFADDKRKMPFTEKI	K	I	Q	K	R	K	1	1	0	2	0	2	0	1	0	3	0	1	0	3	3	0	1	0	0	2	0	20	1	2287.24	sp|P12956|XRCC6_HUMAN	sp|P12956|XRCC6_HUMAN	425	444	yes	yes	3	6.21e-16	103.73	By MS/MS	1	0	3	2	33235000
IQYFMEQFYGIIR	NAEMHKNKIQYFMEQF	EQFYGIIRNVDSNNKE	K	I	Q	I	R	N	0	1	0	0	0	2	1	1	0	3	0	0	1	2	0	0	0	0	2	0	0	13	0	1706.85	sp|P78527|PRKDC_HUMAN	sp|P78527|PRKDC_HUMAN	338	350	yes	yes	2	0.00068528	59.227	By MS/MS	1	0	1	1	0
IQYYSANPII	EKKINRDRIQYYSANP	YYSANPII________	R	I	Q	I	I	-	1	0	1	0	0	1	0	0	0	3	0	0	0	0	1	1	0	0	2	0	0	10	0	1180.61	sp|P31270|HXA11_HUMAN	sp|P31270|HXA11_HUMAN	304	313	yes	yes	2	0.0077072	80.755	By MS/MS	1	0	2	1	5594800
IREITAVVQK	VIGEKGRRIREITAVV	EITAVVQKRFGFPEGS	R	I	R	Q	K	R	1	1	0	0	0	1	1	0	0	2	0	1	0	0	0	0	1	0	0	2	0	10	1	1155.7	sp|P23396|RS3_HUMAN	sp|P23396|RS3_HUMAN	66	75	yes	yes	3	0.010617	55.314	By MS/MS	1	0	2	1	1407100
IREYFGEFGEIEAIEIPMDPK	PESPTEEKIREYFGEF	IEIPMDPKINKRRGFV	K	I	R	P	K	I	1	1	0	1	0	0	5	2	0	4	0	1	1	2	2	0	0	0	1	0	0	21	1	2482.21	sp|Q99729|ROAA_HUMAN	sp|Q99729|ROAA_HUMAN	170	190	yes	yes	3	0.0089315	24.901	By MS/MS	1	0	1	1	4774400
IREYFGGFGEVESIEIPMDNK	SPDTPEEKIREYFGGF	IEIPMDNKTNKRRGFC	K	I	R	N	K	T	0	1	1	1	0	0	4	3	0	3	0	1	1	2	1	1	0	0	1	1	0	21	1	2429.16	sp|Q14103|HNRPD_HUMAN	sp|Q14103|HNRPD_HUMAN	198	218	yes	yes	3	0.015192	21.901	By matching	1	0	1		0
IRIEHQTITTPSK	IYGVGVEKIRIEHQTI	QTITTPSKKKIEISTI	K	I	R	S	K	K	0	1	0	0	0	1	1	0	1	3	0	1	0	0	1	1	3	0	0	0	0	13	1	1522.85	sp|P40938|RFC3_HUMAN	sp|P40938|RFC3_HUMAN	67	79	yes	yes	3	9.29e-05	87.083	By MS/MS	1	0	3	1	13249000
IRIEHQTITTPSKK	IYGVGVEKIRIEHQTI	TITTPSKKKIEISTIA	K	I	R	K	K	K	0	1	0	0	0	1	1	0	1	3	0	2	0	0	1	1	3	0	0	0	0	14	2	1650.94	sp|P40938|RFC3_HUMAN	sp|P40938|RFC3_HUMAN	67	80	yes	yes	3;4	0.0025929	51.771	By MS/MS	1	0	4	2	3521000
IRIENEIQTYR	YQQIIDIKIRIENEIQ	ENEIQTYRSIIEGEGS	K	I	R	Y	R	S	0	2	1	0	0	1	2	0	0	3	0	0	0	0	0	0	1	0	1	0	0	11	1	1433.76	sp|P13645|K1C10_HUMAN	sp|P13645|K1C10_HUMAN	440	450	yes	yes	2;3	4.88e-161	220.66	By MS/MS	1	0	5	2	781230000
IRIESEGSPETITNIR	KEEERINKIRIESEGS	PETITNIRKGYIFMYN	K	I	R	I	R	K	0	2	1	0	0	0	3	1	0	4	0	0	0	0	1	2	2	0	0	0	0	16	1	1813.95	sp|Q9P035|HACD3_HUMAN	sp|Q9P035|HACD3_HUMAN	131	146	yes	yes	3	0.00046537	49.343	By MS/MS	1	0	2	1	2338200
IRIPHIEAVVIGR	RQDSRHQRIRIPHIEA	IEAVVIGRGPETKITD	R	I	R	G	R	G	1	2	0	0	0	0	1	1	1	4	0	0	0	0	1	0	0	0	0	2	0	13	1	1471.9	sp|Q7Z2E3|APTX_HUMAN	sp|Q7Z2E3|APTX_HUMAN	31	43	yes	yes	3	1.74e-05	66.004	By MS/MS	1	0	2	1	0
IRQDDTSSSINFITR	GKIRKIEKIRQDDTSS	SSINFITRVSGIGPSA	K	I	R	T	R	V	0	2	1	2	0	1	0	0	0	3	0	0	0	1	0	3	2	0	0	0	0	15	1	1751.88	sp|P06746|DPOLB_HUMAN	sp|P06746|DPOLB_HUMAN	88	102	yes	yes	2;3	5.61e-19	132.81	By MS/MS	1	0	4	2	20104000
IRVDPVNFK	ISDIHAHKIRVDPVNF	RVDPVNFKIISHCIIV	K	I	R	F	K	I	0	1	1	1	0	0	0	0	0	1	0	1	0	1	1	0	0	0	0	2	0	9	1	1086.62	sp|P69905|HBA_HUMAN	sp|P69905|HBA_HUMAN	92	100	yes	yes	3	0.0059139	60.019	By matching	1	0	1		0
ISAATNISER	INKDKRRRISAATNIS	AATNISERQVTIWFQN	R	I	S	E	R	Q	2	1	1	0	0	0	1	0	0	2	0	0	0	0	0	2	1	0	0	0	0	10	0	1060.55	sp|P35453|HXD13_HUMAN	sp|P35453|HXD13_HUMAN	309	318	yes	yes	2	0.0076494	81.017	By matching	1	0	1		0
ISAETIQQVNR	DVQDETYRISAETIQQ	ETIQQVNRIIACYKGT	R	I	S	N	R	I	1	1	1	0	0	2	1	0	0	2	0	0	0	0	0	1	1	0	0	1	0	11	0	1257.67	sp|Q9Y606|TRUA_HUMAN	sp|Q9Y606|TRUA_HUMAN	224	234	yes	yes	2	0.0063527	50.275	By MS/MS	1	0	1	1	0
ISAGESISIDEFK	YWKNVREKISAGESIS	SISIDEFKSFCHFTTH	K	I	S	F	K	S	1	0	0	1	0	0	2	1	0	3	0	1	0	1	0	3	0	0	0	0	0	13	0	1394.69	sp|Q8IYU8|MICU2_HUMAN	sp|Q8IYU8|MICU2_HUMAN	307	319	yes	yes	2	0.0013206	70.889	By MS/MS	1	0	1	1	1860200
ISAIAIIK	HHYFKYCKISAIAIIK	ISAIAIIKMVMHARSG	K	I	S	I	K	M	2	0	0	0	0	0	0	0	0	4	0	1	0	0	0	1	0	0	0	0	0	8	0	827.548	sp|Q92905|CSN5_HUMAN	sp|Q92905|CSN5_HUMAN	57	64	yes	yes	2	0.010618	93.429	By MS/MS	1	0	1	1	2240500
ISASSITMESFAFIWAGGR	HFKISRDRISASSITM	AFIWAGGRASYGVSKG	R	I	S	G	R	A	3	1	0	0	0	0	1	2	0	3	0	0	1	2	0	4	1	1	0	0	0	19	0	2029.99	sp|Q00839|HNRPU_HUMAN	sp|Q00839|HNRPU_HUMAN	306	324	yes	yes	2;3	1.44e-28	126.63	By MS/MS	1	0	3	1	5199400
ISDEGIAYIVK	IAKKENVKISDEGIAY	EGIAYIVKVSEGDIRK	K	I	S	V	K	V	1	0	0	1	0	0	1	1	0	3	0	1	0	0	0	1	0	0	1	1	0	11	0	1206.65	sp|P35249|RFC4_HUMAN	sp|P35249|RFC4_HUMAN	222	232	yes	yes	2	1.11e-08	122.74	By MS/MS	1	0	2	1	153680000
ISDIDYMQFIR	IEEMIVEKISDIDYMQ	IDYMQFIRIIEKIITS	K	I	S	I	R	I	0	1	0	2	0	1	0	0	0	3	0	0	1	1	0	1	0	0	1	0	0	11	0	1399.68	sp|P82933|RT09_HUMAN	sp|P82933|RT09_HUMAN	213	223	yes	yes	2	2.41e-05	108.7	By MS/MS	1	0	2	1	7817600
ISEIEDAAFIAR	MEKETEKKISEIEDAA	EDAAFIAREKAKADAE	K	I	S	A	R	E	3	1	0	1	0	0	2	0	0	3	0	0	0	1	0	1	0	0	0	0	0	12	0	1333.69	sp|O94905|ERLN2_HUMAN;sp|O75477|ERLN1_HUMAN	sp|O94905|ERLN2_HUMAN	242	253	no	no	2	1.2e-05	110.08	By MS/MS	1	0	2	1	8033800
ISEQFTAMFR	AIQEIFKRISEQFTAM	EQFTAMFRRKAFIHWY	R	I	S	F	R	R	1	1	0	0	0	1	1	0	0	1	0	0	1	2	0	1	1	0	0	0	0	10	0	1228.59	sp|P68371|TBB4B_HUMAN;sp|P04350|TBB4A_HUMAN;sp|P07437|TBB5_HUMAN;sp|Q9BVA1|TBB2B_HUMAN;sp|Q13885|TBB2A_HUMAN	sp|P07437|TBB5_HUMAN	381	390	no	no	2	2.31e-27	146.11	By MS/MS	1	0	2	1	11290000
ISFAYITGGNTGAWISPCHR				I	S	H	R		2	1	1	0	1	0	0	3	1	3	0	0	0	1	1	2	2	1	1	0	0	20	0	2150.04		REV__sp|Q6P1M3|L2GL2_HUMAN			yes	yes	2	0.0073622	33.142	By matching	1	0	3	1	13491000	+
ISFGIEDEPIETATK	QFEGIADKISFGIEDE	EPIETATKEN______	K	I	S	T	K	E	1	0	0	1	0	0	3	1	0	3	0	1	0	1	1	1	2	0	0	0	0	15	0	1648.82	sp|O94905|ERLN2_HUMAN	sp|O94905|ERLN2_HUMAN	323	337	yes	yes	2	1.02e-05	73.296	By MS/MS	1	0	2	1	0
ISFISEGEIK	PRISYPAKISFISEGE	FISEGEIKYFIDKQMI	K	I	S	I	K	Y	0	0	0	0	0	0	2	1	0	3	0	1	0	1	0	2	0	0	0	0	0	10	0	1121.6	sp|Q9UN81|LORF1_HUMAN	sp|Q9UN81|LORF1_HUMAN	286	295	yes	yes	2	0.0093622	72.2	By matching	1	0	2	1	5796000
ISFSNIISDMK	QRDAKRPKISFSNIIS	SNIISDMKVARSATAR	K	I	S	M	K	V	0	0	1	1	0	0	0	0	0	3	0	1	1	1	0	3	0	0	0	0	0	11	0	1253.63	sp|Q92665|RT31_HUMAN	sp|Q92665|RT31_HUMAN	199	209	yes	yes	2	0.0051263	53.448	By MS/MS	1	0	1	1	0
ISGIIYEETR	ARRGGVKRISGIIYEE	GIIYEETRGVIKVFIE	R	I	S	T	R	G	0	1	0	0	0	0	2	1	0	3	0	0	0	0	0	1	1	0	1	0	0	10	0	1179.61	sp|P62805|H4_HUMAN	sp|P62805|H4_HUMAN	47	56	yes	yes	2	0.0068785	84.507	By MS/MS	1	0	2	1	3663600
ISGIVFFPHIDR	VSIQDIEKISGIVFFP	VFFPHIDRTSDIRNIC	K	I	S	D	R	T	0	1	0	1	0	0	0	1	1	3	0	0	0	2	1	1	0	0	0	1	0	12	0	1399.76	sp|Q9Y2C4|EXOG_HUMAN	sp|Q9Y2C4|EXOG_HUMAN	275	286	yes	yes	2	0.0042205	63.091	By MS/MS	1	0	2	1	2703000
ISGVGIDQPPYGIFVINQK	ANQQVTYRISGVGIDQ	GIFVINQKTGEINITS	R	I	S	Q	K	T	0	0	1	1	0	2	0	3	0	4	0	1	0	1	2	1	0	0	1	2	0	19	0	2044.1	sp|Q02413|DSG1_HUMAN	sp|Q02413|DSG1_HUMAN	87	105	yes	yes	2	5.38e-08	68.576	By MS/MS	1	0	2	1	5892500
ISIEGDHSTPPSAYGSVK	TVHEIICKISIEGDHS	PSAYGSVKAYTNFDAE	K	I	S	V	K	A	1	0	0	1	0	0	1	2	1	2	0	1	0	0	2	4	1	0	1	1	0	18	0	1843.9	sp|P07355|ANXA2_HUMAN;sp|A6NMY6|AXA2L_HUMAN	sp|P07355|ANXA2_HUMAN	11	28	yes	no	2;3	5.47e-12	75.564	By MS/MS	1	0	3	3	23789000
ISIGNTIFIDQR	TQKTQDIKISIGNTIF	NTIFIDQRIQPQRKFI	K	I	S	Q	R	I	0	1	1	1	0	1	0	1	0	4	0	0	0	1	0	1	1	0	0	0	0	12	0	1375.75	sp|Q8IW75|SPA12_HUMAN	sp|Q8IW75|SPA12_HUMAN	132	143	yes	yes	2	2.66e-05	69.03	By matching	1	0	1		0
ISINTQIIAR	PGDKIYCRISINTQII	INTQIIARVDHIMKVG	R	I	S	A	R	V	1	1	1	0	0	1	0	0	0	4	0	0	0	0	0	1	1	0	0	0	0	10	0	1127.67	sp|Q9UNQ2|DIM1_HUMAN	sp|Q9UNQ2|DIM1_HUMAN	175	184	yes	yes	2	0.037388	50.791	By matching	1	0	1		0
ISIPEAMQIIQDR	IVVPIHSRISIPEAMQ	AMQIIQDRDTGTVHIN	R	I	S	D	R	D	1	1	0	1	0	2	1	0	0	4	0	0	1	0	1	1	0	0	0	0	0	13	0	1512.8	sp|Q2NL82|TSR1_HUMAN	sp|Q2NL82|TSR1_HUMAN	94	106	yes	yes	2	0.0091263	40.477	By MS/MS	1	0	1	1	0
ISIPIPNFSSINIR	IIEGEESRISIPIPNF	NFSSINIRETNIDSIP	R	I	S	I	R	E	0	1	2	0	0	0	0	0	0	5	0	0	0	1	2	3	0	0	0	0	0	14	0	1569.89	sp|P08670|VIME_HUMAN	sp|P08670|VIME_HUMAN	411	424	yes	yes	2	0.03136	38.3	By matching	1	0	1		0
ISISTSGGSFR	YNIGGSKRISISTSGG	STSGGSFRNRFGAGAG	R	I	S	F	R	N	0	1	0	0	0	0	0	2	0	2	0	0	0	1	0	4	1	0	0	0	0	11	0	1110.57	sp|P13647|K2C5_HUMAN	sp|P13647|K2C5_HUMAN	74	84	yes	yes	2	3.65e-50	162.26	By MS/MS	1	0	2	1	28158000
ISIVPVR	RGAIIIAKISIVPVRR	KISIVPVRRGYWGNKI	K	I	S	V	R	R	0	1	0	0	0	0	0	0	0	2	0	0	0	0	1	1	0	0	0	2	0	7	0	782.501	sp|P15880|RS2_HUMAN	sp|P15880|RS2_HUMAN	160	166	yes	yes	2	0.0025214	100.74	By MS/MS	1	0	2	1	6831600
ISMFVIIPSHSK	EMRYTKGKISMFVIIP	VIIPSHSKDNIKGIEE	K	I	S	S	K	D	0	0	0	0	0	0	0	0	1	3	0	1	1	1	1	3	0	0	0	1	0	12	0	1357.74	sp|Q96P63|SPB12_HUMAN	sp|Q96P63|SPB12_HUMAN	252	263	yes	yes	2;3	0.0021158	71.888	By MS/MS	1	0	4	2	9078000
ISNIFVIGK	NGNSFATRISNIFVIG	SNIFVIGKGNKPWISI	R	I	S	G	K	G	0	0	1	0	0	0	0	1	0	3	0	1	0	1	0	1	0	0	0	1	0	9	0	989.591	sp|P62701|RS4X_HUMAN	sp|P62701|RS4X_HUMAN	222	230	yes	yes	2	0.01405	83.948	By MS/MS	1	0	2	1	6100700
ISNISPEEEQGIWK	RHSSSHHKISNISPEE	EEEQGIWKQSHKSSAT	K	I	S	W	K	Q	0	0	1	0	0	1	3	1	0	3	0	1	0	0	1	2	0	1	0	0	0	14	0	1628.8	sp|Q5HYJ3|FA76B_HUMAN	sp|Q5HYJ3|FA76B_HUMAN	189	202	yes	yes	2	1.16e-05	97.45	By MS/MS	1	0	1	1	22187000
ISPEDYTIK	KIGGKGYKISPEDYTI	SPEDYTIKVSQAGKTI	K	I	S	I	K	V	0	0	0	1	0	0	1	0	0	2	0	1	0	0	1	1	1	0	1	0	0	9	0	1064.54	sp|P07339|CATD_HUMAN	sp|P07339|CATD_HUMAN	349	357	yes	yes	2	0.018164	70.552	By MS/MS	1	0	1	1	12120000
ISPPSSSAASSYSFSDINSTR	EYETQRRRISPPSSSA	FSDINSTRGDADMYDI	R	I	S	T	R	G	2	1	1	1	0	0	0	0	0	2	0	0	0	1	2	9	1	0	1	0	0	21	0	2160	sp|P50402|EMD_HUMAN	sp|P50402|EMD_HUMAN	48	68	yes	yes	2	4.71e-21	99.603	By MS/MS	1	0	2	1	21482000
ISPQFPNEEDSFHK	IVCAPMFKISPQFPNE	NEEDSFHKFVAPEEVI	K	I	S	H	K	F	0	0	1	1	0	1	2	0	1	1	0	1	0	2	2	2	0	0	0	0	0	14	0	1673.77	sp|P49770|EI2BB_HUMAN	sp|P49770|EI2BB_HUMAN	274	287	yes	yes	2	0.031028	38.376	By MS/MS	1	0	1	1	3340900
ISQEDPDYGIR	ISVEDAARISQEDPDY	EDPDYGIRDIFNAIAT	R	I	S	I	R	D	0	1	0	2	0	1	1	1	0	2	0	0	0	0	1	1	0	0	1	0	0	11	0	1291.6	sp|P04040|CATA_HUMAN	sp|P04040|CATA_HUMAN	253	263	yes	yes	2	0.006272	50.484	By MS/MS	1	0	1	1	0
ISQIQAEIR	QIRQKDIRISQIQAEI	SQIQAEIRRPPPAPAQ	R	I	S	I	R	R	1	1	0	0	0	2	1	0	0	3	0	0	0	0	0	1	0	0	0	0	0	9	0	1056.59	sp|O94766|B3GA3_HUMAN	sp|O94766|B3GA3_HUMAN	51	59	yes	yes	2	0.019354	68.626	By MS/MS	1	0	1	1	4512000
ISSIIEEQFQQGK	DERKKNAKISSIIEEQ	EEQFQQGKIIACIASR	K	I	S	G	K	I	0	0	0	0	0	3	2	1	0	3	0	1	0	1	0	2	0	0	0	0	0	13	0	1505.77	sp|P62241|RS8_HUMAN	sp|P62241|RS8_HUMAN	158	170	yes	yes	2	4.63e-54	166.04	By matching	1	0	1		0
ISSINIDDHAK	RVVVIRVKISSINIDD	INIDDHAKKKIIKIVG	K	I	S	A	K	K	1	0	1	2	0	0	0	0	1	3	0	1	0	0	0	2	0	0	0	0	0	11	0	1211.61	sp|P82673|RT35_HUMAN	sp|P82673|RT35_HUMAN	177	187	yes	yes	2;3	2e-29	151.79	By MS/MS	1	0	4	2	20657000
ISSIQSIVPAIEIANAHR	YVIISEKKISSIQSIV	IEIANAHRKPIVIIAE	K	I	S	H	R	K	3	1	1	0	0	1	1	0	1	5	0	0	0	0	1	3	0	0	0	1	0	18	0	1918.06	sp|P10809|CH60_HUMAN	sp|P10809|CH60_HUMAN	251	268	yes	yes	3	0.0192	22.051	By matching	1	0	1		0
ISSTWEGIQAGK	SKDRIIIKISSTWEGI	WEGIQAGKEIEEQHGI	K	I	S	G	K	E	1	0	0	0	0	1	1	2	0	2	0	1	0	0	0	2	1	1	0	0	0	12	0	1275.65	sp|P37837|TALDO_HUMAN	sp|P37837|TALDO_HUMAN	143	154	yes	yes	2	0.0029115	53.448	By MS/MS	1	0	2	2	0
ISVNNVIPVFDNIMQQK	IIGMAYPRISVNNVIP	FDNIMQQKIVDQNIFS	R	I	S	Q	K	I	0	0	3	1	0	2	0	0	0	3	0	1	1	1	1	1	0	0	0	3	0	17	0	1958.03	sp|P07339|CATD_HUMAN	sp|P07339|CATD_HUMAN	206	222	yes	yes	2	7.59e-10	103.13	By MS/MS	1	0	2	2	79232000
ISVYYNEATGGK	DSDIQIDRISVYYNEA	YNEATGGKYVPRAIIV	R	I	S	G	K	Y	1	0	1	0	0	0	1	2	0	1	0	1	0	0	0	1	1	0	2	1	0	12	0	1300.63	sp|P07437|TBB5_HUMAN	sp|P07437|TBB5_HUMAN	47	58	yes	yes	2	0.00049504	100.38	By MS/MS	1	0	2	1	4831300
ITADEIWK	RPYSFFTKITADEIWK	ITADEIWKGAIAETGA	K	I	T	W	K	G	1	0	0	1	0	0	1	0	0	2	0	1	0	0	0	0	1	1	0	0	0	8	0	974.507	sp|P82675|RT05_HUMAN	sp|P82675|RT05_HUMAN	93	100	yes	yes	2	0.013335	90.709	By MS/MS	1	0	2	1	7640200
ITADISAETIQAR	TIKGKPIRITADISAE	SAETIQARREWGPIFN	R	I	T	A	R	R	3	1	0	1	0	1	1	0	0	3	0	0	0	0	0	1	2	0	0	0	0	13	0	1387.73	sp|Q9UN81|LORF1_HUMAN	sp|Q9UN81|LORF1_HUMAN	249	261	yes	yes	2	1.5e-05	105.95	By MS/MS	1	0	2	1	11664000
ITDAQIITR	CAVIRYTKITDAQIIT	TDAQIITRIMNVIEKE	K	I	T	T	R	I	1	1	0	1	0	1	0	0	0	3	0	0	0	0	0	0	2	0	0	0	0	9	0	1029.58	sp|P35250|RFC2_HUMAN	sp|P35250|RFC2_HUMAN	193	201	yes	yes	2	2.24e-77	183.72	By MS/MS	1	0	2	1	57925000
ITFDAFPGEPDKEINPK	NGSVPGDRITFDAFPG	PDKEINPKKKIWEQIQ	R	I	T	P	K	K	1	0	1	2	0	0	2	1	0	2	0	2	0	2	3	0	1	0	0	0	0	17	1	1916.95	sp|Q12904|AIMP1_HUMAN	sp|Q12904|AIMP1_HUMAN	251	267	yes	yes	3	0.0030362	38.261	By MS/MS	1	0	2	1	3149400
ITGEAFVQFASQEIAEK	IPVDPEGKITGEAFVQ	ASQEIAEKAIGKHKER	K	I	T	E	K	A	3	0	0	0	0	2	3	1	0	2	0	1	0	2	0	1	1	0	0	1	0	17	0	1866.94	sp|P52597|HNRPF_HUMAN	sp|P52597|HNRPF_HUMAN	151	167	yes	yes	2	7.33e-17	123.08	By MS/MS	1	0	2	1	14575000
ITGIDPAGPNFEYAEAPSR	ITNKKVNRITGIDPAG	EYAEAPSRISPDDADF	R	I	T	S	R	I	3	1	1	1	0	0	2	2	0	2	0	0	0	1	3	1	1	0	1	0	0	19	0	2003.96	sp|P06858|LIPL_HUMAN	sp|P06858|LIPL_HUMAN	179	197	yes	yes	2	0.0034906	33.248	By MS/MS	1	0	1	1	0
ITGISITQVSNWFK	AEKRHIAKITGISITQ	TQVSNWFKNRRQRDRN	K	I	T	F	K	N	0	0	1	0	0	1	0	1	0	3	0	1	0	1	0	2	2	1	0	1	0	14	0	1592.86	sp|Q9UIU6|SIX4_HUMAN	sp|Q9UIU6|SIX4_HUMAN	259	272	yes	yes	2	0.0027325	49.216	By MS/MS	1	0	1	1	0
ITGMAFR	VIPEINGKITGMAFRV	KITGMAFRVPTANVSV	K	I	T	F	R	V	1	1	0	0	0	0	0	1	0	1	0	0	1	1	0	0	1	0	0	0	0	7	0	794.411	sp|P04406|G3P_HUMAN;sp|O14556|G3PT_HUMAN	sp|P04406|G3P_HUMAN	228	234	no	no	2	0.0010806	104.11	By matching	1	0	1		0
ITGMERDIVAIEAKISDIQK	GVMAIQRKITGMERDI	AKISDIQKEAEKIESE	K	I	T	Q	K	E	2	1	0	2	0	1	2	1	0	5	0	2	1	0	0	1	1	0	0	1	0	20	2	2229.2	sp|Q01082|SPTB2_HUMAN	sp|Q01082|SPTB2_HUMAN	998	1017	yes	yes	2	0.024927	33.667	By matching	1	0	2	1	2023700
ITGMIIEIDNSEIIHMIESPESIR	MHSNIAGKITGMIIEI	IESPESIRSKVDEAVA	K	I	T	I	R	S	0	1	1	1	0	0	4	1	1	8	0	0	2	0	1	3	1	0	0	0	0	24	0	2739.38	sp|Q13310|PABP4_HUMAN;sp|P11940|PABP1_HUMAN	sp|Q13310|PABP4_HUMAN	590	613	no	no	3	9.3e-06	48.597	By matching	1	0	1		0
ITGVFAPR	PKHWMIDKITGVFAPR	ITGVFAPRPSTGPHKI	K	I	T	P	R	P	1	1	0	0	0	0	0	1	0	1	0	0	0	1	1	0	1	0	0	1	0	8	0	859.492	sp|P62701|RS4X_HUMAN;sp|P22090|RS4Y1_HUMAN;sp|Q8TD47|RS4Y2_HUMAN	sp|P62701|RS4X_HUMAN	23	30	yes	no	2	0.034972	78.77	By MS/MS	1	0	2	1	4849600
ITHEIPGIK	DGEKVIPRITHEIPGI	THEIPGIKRGRQAEEE	R	I	T	I	K	R	0	0	0	0	0	0	1	1	1	3	0	1	0	0	1	0	1	0	0	0	0	9	0	1006.58	sp|Q9H147|TDIF1_HUMAN	sp|Q9H147|TDIF1_HUMAN	139	147	yes	yes	2	0.01931	79.148	By MS/MS	1	0	2	1	6206300
ITPEEEEIINK	IGRKKGAKITPEEEEI	EEEEIINKKRSKKIQK	K	I	T	N	K	K	0	0	1	0	0	0	4	0	0	3	0	1	0	0	1	0	1	0	0	0	0	11	0	1313.67	sp|P62241|RS8_HUMAN	sp|P62241|RS8_HUMAN	129	139	yes	yes	2	2.36e-05	111.86	By MS/MS	1	0	3	1	8603600
ITPEFSQR	GYFDAAGRITPEFSQR	ITPEFSQRITNKIREI	R	I	T	Q	R	I	0	1	0	0	0	1	1	0	0	1	0	0	0	1	1	1	1	0	0	0	0	8	0	976.498	sp|O43813|LANC1_HUMAN	sp|O43813|LANC1_HUMAN	28	35	yes	yes	2	4.15e-05	113.71	By matching	1	0	2	1	20229000
ITPEYIQIMK	IAEANKIKITPEYIQI	PEYIQIMKYKAIASNS	K	I	T	M	K	Y	0	0	0	0	0	1	1	0	0	3	0	1	1	0	1	0	1	0	1	0	0	10	0	1234.66	sp|O94905|ERLN2_HUMAN	sp|O94905|ERLN2_HUMAN	276	285	yes	yes	2	0.010162	69.275	By matching	1	0	2	1	5801600
ITPISHEVISR	ITTIDVTKITPISHEV	ISHEVISRQATINIGT	K	I	T	S	R	Q	0	1	0	0	0	0	1	0	1	3	0	0	0	0	1	2	1	0	0	1	0	11	0	1250.7	sp|P41091|IF2G_HUMAN;sp|Q2VIR3|IF2GL_HUMAN	sp|P41091|IF2G_HUMAN	28	38	yes	no	2	0.0087355	63.091	By MS/MS	1	0	1	1	7082700
ITQIGTFEDHFISIQR	VCQGTSNKITQIGTFE	DHFISIQRMFNNCEVV	K	I	T	Q	R	M	0	1	0	1	0	2	1	1	1	4	0	0	0	2	0	1	2	0	0	0	0	16	0	1903.98	sp|P00533|EGFR_HUMAN	sp|P00533|EGFR_HUMAN	38	53	yes	yes	3	1.34e-40	147.12	By MS/MS	1	0	1	1	10668000
ITSAYIQDIENAYK	KGDPHEMKITSAYIQD	QDIENAYKKTFIPEMS	K	I	T	Y	K	K	2	0	1	1	0	1	1	0	0	3	0	1	0	0	0	1	1	0	2	0	0	14	0	1627.81	sp|O95299|NDUAA_HUMAN	sp|O95299|NDUAA_HUMAN	229	242	yes	yes	2	0.0037629	51.643	By matching	1	0	2	1	4869500
ITSGPFEPDIYK	IMPNGPMRITSGPFEP	PFEPDIYKSEMEVQDA	R	I	T	Y	K	S	0	0	0	1	0	0	1	1	0	2	0	1	0	1	2	1	1	0	1	0	0	12	0	1365.68	sp|Q9UQ80|PA2G4_HUMAN	sp|Q9UQ80|PA2G4_HUMAN	333	344	yes	yes	2	0.0029115	53.448	By MS/MS	1	0	2	2	0
ITYEIEDEKR	EINEKITRITYEIEDE	YEIEDEKRRRKSVEDR	R	I	T	K	R	R	0	1	0	1	0	0	3	0	0	2	0	1	0	0	0	0	1	0	1	0	0	10	1	1294.64	sp|P15924|DESP_HUMAN	sp|P15924|DESP_HUMAN	1114	1123	yes	yes	2	0.0067432	52.391	By MS/MS	1	0	2	1	1439000
IVADKDYSVTANSK	SIFIQTPKIVADKDYS	YSVTANSKIVVVTAGV	K	I	V	S	K	I	2	0	1	2	0	0	0	0	0	1	0	2	0	0	0	2	1	0	1	2	0	14	1	1509.77	sp|P07195|LDHB_HUMAN	sp|P07195|LDHB_HUMAN	78	91	yes	yes	2;3	2.7e-258	246.96	By MS/MS	1	0	4	2	16979000
IVAEFTTSITNFQK	QRKIQKDRIVAEFTTS	TSITNFQKVQRQAAER	R	I	V	Q	K	V	1	0	1	0	0	1	1	0	0	2	0	1	0	2	0	1	3	0	0	1	0	14	0	1597.84	sp|O15400|STX7_HUMAN	sp|O15400|STX7_HUMAN	93	106	yes	yes	2	1.19e-05	68.972	By MS/MS	1	0	2	1	0
IVAETMNNYIFGER	FESEDVAKIVAETMNN	NNYIFGERIIECHFMP	K	I	V	E	R	I	1	1	2	0	0	0	2	1	0	2	0	0	1	1	0	0	1	0	1	1	0	14	0	1655.8	sp|Q9BYG3|MK67I_HUMAN	sp|Q9BYG3|MK67I_HUMAN	101	114	yes	yes	2	2.43e-18	133.16	By MS/MS	1	0	5	2	69388000
IVAINAHTFIR	VAQPDQTRIVAINAHT	INAHTFIRNGGHFVIS	R	I	V	I	R	N	2	1	1	0	0	0	0	0	1	3	0	0	0	1	0	0	1	0	0	1	0	11	0	1253.72	sp|P22087|FBRL_HUMAN;sp|A6NHQ2|FBLL1_HUMAN	sp|P22087|FBRL_HUMAN	245	255	yes	no	2;3	0.00022645	99.283	By MS/MS	1	0	4	2	20647000
IVAIVDVIDQNR	SFGPHAGKIVAIVDVI	VDVIDQNRAIVDGPCT	K	I	V	N	R	A	1	1	1	2	0	1	0	0	0	3	0	0	0	0	0	0	0	0	0	3	0	12	0	1353.76	sp|P50914|RL14_HUMAN	sp|P50914|RL14_HUMAN	24	35	yes	yes	2	8.49e-145	215.08	By MS/MS	1	0	2	1	83157000
IVAPEIYIAVGISGAIQHIAGMK	MQVGQTGKIVAPEIYI	IQHIAGMKDSKTIVAI	K	I	V	M	K	D	4	0	0	0	0	1	1	3	1	6	0	1	1	0	1	1	0	0	1	2	0	23	0	2350.31	sp|P13804|ETFA_HUMAN	sp|P13804|ETFA_HUMAN	269	291	yes	yes	3	0.0011897	35.538	By matching	1	0	1		0
IVDQNIFSFYISR	FDNIMQQKIVDQNIFS	IFSFYISRDPDAQPGG	K	I	V	S	R	D	0	1	1	1	0	1	0	0	0	3	0	0	0	2	0	2	0	0	1	1	0	13	0	1600.82	sp|P07339|CATD_HUMAN	sp|P07339|CATD_HUMAN	223	235	yes	yes	2	4.2e-15	131.66	By MS/MS	1	0	1	1	11233000
IVEGIIHAPDAGWGNIVYVVNYPK	SQCMRGVRIVEGIIHA	VYVVNYPKDNKRKMDE	R	I	V	P	K	D	2	0	2	1	0	0	1	3	1	4	0	1	0	0	2	0	0	1	2	4	0	24	0	2623.38	sp|Q13148|TADBP_HUMAN	sp|Q13148|TADBP_HUMAN	56	79	yes	yes	3	4.24e-07	45.885	By MS/MS	1	0	4	3	115970000
IVEPYIAWGYPNIK	KASINMIRIVEPYIAW	AWGYPNIKSVNEIIYK	R	I	V	I	K	S	1	0	1	0	0	0	1	1	0	3	0	1	0	0	2	0	0	1	2	1	0	14	0	1661.88	sp|P18124|RL7_HUMAN	sp|P18124|RL7_HUMAN	135	148	yes	yes	2	0.0032091	53.448	By MS/MS	1	0	3	1	9251800
IVETEAYIGPEDEAAHSR	NGTEIRGRIVETEAYI	EDEAAHSRGGRQTPRN	R	I	V	S	R	G	3	1	0	1	0	0	4	1	1	2	0	0	0	0	1	1	1	0	1	1	0	18	0	1985.93	sp|P29372|3MG_HUMAN	sp|P29372|3MG_HUMAN	121	138	yes	yes	3	1.49e-11	69.935	By MS/MS	1	0	2	1	7164200
IVEVIIMK	AVFGKYGRIVEVIIMK	IVEVIIMKDRETNKSR	R	I	V	M	K	D	0	0	0	0	0	0	1	0	0	3	0	1	1	0	0	0	0	0	0	2	0	8	0	943.578	sp|P38159|RBMX_HUMAN;sp|O75526|RMXL2_HUMAN	sp|P38159|RBMX_HUMAN	34	41	yes	no	1	0.023758	91.906	By matching	1	0	1		0
IVFPQDIIEK	KSFEAPIKIVFPQDII	FPQDIIEKGIEANNFA	K	I	V	E	K	G	0	0	0	1	0	1	1	0	0	3	0	1	0	1	1	0	0	0	0	1	0	10	0	1200.68	sp|Q8TCT9|HM13_HUMAN	sp|Q8TCT9|HM13_HUMAN	242	251	yes	yes	2	0.0024903	63.32	By MS/MS	1	0	3	2	0
IVGATATSSPPPK	________________	ATSSPPPKARSNENID	R	I	V	P	K	A	2	0	0	0	0	0	0	1	0	1	0	1	0	0	3	2	2	0	0	1	0	13	0	1224.67	sp|Q96QD9|UIF_HUMAN	sp|Q96QD9|UIF_HUMAN	8	20	yes	yes	2	0.0047458	56.569	By matching	1	0	2	1	1129700
IVGDVDFEGVR	DPVTAKPKIVGDVDFE	DVDFEGVRQKAGYITP	K	I	V	V	R	Q	0	1	0	2	0	0	1	2	0	1	0	0	0	1	0	0	0	0	0	3	0	11	0	1204.61	sp|P13995|MTDC_HUMAN	sp|P13995|MTDC_HUMAN	289	299	yes	yes	2	0.0071575	66.267	By matching	1	0	2	1	1876600
IVGHITHAIK	PIGMSGARIVGHITHA	GHITHAIKQGEYGIAS	R	I	V	I	K	Q	1	0	0	0	0	0	0	1	2	3	0	1	0	0	0	0	1	0	0	1	0	10	0	1087.65	sp|P24752|THIL_HUMAN	sp|P24752|THIL_HUMAN	394	403	yes	yes	2;3	1.53e-05	113.93	By MS/MS	1	0	4	2	3966800
IVGSVNIFSDENVPR	KVPSKIKKIVGSVNIF	FSDENVPRIVNVIKMA	K	I	V	P	R	I	0	1	2	1	0	0	1	1	0	2	0	0	0	1	1	2	0	0	0	3	0	15	0	1644.85	sp|Q9BQG0|MBB1A_HUMAN	sp|Q9BQG0|MBB1A_HUMAN	232	246	yes	yes	2	0.00020573	65.374	By MS/MS	1	0	1	1	4743300
IVHGDVITFK	DAAPGKIRIVHGDVIT	HGDVITFKVEKAFSES	R	I	V	F	K	V	0	0	0	1	0	0	0	1	1	2	0	1	0	1	0	0	1	0	0	2	0	10	0	1127.63	sp|Q8WVM0|TFB1M_HUMAN	sp|Q8WVM0|TFB1M_HUMAN	107	116	yes	yes	2;3	0.0039502	70.942	By MS/MS	1	0	4	2	9845100
IVIEVAQHIGESTVR	EVQGRETRIVIEVAQH	HIGESTVRTIAMDGTE	R	I	V	V	R	T	1	1	0	0	0	1	2	1	1	3	0	0	0	0	0	1	1	0	0	3	0	15	0	1649.91	sp|P06576|ATPB_HUMAN	sp|P06576|ATPB_HUMAN	95	109	yes	yes	2	0.0015303	52.599	By MS/MS	1	0	1	1	5960000
IVIIDEADAMTQDAQNAIR	TIFKKGFKIVIIDEAD	QDAQNAIRRVIEKFTE	K	I	V	I	R	R	4	1	1	3	0	2	1	0	0	4	0	0	1	0	0	0	1	0	0	1	0	19	0	2086.04	sp|P40937|RFC5_HUMAN	sp|P40937|RFC5_HUMAN	121	139	yes	yes	2;3	8.22e-171	209.31	By MS/MS	1	0	11	6	418240000
IVIIDEADAMTQDAQNAIRR	TIFKKGFKIVIIDEAD	DAQNAIRRVIEKFTEN	K	I	V	R	R	V	4	2	1	3	0	2	1	0	0	4	0	0	1	0	0	0	1	0	0	1	0	20	1	2242.14	sp|P40937|RFC5_HUMAN	sp|P40937|RFC5_HUMAN	121	140	yes	yes	3	0.0002123	46.494	By MS/MS	1	0	2	1	7171400
IVIIDEADSMTSAAQAAIR	GKPCPPFKIVIIDEAD	SAAQAAIRRTMEKESK	K	I	V	I	R	R	5	1	0	2	0	1	1	0	0	4	0	0	1	0	0	2	1	0	0	1	0	19	0	1974.01	sp|P35249|RFC4_HUMAN	sp|P35249|RFC4_HUMAN	146	164	yes	yes	2;3	7.74e-128	197.49	By MS/MS	1	0	12	6	329600000
IVINGNPITIFQER	TVKAENGKIVINGNPI	PITIFQERDPSKIKWG	K	I	V	E	R	D	0	1	2	0	0	1	1	1	0	4	0	0	0	1	1	0	1	0	0	1	0	14	0	1612.89	sp|P04406|G3P_HUMAN	sp|P04406|G3P_HUMAN	67	80	yes	yes	2	7.74e-08	109.83	By MS/MS	1	0	2	1	28217000
IVINSIEQYQAHVSGFK	GYPCKTCKIVINSIEQ	QAHVSGFKHKNQSPKT	K	I	V	F	K	H	1	0	1	0	0	2	1	1	1	3	0	1	0	1	0	2	0	0	1	2	0	17	0	1932.01	sp|Q9UL40|ZN346_HUMAN	sp|Q9UL40|ZN346_HUMAN	246	262	yes	yes	3	8.65e-10	79.837	By MS/MS	1	0	2	1	2834400
IVIPTDIER	PAIQKFIKIVIPTDIE	VIPTDIERIRKHQINI	K	I	V	E	R	I	0	1	0	1	0	0	1	0	0	3	0	0	0	0	1	0	1	0	0	1	0	9	0	1054.6	sp|P56962|STX17_HUMAN	sp|P56962|STX17_HUMAN	23	31	yes	yes	2	0.018433	71.451	By MS/MS	1	0	1	1	2888000
IVISTISGR	GCNFIRQRIVISTISG	VISTISGRPVKIRKIR	R	I	V	G	R	P	0	1	0	0	0	0	0	1	0	3	0	0	0	0	0	2	1	0	0	1	0	9	0	944.565	sp|Q9Y2P8|RCL1_HUMAN	sp|Q9Y2P8|RCL1_HUMAN	20	28	yes	yes	2	0.012336	61.78	By MS/MS	1	0	1	1	0
IVISTISGRPVK	GCNFIRQRIVISTISG	TISGRPVKIRKIRARD	R	I	V	V	K	I	0	1	0	0	0	0	0	1	0	3	0	1	0	0	1	2	1	0	0	2	0	12	1	1268.78	sp|Q9Y2P8|RCL1_HUMAN	sp|Q9Y2P8|RCL1_HUMAN	20	31	yes	yes	2;3	0.0011623	80.318	By MS/MS	1	0	4	2	3412900
IVKPGNQNTQVTEAWNK	ICAEAAIRIVKPGNQN	QVTEAWNKVAHSFNCT	R	I	V	N	K	V	1	0	3	0	0	2	1	1	0	1	0	2	0	0	1	0	2	1	0	2	0	17	1	1926	sp|Q9UQ80|PA2G4_HUMAN	sp|Q9UQ80|PA2G4_HUMAN	156	172	yes	yes	3	0.00032281	50.077	By matching	1	0	2	1	5727900
IVNEVTEFAK	CPFEDHVKIVNEVTEF	NEVTEFAKTCVADESA	K	I	V	A	K	T	1	0	1	0	0	0	2	0	0	1	0	1	0	1	0	0	1	0	0	2	0	10	0	1148.61	sp|P02768|ALBU_HUMAN	sp|P02768|ALBU_HUMAN	66	75	yes	yes	2	0.0043128	60.255	By MS/MS	1	0	2	1	0
IVNHFVEEFK	GGEDFDNRIVNHFVEE	NHFVEEFKRKHKKDIS	R	I	V	F	K	R	0	0	1	0	0	0	2	0	1	1	0	1	0	2	0	0	0	0	0	2	0	10	0	1260.65	sp|P08107|HSP71_HUMAN	sp|P08107|HSP71_HUMAN	237	246	yes	yes	2;3	3.14e-27	143.97	By MS/MS	1	0	4	2	16141000
IVNHFVEEFKR	GGEDFDNRIVNHFVEE	HFVEEFKRKHKKDISQ	R	I	V	K	R	K	0	1	1	0	0	0	2	0	1	1	0	1	0	2	0	0	0	0	0	2	0	11	1	1416.75	sp|P08107|HSP71_HUMAN	sp|P08107|HSP71_HUMAN	237	247	yes	yes	2;3	0.004234	51.286	By MS/MS	1	0	4	2	7953500
IVNIQHIDIINNK	QIPADFGRIVNIQHID	HIDIINNKIVTIPVSF	R	I	V	N	K	I	0	0	3	1	0	1	0	0	1	5	0	1	0	0	0	0	0	0	0	1	0	13	0	1532.87	sp|Q96AG4|LRC59_HUMAN	sp|Q96AG4|LRC59_HUMAN	84	96	yes	yes	2;3	8.77e-172	225.13	By MS/MS	1	0	6	4	983350000
IVPGPVFGSK	AIWYTRDRIVPGPVFG	PGPVFGSKDNFHGIAI	R	I	V	S	K	D	0	0	0	0	0	0	0	2	0	1	0	1	0	1	2	1	0	0	0	2	0	10	0	999.575	sp|Q12907|LMAN2_HUMAN	sp|Q12907|LMAN2_HUMAN	142	151	yes	yes	2	0.014564	64.103	By MS/MS	1	0	2	1	10817000
IVPVGYGIR	GIVWGASKIVPVGYGI	VPVGYGIRKIQIQCVV	K	I	V	I	R	K	0	1	0	0	0	0	0	2	0	2	0	0	0	0	1	0	0	0	1	2	0	9	0	972.576	sp|P29692|EF1D_HUMAN	sp|P29692|EF1D_HUMAN	233	241	yes	yes	2	0.038566	56.81	By MS/MS	1	0	2	1	8927200
IVQAFQFTDK	RSVDETIRIVQAFQFT	QAFQFTDKHGEVCPAG	R	I	V	D	K	H	1	0	0	1	0	2	0	0	0	1	0	1	0	2	0	0	1	0	0	1	0	10	0	1195.62	sp|Q06830|PRDX1_HUMAN	sp|Q06830|PRDX1_HUMAN	159	168	yes	yes	2	0.0051384	90.05	By MS/MS	1	0	2	1	2806500
IVQDIFNYIYSMDENIEFHIK	EGMGIIPRIVQDIFNY	ENIEFHIKVSYFEIYI	R	I	V	I	K	V	0	0	2	2	0	1	2	0	1	5	0	1	1	2	0	1	0	0	2	1	0	21	0	2630.27	sp|P33176|KINH_HUMAN	sp|P33176|KINH_HUMAN	111	131	yes	yes	3	0.00975	22.24	By matching	1	0	1		0
IVQIEYAIAAVAGGAPSVGIK	TTFSPSGKIVQIEYAI	GAPSVGIKAANGVVIA	K	I	V	I	K	A	5	0	0	0	0	1	1	3	0	4	0	1	0	0	1	1	0	0	1	3	0	21	0	2026.15	sp|P25787|PSA2_HUMAN	sp|P25787|PSA2_HUMAN	19	39	yes	yes	3	1.28e-06	58.712	By matching	1	0	2		0
IVQMTEAEVR	VRGCRPGKIVQMTEAE	QMTEAEVRGICIKSRE	K	I	V	V	R	G	1	1	0	0	0	1	2	0	0	1	0	0	1	0	0	0	1	0	0	2	0	10	0	1174.6	sp|P62140|PP1B_HUMAN	sp|P62140|PP1B_HUMAN	26	35	yes	yes	2	0.002308	96.113	By MS/MS	1	0	2	1	4131500
IVSHINNYASQR	ASDPIRVRIVSHINNY	INNYASQREAASGAHA	R	I	V	Q	R	E	1	1	2	0	0	1	0	0	1	2	0	0	0	0	0	2	0	0	1	1	0	12	0	1400.72	sp|Q9Y5J3|HEY1_HUMAN	sp|Q9Y5J3|HEY1_HUMAN	154	165	yes	yes	2;3	4.38e-15	130.56	By MS/MS	1	0	4	2	40737000
IVSIFAEHNDIQYAAPGGIIGVGTK	MCKPIFSKIVSIFAEH	GIIGVGTKIDPTICRA	K	I	V	T	K	I	3	0	1	1	0	1	1	4	1	5	0	1	0	1	1	1	1	0	1	2	0	25	0	2569.35	sp|P41091|IF2G_HUMAN;sp|Q2VIR3|IF2GL_HUMAN	sp|P41091|IF2G_HUMAN	318	342	yes	no	3	5.14e-18	74.287	By MS/MS	1	0	1	1	31748000
IVSIGAEEIVDGNVK	FIASKGVKIVSIGAEE	EIVDGNVKMTIGMIWT	K	I	V	V	K	M	1	0	1	1	0	0	2	2	0	3	0	1	0	0	0	1	0	0	0	3	0	15	0	1541.83	sp|P12814|ACTN1_HUMAN;sp|P35609|ACTN2_HUMAN	sp|P12814|ACTN1_HUMAN	107	121	yes	no	2	0.0023696	50.305	By matching	1	0	1		0
IVSYQVIGEDNVAVPSHIYK	QTRGDGKKIVSYQVIG	AVPSHIYKVIIARRSS	K	I	V	Y	K	V	1	0	1	1	0	1	1	1	1	3	0	1	0	0	1	2	0	0	2	4	0	20	0	2230.16	sp|Q9Y2C4|EXOG_HUMAN	sp|Q9Y2C4|EXOG_HUMAN	211	230	yes	yes	3	0.0010943	37.292	By MS/MS	1	0	2	1	3144500
IVTDITK	AEFAEVSKIVTDITKV	KIVTDITKVHTECCHG	K	I	V	T	K	V	0	0	0	1	0	0	0	0	0	2	0	1	0	0	0	0	2	0	0	1	0	7	0	788.464	sp|P02768|ALBU_HUMAN	sp|P02768|ALBU_HUMAN	258	264	yes	yes	2	0.0031059	99.375	By MS/MS	1	0	2	1	1003700000
IVTIPVSFAQIK	HIDIINNKIVTIPVSF	PVSFAQIKNIKWIDIK	K	I	V	I	K	N	1	0	0	0	0	1	0	0	0	3	0	1	0	1	1	1	1	0	0	2	0	12	0	1314.79	sp|Q96AG4|LRC59_HUMAN	sp|Q96AG4|LRC59_HUMAN	97	108	yes	yes	2	5.28e-09	119.39	By MS/MS	1	0	3	2	596440000
IVTMDSNFVPVNDKYSMVEIQDPNSNR	PGQQVYFRIVTMDSNF	IQDPNSNRIAQWIEVV	R	I	V	N	R	I	0	1	4	3	0	1	1	0	0	2	0	1	2	1	2	3	1	0	1	4	0	27	1	3111.46	sp|A8K2U0|A2ML1_HUMAN	sp|A8K2U0|A2ML1_HUMAN	141	167	yes	yes	3	0.0021201	31.566	By MS/MS	1	0	1	1	8861900
IVVGHAIHNDFK	IIKIITGKIVVGHAIH	HAIHNDFKAIQYFHPK	K	I	V	F	K	A	1	0	1	1	0	0	0	1	2	2	0	1	0	1	0	0	0	0	0	2	0	12	0	1348.73	sp|Q9H9L3|I20L2_HUMAN	sp|Q9H9L3|I20L2_HUMAN	258	269	yes	yes	2;3	0.0016466	74.392	By MS/MS	1	0	4	2	4404300
IVYQIIEDAGNK	KGSDNQEKIVYQIIED	IIEDAGNKGIWSRDIR	K	I	V	N	K	G	1	0	1	1	0	1	1	1	0	3	0	1	0	0	0	0	0	0	1	1	0	12	0	1361.72	sp|Q9H1D9|RPC6_HUMAN	sp|Q9H1D9|RPC6_HUMAN	94	105	yes	yes	2	3.99e-15	133.05	By MS/MS	1	0	1	1	6449500
IWDHATMTEVK	SADDKTVRIWDHATMT	HATMTEVKSINFNMSV	R	I	W	V	K	S	1	0	0	1	0	0	1	0	1	1	0	1	1	0	0	0	2	1	0	1	0	11	0	1329.64	sp|Q9Y3F4|STRAP_HUMAN	sp|Q9Y3F4|STRAP_HUMAN	168	178	yes	yes	2	4.8e-28	147.62	By MS/MS	1	0	4	2	10974000
IWFQNHR	HITPTQVKIWFQNHRY	KIWFQNHRYKMKRQAK	K	I	W	H	R	Y	0	1	1	0	0	1	0	0	1	1	0	0	0	1	0	0	0	1	0	0	0	7	0	999.504	sp|Q9H2Z4|NKX24_HUMAN;sp|P43699|NKX21_HUMAN;sp|O15522|NKX28_HUMAN;sp|O95096|NKX22_HUMAN	sp|Q9H2Z4|NKX24_HUMAN	235	241	yes	no	2	1.24e-07	118.06	By matching	1	0	2	1	3519200
IWGAYDGK	SSADKIIKIWGAYDGK	IWGAYDGKFEKTISGH	K	I	W	G	K	F	1	0	0	1	0	0	0	2	0	1	0	1	0	0	0	0	0	1	1	0	0	8	0	908.439	sp|P61964|WDR5_HUMAN	sp|P61964|WDR5_HUMAN	71	78	yes	yes	2	0.033531	79.474	By MS/MS	1	0	2	1	4138600
IWGAYDGKFEK	SSADKIIKIWGAYDGK	AYDGKFEKTISGHKIG	K	I	W	E	K	T	1	0	0	1	0	0	1	2	0	1	0	2	0	1	0	0	0	1	1	0	0	11	1	1312.65	sp|P61964|WDR5_HUMAN	sp|P61964|WDR5_HUMAN	71	81	yes	yes	3	0.030716	40.015	By MS/MS	1	0	2	1	4196900
IWHHTFYNEIR	TNWDDMEKIWHHTFYN	HTFYNEIRVAPEEHPV	K	I	W	I	R	V	0	1	1	0	0	0	1	0	2	2	0	0	0	1	0	0	1	1	1	0	0	11	0	1514.74	sp|P63261|ACTG_HUMAN;sp|P60709|ACTB_HUMAN;sp|Q6S8J3|POTEE_HUMAN;sp|A5A3E0|POTEF_HUMAN;sp|P0CG38|POTEI_HUMAN;sp|Q9BYX7|ACTBM_HUMAN;sp|P0CG39|POTEJ_HUMAN;sp|P68032|ACTC_HUMAN;sp|P68133|ACTS_HUMAN	sp|P63261|ACTG_HUMAN	85	95	no	no	3	0.00029131	97.163	By MS/MS	1	0	2	1	6237600
IWIDGYSVTDAVAIR	IIDEDVYRIWIDGYSV	VTDAVAIRVRSGIIEQ	R	I	W	I	R	V	2	1	0	2	0	0	0	1	0	3	0	0	0	0	0	1	1	1	1	2	0	15	0	1677.87	sp|O43427|FIBP_HUMAN	sp|O43427|FIBP_HUMAN	22	36	yes	yes	2	5.68e-06	90.707	By MS/MS	1	0	1	1	8583500
IWIFGYDEQR	DKYYQTPRIWIFGYDE	IFGYDEQRQPITVEHM	R	I	W	Q	R	Q	0	1	0	1	0	1	1	1	0	2	0	0	0	1	0	0	0	1	1	0	0	10	0	1325.64	sp|Q9NT62|ATG3_HUMAN	sp|Q9NT62|ATG3_HUMAN	215	224	yes	yes	2	0.015957	62.466	By MS/MS	1	0	1	1	1724700
IWQTVVGK	GSEDGTIRIWQTVVGK	IWQTVVGKTYGIWKCV	R	I	W	G	K	T	0	0	0	0	0	1	0	1	0	1	0	1	0	0	0	0	1	1	0	2	0	8	0	929.533	sp|Q9Y3F4|STRAP_HUMAN	sp|Q9Y3F4|STRAP_HUMAN	291	298	yes	yes	1	0.03275	96.492	By MS/MS	1	0	2	1	2963500
IWTIVSEQTR	CPTVNIDKIWTIVSEQ	TIVSEQTRVNAAKNKT	K	I	W	T	R	V	0	1	0	0	0	1	1	0	0	2	0	0	0	0	0	1	2	1	0	1	0	10	0	1231.66	sp|P46776|RL27A_HUMAN	sp|P46776|RL27A_HUMAN	78	87	yes	yes	2	0.015957	62.466	By MS/MS	1	0	2	1	2768200
IYAMHWGTDSR	TIRGHIAKIYAMHWGT	MHWGTDSRIIVSASQD	K	I	Y	S	R	I	1	1	0	1	0	0	0	1	1	1	0	0	1	0	0	1	1	1	1	0	0	11	0	1335.6	sp|P62873|GBB1_HUMAN;sp|P62879|GBB2_HUMAN	sp|P62873|GBB1_HUMAN	58	68	yes	no	2	0.0017483	94.767	By MS/MS	1	0	4	2	7395100
IYDINKPEAEPK	GGQDKIIRIYDINKPE	NKPEAEPKEISGHTSG	R	I	Y	P	K	E	1	0	1	1	0	0	2	0	0	2	0	2	0	0	2	0	0	0	1	0	0	12	1	1415.73	sp|Q9Y3F4|STRAP_HUMAN	sp|Q9Y3F4|STRAP_HUMAN	126	137	yes	yes	2	6.73e-29	143.76	By MS/MS	1	0	2	1	22335000
IYDVPANSMR	SSWDTSVRIYDVPANS	DVPANSMRIKYQHTGA	R	I	Y	M	R	I	1	1	1	1	0	0	0	0	0	1	0	0	1	0	1	1	0	0	1	1	0	10	0	1164.56	sp|O43684|BUB3_HUMAN	sp|O43684|BUB3_HUMAN	41	50	yes	yes	2	0.0012972	99.973	By MS/MS	1	0	4	2	38152000
IYENFISEFEHR	AQGDGIIKIYENFISE	FISEFEHRVNPISIVE	K	I	Y	H	R	V	0	1	1	0	0	0	3	0	1	2	0	0	0	2	0	1	0	0	1	0	0	12	0	1582.74	sp|Q9UNM6|PSD13_HUMAN	sp|Q9UNM6|PSD13_HUMAN	59	70	yes	yes	2;3	0.00067866	98.105	By MS/MS	1	0	2	2	8393300
IYIEDDDPVQAEAYINR	ETYIKIARIYIEDDDP	QAEAYINRASIIQNES	R	I	Y	N	R	A	2	1	1	3	0	1	2	0	0	3	0	0	0	0	1	0	0	0	2	1	0	17	0	2022.95	sp|Q9BT78|CSN4_HUMAN	sp|Q9BT78|CSN4_HUMAN	154	170	yes	yes	2	6.13e-09	83.54	By MS/MS	1	0	1	1	3372200
IYIGIAGIATDVQTVAQR	KIFPMGDRIYIGIAGI	DVQTVAQRIKFRINIY	R	I	Y	Q	R	I	3	1	0	1	0	2	0	2	0	4	0	0	0	0	0	0	2	0	1	2	0	18	0	1888.04	sp|P49720|PSB3_HUMAN	sp|P49720|PSB3_HUMAN	49	66	yes	yes	3	3.55e-08	67.646	By matching	1	0	1		0
IYIIQMIPR	IIDQIQQKIYIIQMIP	YIIQMIPRQNIFTKNI	K	I	Y	P	R	Q	0	1	0	0	0	1	0	0	0	4	0	0	1	0	1	0	0	0	1	0	0	9	0	1145.66	sp|Q9H5Q4|TFB2M_HUMAN	sp|Q9H5Q4|TFB2M_HUMAN	296	304	yes	yes	2	0.019919	68.224	By MS/MS	1	0	2	1	3495300
IYNNITFEEIGAIIEIPAAK	HNIISASKIYNNITFE	IIEIPAAKAEKIASQM	K	I	Y	A	K	A	3	0	2	0	0	0	3	1	0	6	0	1	0	1	1	0	1	0	1	0	0	20	0	2218.19	sp|Q9BT78|CSN4_HUMAN	sp|Q9BT78|CSN4_HUMAN	315	334	yes	yes	3	3.57e-12	70.094	By MS/MS	1	0	1	1	11033000
IYPPSAEYPDIR	RAASERRRIYPPSAEY	SAEYPDIRKHNNCMAS	R	I	Y	I	R	K	1	1	0	1	0	0	1	0	0	2	0	0	0	0	3	1	0	0	2	0	0	12	0	1419.7	sp|P12532|KCRU_HUMAN	sp|P12532|KCRU_HUMAN	46	57	yes	yes	2	0.02097	38.3	By MS/MS	1	0	1	1	0
IYSPSQIGAFVIMK	AWVEAHGKIYSPSQIG	IGAFVIMKMKETAENY	K	I	Y	M	K	M	1	0	0	0	0	1	0	1	0	3	0	1	1	1	1	2	0	0	1	1	0	14	0	1552.83	sp|P38646|GRP75_HUMAN	sp|P38646|GRP75_HUMAN	160	173	yes	yes	2	0.00052794	62.162	By MS/MS	1	0	3	2	1391000
IYTIVTYVPVTTFK	EDEDSPNKIYTIVTYV	YVPVTTFKNIQTVNVD	K	I	Y	F	K	N	0	0	0	0	0	0	0	0	0	2	0	1	0	1	1	0	4	0	2	3	0	14	0	1643.92	sp|P62899|RL31_HUMAN	sp|P62899|RL31_HUMAN	102	115	yes	yes	2	0.00027705	68.168	By MS/MS	1	0	2	1	6061600
IYTVEYISNMVGGR	RPQHKYNKIYTVEYIS	ISNMVGGRKTIYNNQP	K	I	Y	G	R	K	0	1	1	0	0	0	1	2	0	2	0	0	1	0	0	1	1	0	2	2	0	14	0	1600.79	sp|Q13867|BLMH_HUMAN	sp|Q13867|BLMH_HUMAN	283	296	yes	yes	2	0.0022511	56.569	By matching	1	0	1		0
KAFSAVDTDGNGTINAQEIGAAIK	PEEEAQYKKAFSAVDT	QEIGAAIKATGKNISE	K	K	A	I	K	A	5	0	2	2	0	1	1	3	0	3	0	2	0	1	0	1	2	0	0	1	0	24	1	2390.21	sp|Q9NZT1|CALL5_HUMAN	sp|Q9NZT1|CALL5_HUMAN	15	38	yes	yes	3	0.00080011	36.504	By MS/MS	1	0	1	1	3305400
KAGNITNAYVYEVGPGPGGITR	RITDKIVRKAGNITNA	PGPGGITRSIINADVA	R	K	A	T	R	S	2	1	2	0	0	0	1	5	0	2	0	1	0	0	2	0	2	0	2	2	0	22	1	2233.15	sp|Q8WVM0|TFB1M_HUMAN	sp|Q8WVM0|TFB1M_HUMAN	50	71	yes	yes	3	8.08e-07	58.373	By MS/MS	1	0	1	1	11579000
KAIAAAGYDVEK	GVSIAAIKKAIAAAGY	AAGYDVEKNNSRIKIG	K	K	A	E	K	N	4	0	0	1	0	0	1	1	0	1	0	2	0	0	0	0	0	0	1	1	0	12	1	1234.66	sp|P16403|H12_HUMAN;sp|P16402|H13_HUMAN;sp|P22492|H1T_HUMAN;sp|Q02539|H11_HUMAN;sp|P10412|H14_HUMAN	sp|P10412|H14_HUMAN	64	75	no	no	2;3	2.74e-09	119.96	By MS/MS	1	0	4	2	16945000
KAITFIQSATR	KVSEGDIRKAITFIQS	TFIQSATRITGGKEIT	R	K	A	T	R	I	2	1	0	0	0	1	0	0	0	2	0	1	0	1	0	1	2	0	0	0	0	11	1	1234.7	sp|P35249|RFC4_HUMAN	sp|P35249|RFC4_HUMAN	240	250	yes	yes	2;3	2.09e-08	118.76	By MS/MS	1	0	4	2	31731000
KAPQETINGGITDMITEIANFEK	________________	TEIANFEKNVSQAIHK	R	K	A	E	K	N	2	0	2	1	0	1	3	2	0	4	0	2	1	1	1	0	3	0	0	0	0	23	1	2519.26	sp|P06746|DPOLB_HUMAN	sp|P06746|DPOLB_HUMAN	5	27	yes	yes	3	2.6e-05	49.125	By matching	1	0	1		0
KAQTSIESQFTDRYPDNIK	KKIIRKEKKAQTSIES	DRYPDNIKHIYIAEEE	K	K	A	I	K	H	1	1	1	2	0	2	1	0	0	2	0	2	0	1	1	2	2	0	1	0	0	19	2	2240.11	sp|Q9P031|TAP26_HUMAN	sp|Q9P031|TAP26_HUMAN	76	94	yes	yes	3	0.013385	28.748	By MS/MS	1	0	2	1	3826300
KASGPPVSEIITK	KKAGGTPRKASGPPVS	PVSEIITKAVAASKER	R	K	A	T	K	A	1	0	0	0	0	0	1	1	0	2	0	2	0	0	2	2	1	0	0	1	0	13	1	1325.76	sp|P16403|H12_HUMAN;sp|P16402|H13_HUMAN;sp|P10412|H14_HUMAN	sp|P10412|H14_HUMAN	34	46	no	no	2	1.02e-68	174.62	By MS/MS	1	0	4	1	39060000
KAYIPQEIIGK	TGSIFKPRKAYIPQEI	IPQEIIGKEGFDAIDP	R	K	A	G	K	E	1	0	0	0	0	1	1	1	0	3	0	2	0	0	1	0	0	0	1	0	0	11	1	1258.73	sp|P51398|RT29_HUMAN	sp|P51398|RT29_HUMAN	321	331	yes	yes	2;3	1.94e-13	130.36	By MS/MS	1	0	4	2	16387000
KDAEAWFNEK	EQIAEQNRKDAEAWFN	AEAWFNEKSKEITTEI	R	K	D	E	K	S	2	0	1	1	0	0	2	0	0	0	0	2	0	1	0	0	0	1	0	0	0	10	1	1236.58	sp|P13645|K1C10_HUMAN;sp|Q7Z3Y7|K1C28_HUMAN	sp|P13645|K1C10_HUMAN	334	343	yes	no	2;3	2.49e-157	217.45	By MS/MS	1	0	6	3	37366000
KDDEENYIDIFSHK	KIQKGDSKKDDEENYI	YIDIFSHKNMKIKERV	K	K	D	H	K	N	0	0	1	3	0	0	2	0	1	2	0	2	0	1	0	1	0	0	1	0	0	14	1	1751.8	sp|Q07666|KHDR1_HUMAN	sp|Q07666|KHDR1_HUMAN	139	152	yes	yes	3	0.02183	27.263	By matching	1	0	1		0
KDDIVIIK	EKICIKVRKDDIVIIK	KDDIVIIKRMIDPVKE	R	K	D	I	K	R	0	0	0	2	0	0	0	0	0	3	0	2	0	0	0	0	0	0	0	1	0	8	1	942.575	sp|P56962|STX17_HUMAN	sp|P56962|STX17_HUMAN	81	88	yes	yes	2	0.0054781	68.371	By MS/MS	1	0	1	1	0
KDGIVSIITTSEGADEPQR	TVIVGSPRKDGIVSII	EGADEPQRIQFPIPTA	R	K	D	Q	R	I	1	1	0	2	0	1	2	2	0	3	0	1	0	0	1	2	2	0	0	1	0	19	1	2015.02	sp|P51570|GALK1_HUMAN	sp|P51570|GALK1_HUMAN	69	87	yes	yes	3	0.0010097	36.923	By MS/MS	1	0	1	1	4397600
KDIHDANTDIIGR	KAGKSGVKKDIHDANT	ANTDIIGRHPKQEKRS	K	K	D	G	R	H	1	1	1	3	0	0	0	1	1	3	0	1	0	0	0	0	1	0	0	0	0	13	1	1466.75	sp|P53985|MOT1_HUMAN	sp|P53985|MOT1_HUMAN	224	236	yes	yes	2;3	0.00016139	74.789	By MS/MS	1	0	4	2	3216300
KDIIFGSIVAVDEPTR	DAQIVITRKDIIFGSI	VAVDEPTRPIYRFTQE	R	K	D	T	R	P	1	1	0	2	0	0	1	1	0	3	0	1	0	1	1	1	1	0	0	2	0	16	1	1758.95	sp|Q6UVK1|CSPG4_HUMAN	sp|Q6UVK1|CSPG4_HUMAN	1061	1076	yes	yes	2	0.0034529	38.376	By MS/MS	1	0	3	2	15537000
KDIQNFIK	GEFKEIVRKDIQNFIK	KDIQNFIKKENKNEKV	R	K	D	I	K	K	0	0	1	1	0	1	0	0	0	2	0	2	0	1	0	0	0	0	0	0	0	8	1	1004.57	sp|P06702|S10A9_HUMAN	sp|P06702|S10A9_HUMAN	43	50	yes	yes	2	3.99e-37	156.35	By MS/MS	1	0	1	1	24010000
KDIQNFIKK	GEFKEIVRKDIQNFIK	DIQNFIKKENKNEKVI	R	K	D	K	K	E	0	0	1	1	0	1	0	0	0	2	0	3	0	1	0	0	0	0	0	0	0	9	2	1132.66	sp|P06702|S10A9_HUMAN	sp|P06702|S10A9_HUMAN	43	51	yes	yes	2	3.86e-19	142.36	By MS/MS	1	0	1	1	10011000
KDITEYISR	GISWDTSKKDITEYIS	DITEYISRFGEVVDCT	K	K	D	S	R	F	0	1	0	1	0	0	1	0	0	2	0	1	0	0	0	1	1	0	1	0	0	9	1	1123.59	sp|O14979|HNRDL_HUMAN	sp|O14979|HNRDL_HUMAN	162	170	yes	yes	2	0.0040974	63.073	By MS/MS	1	0	2	1	3354000
KDIYANTVISGGTTMYPGIADR	MKCDVDIRKDIYANTV	MYPGIADRMQKEITAI	R	K	D	D	R	M	2	1	1	2	0	0	0	3	0	3	0	1	1	0	1	1	3	0	2	1	0	22	1	2342.16	sp|P63261|ACTG_HUMAN;sp|P60709|ACTB_HUMAN	sp|P63261|ACTG_HUMAN	291	312	yes	no	3	0.00039342	40.622	By MS/MS	1	0	2	1	2344700
KDKYTIPGGIIAPGGNSMASGVGVGAGIGAGVNQR	RKTKTIMKKDKYTIPG	IGAGVNQRMDSYAHMN	K	K	D	Q	R	M	4	1	2	1	0	1	0	10	0	4	0	2	1	0	2	2	1	0	1	3	0	35	2	3268.7	sp|P48431|SOX2_HUMAN	sp|P48431|SOX2_HUMAN	122	156	yes	yes	3;4	5.02e-72	129.59	By MS/MS	1	0	15	9	464750000
KDPGVPNSAPFK	KRGHKKPRKDPGVPNS	VPNSAPFKEAIIREAE	R	K	D	F	K	E	1	0	1	1	0	0	0	1	0	0	0	2	0	1	3	1	0	0	0	1	0	12	1	1255.66	sp|Q9BVP2|GNL3_HUMAN	sp|Q9BVP2|GNL3_HUMAN	46	57	yes	yes	2	0.018742	29.98	By matching	1	0	2	1	1163600
KDVDNAYMIK	ENDFVTIKKDVDNAYM	VDNAYMIKVEIQSKVD	K	K	D	I	K	V	1	0	1	2	0	0	0	0	0	1	0	2	1	0	0	0	0	0	1	1	0	10	1	1195.59	sp|P35908|K22E_HUMAN	sp|P35908|K22E_HUMAN	287	296	yes	yes	2;3	1.84e-27	143.97	By MS/MS	1	0	3	1	22666000
KEEAGAPGGGAGMAAGFPYAIR	FEPADCKRKEEAGAPG	AGFPYAIRAYIGYQAV	R	K	E	I	R	A	6	1	0	0	0	0	2	6	0	1	0	1	1	1	2	0	0	0	1	0	0	22	1	2077.01	sp|P17676|CEBPB_HUMAN	sp|P17676|CEBPB_HUMAN	187	208	yes	yes	3	0.037838	9.7552	By matching	1	0	1		0
KEGINIPSQIAHR	HVISTVCKKEGINIPS	IPSQIAHRIAEKSCRN	K	K	E	H	R	I	1	1	1	0	0	1	1	1	1	3	0	1	0	0	1	1	0	0	0	0	0	13	1	1461.81	sp|P40938|RFC3_HUMAN	sp|P40938|RFC3_HUMAN	202	214	yes	yes	2	0.007557	35.037	By MS/MS	1	0	1	1	0
KEPFFHGHDNYDQIVR	MIASMIFRKEPFFHGH	DNYDQIVRIAKVIGTE	R	K	E	V	R	I	0	1	1	2	0	1	1	1	2	1	0	1	0	2	1	0	0	0	1	1	0	16	1	2000.95	sp|P68400|CSK21_HUMAN	sp|P68400|CSK21_HUMAN	229	244	yes	yes	3;4	2.71e-08	75.911	By MS/MS	1	0	3	2	11183000
KEPVTPSAIVIMSR	TIPQRVIRKEPVTPSA	SAIVIMSRSNVQPTAA	R	K	E	S	R	S	1	1	0	0	0	0	1	0	0	2	0	1	1	0	2	2	1	0	0	2	0	14	1	1526.85	sp|Q96GD4|AURKB_HUMAN	sp|Q96GD4|AURKB_HUMAN	31	44	yes	yes	3	0.00048612	55.344	By MS/MS	1	0	2	1	0
KETPPPIVPPAAR	________________	PIVPPAAREWNIPPNA	R	K	E	A	R	E	2	1	0	0	0	0	1	0	0	1	0	1	0	0	5	0	1	0	0	1	0	13	1	1371.79	sp|Q9BQA1|MEP50_HUMAN	sp|Q9BQA1|MEP50_HUMAN	3	15	yes	yes	2;3	0.0015912	60.157	By MS/MS	1	0	5	3	8246800
KFGDPVVQSDMK	DAKRIIGRKFGDPVVQ	PVVQSDMKHWPFQVIN	R	K	F	M	K	H	0	0	0	2	0	1	0	1	0	0	0	2	1	1	1	1	0	0	0	2	0	12	1	1349.66	sp|P08107|HSP71_HUMAN	sp|P08107|HSP71_HUMAN	77	88	yes	yes	2	0.002169	46.797	By MS/MS	1	0	2	1	4180300
KFSSIQMQIK	RMVSIIHRKFSSIQMQ	SSIQMQIKQSTCEAVM	R	K	F	I	K	Q	0	0	0	0	0	2	0	0	0	2	0	2	1	1	0	2	0	0	0	0	0	10	1	1208.66	sp|P40424|PBX1_HUMAN;sp|P40426|PBX3_HUMAN	sp|P40424|PBX1_HUMAN	207	216	yes	no	2	0.036978	45.829	By MS/MS	1	0	2	1	1743000
KFVADGIFK	AVQISKKRKFVADGIF	FVADGIFKAEINEFIT	R	K	F	F	K	A	1	0	0	1	0	0	0	1	0	1	0	2	0	2	0	0	0	0	0	1	0	9	1	1023.58	sp|P23396|RS3_HUMAN	sp|P23396|RS3_HUMAN	10	18	yes	yes	2	0.0068025	85.821	By MS/MS	1	0	2	1	12884000
KGADVWFK	ECPQYIRKKGADVWFK	KGADVWFKEIDINTDG	K	K	G	F	K	E	1	0	0	1	0	0	0	1	0	0	0	2	0	1	0	0	0	1	0	1	0	8	1	949.502	sp|P05109|S10A8_HUMAN	sp|P05109|S10A8_HUMAN	49	56	yes	yes	2	0.0028919	99.815	By MS/MS	1	0	1	1	17991000
KGAISSEEIIK	IKSIEKARKGAISSEE	ISSEEIIKYAHRISAS	R	K	G	I	K	Y	1	0	0	0	0	0	2	1	0	3	0	2	0	0	0	2	0	0	0	0	0	11	1	1173.66	sp|Q9NPJ6|MED4_HUMAN	sp|Q9NPJ6|MED4_HUMAN	140	150	yes	yes	2	0.014556	33.589	By MS/MS	1	0	1	1	0
KGETPTVDGTWK	KIHSEPSKKGETPTVD	PTVDGTWKTPSFPKKK	K	K	G	W	K	T	0	0	0	1	0	0	1	2	0	0	0	2	0	0	1	0	3	1	0	1	0	12	1	1317.66	sp|Q9H9L3|I20L2_HUMAN	sp|Q9H9L3|I20L2_HUMAN	61	72	yes	yes	2;3	0.00040355	97.949	By MS/MS	1	0	3	2	5309000
KGHAVGDIPGVR	VIVAGFGRKGHAVGDI	VGDIPGVRFKVVKVAN	R	K	G	V	R	F	1	1	0	1	0	0	0	3	1	1	0	1	0	0	1	0	0	0	0	2	0	12	1	1204.67	sp|P62266|RS23_HUMAN	sp|P62266|RS23_HUMAN	108	119	yes	yes	2	0.012068	34.264	By matching	1	0	2	1	508070
KGIDYDFPSIIIQK	IIRKKIAKKGIDYDFP	FPSIIIQKTESISKTN	K	K	G	Q	K	T	0	0	0	2	0	1	0	1	0	4	0	2	0	1	1	1	0	0	1	0	0	14	1	1635.89	sp|Q9BYG3|MK67I_HUMAN	sp|Q9BYG3|MK67I_HUMAN	179	192	yes	yes	2;3	4.74e-25	136.57	By MS/MS	1	0	4	2	24763000
KGPEIPIVPVK	________________	EIPIVPVKRQRHEIII	R	K	G	V	K	R	0	0	0	0	0	0	1	1	0	2	0	2	0	0	3	0	0	0	0	2	0	11	1	1175.73	sp|Q96DI7|SNR40_HUMAN	sp|Q96DI7|SNR40_HUMAN	8	18	yes	yes	2	0.0038928	67.252	By MS/MS	1	0	2	1	3734400
KGQPNINVQMEYIIQK	KIINKKTKKGQPNINV	QMEYIIQKIQEKC___	K	K	G	Q	K	I	0	0	2	0	0	3	1	1	0	3	0	2	1	0	1	0	0	0	1	1	0	16	1	1902	sp|Q9P031|TAP26_HUMAN	sp|Q9P031|TAP26_HUMAN	221	236	yes	yes	3	3.54e-05	57.288	By MS/MS	1	0	1	1	4295300
KGTAVFWYNIFASGEGDYSTR	VGASVWPKKGTAVFWY	GEGDYSTRHAACPVIV	K	K	G	T	R	H	2	1	1	1	0	0	1	3	0	1	0	1	0	2	0	2	2	1	2	1	0	21	1	2368.11	sp|P13674|P4HA1_HUMAN	sp|P13674|P4HA1_HUMAN	479	499	yes	yes	3	0.00022346	34.65	By matching	1	0	1		0
KGTMTTGHNVADIVVIIK	VRQVGSYKKGTMTTGH	ADIVVIIKIIPTIEAV	K	K	G	I	K	I	1	0	1	1	0	0	0	2	1	3	0	2	1	0	0	0	3	0	0	3	0	18	1	1896.05	sp|Q12905|ILF2_HUMAN	sp|Q12905|ILF2_HUMAN	110	127	yes	yes	2;3	7.33e-14	83.229	By MS/MS	1	0	3	2	5284500
KGTNYIADVFEK	NFISACDKKGTNYIAD	YIADVFEKKDKNEDKK	K	K	G	E	K	K	1	0	1	1	0	0	1	1	0	1	0	2	0	1	0	0	1	0	1	1	0	12	1	1383.7	sp|P31151|S10A7_HUMAN	sp|P31151|S10A7_HUMAN	50	61	yes	yes	2	3.6e-09	118.52	By MS/MS	1	0	1	1	13447000
KGWEVVESDIYAMNFNPIISR	AAAAAIKKKGWEVVES	NFNPIISRKDITGKIK	K	K	G	S	R	K	1	1	2	1	0	0	2	1	0	3	0	1	1	1	1	2	0	1	1	2	0	21	1	2467.22	sp|P15559|NQO1_HUMAN	sp|P15559|NQO1_HUMAN	33	53	yes	yes	3	0.0047056	23.869	By matching	1	0	1		0
KHFSQAEGSQIDEVR	IDAVRHARKHFSQAEG	GSQIDEVRQAMGMIAF	R	K	H	V	R	Q	1	1	0	1	0	2	2	1	1	1	0	1	0	1	0	2	0	0	0	1	0	15	1	1729.84	sp|Q7L5Y9|MAEA_HUMAN	sp|Q7L5Y9|MAEA_HUMAN	223	237	yes	yes	2;3	5.97e-05	62.237	By matching	1	0	4	2	3452200
KHIMGQNVADYMR	EFNAEVHRKHIMGQNV	QNVADYMRYIMEEDED	R	K	H	M	R	Y	1	1	1	1	0	1	0	1	1	1	0	1	2	0	0	0	0	0	1	1	0	13	1	1561.75	sp|P46777|RL5_HUMAN	sp|P46777|RL5_HUMAN	197	209	yes	yes	2;3	6.04e-42	159	By MS/MS	1	0	7	3	32639000
KHPDADSIYVEEVDVGEIAPR	IGCIITARKHPDADSI	DVGEIAPRTVVSGIVN	R	K	H	P	R	T	2	1	0	3	0	0	3	1	1	2	0	1	0	0	2	1	0	0	1	3	0	21	1	2338.14	sp|Q12904|AIMP1_HUMAN	sp|Q12904|AIMP1_HUMAN	167	187	yes	yes	3	5.95e-15	77.221	By MS/MS	1	0	1	1	3359600
KIAADHPFIK	AIETVQERKIAADHPF	AADHPFIKEMQDQGEN	R	K	I	I	K	E	2	0	0	1	0	0	0	0	1	2	0	2	0	1	1	0	0	0	0	0	0	10	1	1138.65	sp|Q96QA5|GSDMA_HUMAN	sp|Q96QA5|GSDMA_HUMAN	132	141	yes	yes	3	0.038141	26.75	By matching	1	0	2	1	1262400
KIAVNMVPFPR	GQINADIRKIAVNMVP	VNMVPFPRIHFFMPGF	R	K	I	P	R	I	1	1	1	0	0	0	0	0	0	1	0	1	1	1	2	0	0	0	0	2	0	11	1	1270.72	sp|P68371|TBB4B_HUMAN;sp|P04350|TBB4A_HUMAN;sp|Q3ZCM7|TBB8_HUMAN;sp|A6NNZ2|TBB8L_HUMAN;sp|Q9H4B7|TBB1_HUMAN;sp|P07437|TBB5_HUMAN;sp|Q9BVA1|TBB2B_HUMAN;sp|Q13885|TBB2A_HUMAN;sp|Q9BUF5|TBB6_HUMAN	sp|P07437|TBB5_HUMAN	252	262	no	no	2;3	0.0017003	51.436	By MS/MS	1	0	3	3	2878200
KIDEIYGTWR	IWTESAFRKIDEIYGT	DEIYGTWRKAASIKSN	R	K	I	W	R	K	0	1	0	1	0	0	1	1	0	2	0	1	0	0	0	0	1	1	1	0	0	10	1	1279.66	sp|P36578|RL4_HUMAN	sp|P36578|RL4_HUMAN	259	268	yes	yes	2	1.2e-08	122.7	By MS/MS	1	0	2	1	3083100
KIDFSEFISIIGDIATDYHK	KKDKNEDKKIDFSEFI	DIATDYHKQSHGAAPC	K	K	I	H	K	Q	1	0	0	3	0	0	1	1	1	5	0	2	0	2	0	2	1	0	1	0	0	20	1	2311.17	sp|P31151|S10A7_HUMAN	sp|P31151|S10A7_HUMAN	69	88	yes	yes	3	3.87e-30	131.09	By MS/MS	1	0	2	2	62825000
KIDGIIIDQIQR	VWYFVNNKKIDGIIID	IIIDQIQRDIIDDATN	K	K	I	Q	R	D	0	1	0	2	0	2	0	1	0	5	0	1	0	0	0	0	0	0	0	0	0	12	1	1410.82	sp|P82650|RT22_HUMAN	sp|P82650|RT22_HUMAN	280	291	yes	yes	2;3	1.13e-09	122.64	By MS/MS	1	0	4	2	37262000
KIDPDIYEK	WIRKNGVKKIDPDIYE	IDPDIYEKFISHRFGE	K	K	I	E	K	F	0	0	0	2	0	0	1	0	0	2	0	2	0	0	1	0	0	0	1	0	0	9	1	1119.58	sp|Q9P0M2|AKA7G_HUMAN	sp|Q9P0M2|AKA7G_HUMAN	238	246	yes	yes	2	0.015434	42.243	By MS/MS	1	0	1	1	1942400
KIDPEIHIDIK	TTVPPNIRKIDPEIHI	PEIHIDIKVIQSAIAA	R	K	I	I	K	V	0	0	0	2	0	0	1	0	1	4	0	2	0	0	1	0	0	0	0	0	0	11	1	1319.74	sp|Q12905|ILF2_HUMAN	sp|Q12905|ILF2_HUMAN	186	196	yes	yes	2;3	2.16e-28	148.62	By MS/MS	1	0	4	2	53386000
KIEISTIASNYHIEVNPSDAGNSDR	TITTPSKKKIEISTIA	SDAGNSDRVVIQEMIK	K	K	I	D	R	V	2	1	3	2	0	0	2	1	1	4	0	1	0	0	1	4	1	0	1	1	0	25	1	2729.33	sp|P40938|RFC3_HUMAN	sp|P40938|RFC3_HUMAN	81	105	yes	yes	3;4	4.1e-81	159.56	By MS/MS	1	0	4	2	23124000
KIENSPIGEAIR	KTCQEKFKKIENSPIG	SPIGEAIRSGQARRSS	K	K	I	I	R	S	1	1	1	0	0	0	2	1	0	3	0	1	0	0	1	1	0	0	0	0	0	12	1	1325.73	sp|Q9NX40|OCAD1_HUMAN	sp|Q9NX40|OCAD1_HUMAN	104	115	yes	yes	2	0.0082238	43.761	By MS/MS	1	0	2	1	1312800
KIEPISQDEDQHADITQSR	QVNAMIEKKIEPISQD	HADITQSRRPITSCTI	K	K	I	S	R	R	1	1	0	3	0	3	2	0	1	3	0	1	0	0	1	2	1	0	0	0	0	19	1	2209.06	sp|P49366|DHYS_HUMAN	sp|P49366|DHYS_HUMAN	73	91	yes	yes	3	5.87e-14	85.937	By MS/MS	1	0	1	1	4024600
KIFEYETQR	STRRIYEKKIFEYETQ	IFEYETQRRRISPPSS	K	K	I	Q	R	R	0	1	0	0	0	1	2	0	0	1	0	1	0	1	0	0	1	0	1	0	0	9	1	1212.61	sp|P50402|EMD_HUMAN	sp|P50402|EMD_HUMAN	37	45	yes	yes	2;3	2.77e-13	131.12	By MS/MS	1	0	4	2	17027000
KIFIGGISFETTDDSIR	PKEPEQIRKIFIGGIS	ETTDDSIREHFEKWGT	R	K	I	I	R	E	0	1	0	2	0	0	1	2	0	4	0	1	0	2	0	2	2	0	0	0	0	17	1	1897.98	sp|P51991|ROA3_HUMAN	sp|P51991|ROA3_HUMAN	36	52	yes	yes	2	1.29e-09	97.095	By MS/MS	1	0	3	1	6006800
KIFIGGISFETTDDSIREHFEK	PKEPEQIRKIFIGGIS	SIREHFEKWGTITDCV	R	K	I	E	K	W	0	1	0	2	0	0	3	2	1	4	0	2	0	3	0	2	2	0	0	0	0	22	2	2568.29	sp|P51991|ROA3_HUMAN	sp|P51991|ROA3_HUMAN	36	57	yes	yes	3;4	2.41e-21	98.543	By MS/MS	1	0	2	2	59413000
KIFIGGISFETTDESIR	PKEPEQIRKIFIGGIS	ETTDESIRSHFEQWGT	R	K	I	I	R	S	0	1	0	1	0	0	2	2	0	4	0	1	0	2	0	2	2	0	0	0	0	17	1	1911.99	sp|P09651|ROA1_HUMAN;sp|Q32P51|RA1L2_HUMAN	sp|P09651|ROA1_HUMAN	15	31	yes	no	2;3	7.52e-16	90.385	By MS/MS	1	0	4	2	3766400
KIFIGGISFETTEESIR	KREKEQFRKIFIGGIS	ETTEESIRNYYEQWGK	R	K	I	I	R	N	0	1	0	0	0	0	3	2	0	4	0	1	0	2	0	2	2	0	0	0	0	17	1	1926.01	sp|P22626|ROA2_HUMAN	sp|P22626|ROA2_HUMAN	22	38	yes	yes	2;3	1.74e-11	105.89	By MS/MS	1	0	4	2	40897000
KIFVGGIK	PGAHVTVKKIFVGGIK	KIFVGGIKEDTEEHHI	K	K	I	I	K	E	0	0	0	0	0	0	0	2	0	2	0	2	0	1	0	0	0	0	0	1	0	8	1	860.548	sp|P51991|ROA3_HUMAN;sp|P22626|ROA2_HUMAN;sp|Q13151|ROA0_HUMAN;sp|P09651|ROA1_HUMAN;sp|Q32P51|RA1L2_HUMAN	sp|P22626|ROA2_HUMAN	113	120	no	no	2	0.0049729	95.531	By MS/MS	1	0	6	3	30880000
KIFVGGIKEDTEEHHIR	PGAHVTVKKIFVGGIK	DTEEHHIRDYFEEYGK	K	K	I	I	R	D	0	1	0	1	0	0	3	2	2	3	0	2	0	1	0	0	1	0	0	1	0	17	2	2007.05	sp|P22626|ROA2_HUMAN;sp|P09651|ROA1_HUMAN;sp|Q32P51|RA1L2_HUMAN	sp|P22626|ROA2_HUMAN	113	129	no	no	3;4	3.07e-08	75.018	By MS/MS	1	0	3	2	13878000
KIFVGGIKEDTEEYNIR	PGAHITVKKIFVGGIK	DTEEYNIRDYFEKYGK	K	K	I	I	R	D	0	1	1	1	0	0	3	2	0	3	0	2	0	1	0	0	1	0	1	1	0	17	2	2010.04	sp|P51991|ROA3_HUMAN	sp|P51991|ROA3_HUMAN	127	143	yes	yes	3	1.05e-09	100.04	By MS/MS	1	0	2	1	6951700
KIGFTGSTPIGK	ISEHPDIRKIGFTGST	TGSTPIGKQIMKSCAV	R	K	I	G	K	Q	0	0	0	0	0	0	0	3	0	2	0	2	0	1	1	1	2	0	0	0	0	12	1	1204.68	sp|Q3SY69|AL1L2_HUMAN	sp|Q3SY69|AL1L2_HUMAN	666	677	yes	yes	2	0.0049772	56.551	By MS/MS	1	0	3	1	6908500
KIIGQEGDASYIASEISTWDGVIVTPSEK	IISHGGFRKIIGQEGD	VIVTPSEKAYEKPPEK	R	K	I	E	K	A	2	0	0	2	0	1	3	3	0	5	0	2	0	0	1	4	2	1	1	2	0	29	1	3092.56	sp|Q12905|ILF2_HUMAN	sp|Q12905|ILF2_HUMAN	328	356	yes	yes	3	5.07e-17	68.461	By MS/MS	1	0	2	1	20469000
KIINDISSDAPGVPR	ISRRPSYRKIINDISS	SDAPGVPRIEEEKSEE	R	K	I	P	R	I	1	1	1	2	0	0	0	1	0	3	0	1	0	0	2	2	0	0	0	1	0	15	1	1580.85	sp|P16220|CREB1_HUMAN	sp|P16220|CREB1_HUMAN	136	150	yes	yes	2	0.00015679	63.691	By MS/MS	1	0	2	1	2236900
KIISEVDSDGDGEISFQEFITAAK	NISEAQIRKIISEVDS	QEFITAAKKARAGIED	R	K	I	A	K	K	2	0	0	3	0	1	3	2	0	4	0	2	0	2	0	3	1	0	0	1	0	24	1	2598.27	sp|Q9NZT1|CALL5_HUMAN	sp|Q9NZT1|CALL5_HUMAN	51	74	yes	yes	3	3.38e-11	55.588	By MS/MS	1	0	1	1	3852000
KIITPIIFKEENIR	VYFPKEGRKIITPIIF	IFKEENIRTMYSQDRH	R	K	I	I	R	T	0	1	1	0	0	0	2	0	0	5	0	2	0	1	1	0	1	0	0	0	0	14	2	1713.02	sp|P82650|RT22_HUMAN	sp|P82650|RT22_HUMAN	203	216	yes	yes	3	0.010398	37.177	By matching	1	0	2	1	4737400
KIMVAIAK	SDTSGDFRKIMVAIAK	KIMVAIAKGRRAEDGS	R	K	I	A	K	G	2	0	0	0	0	0	0	0	0	2	0	2	1	0	0	0	0	0	0	1	0	8	1	872.552	sp|P07355|ANXA2_HUMAN;sp|A6NMY6|AXA2L_HUMAN	sp|P07355|ANXA2_HUMAN	169	176	yes	no	2	0.026039	65.246	By MS/MS	1	0	1	1	1680200
KINSWVESQTNEK	NAPEESRKKINSWVES	VESQTNEKIKNIIPEG	K	K	I	E	K	I	0	0	2	0	0	1	2	0	0	1	0	2	0	0	0	2	1	1	0	1	0	13	1	1561.77	sp|P29508|SPB3_HUMAN;sp|P48594|SPB4_HUMAN	sp|P29508|SPB3_HUMAN	146	158	yes	no	2	0.0095303	47.037	By MS/MS	1	0	1	1	2459500
KIPAIAIDIIR	ASSVKKDRKIPAIAID	AIAIDIIRIAIKEDKF	R	K	I	I	R	I	2	1	0	1	0	0	0	0	0	5	0	1	0	0	1	0	0	0	0	0	0	11	1	1221.78	sp|Q9BQG0|MBB1A_HUMAN	sp|Q9BQG0|MBB1A_HUMAN	263	273	yes	yes	2	0.017991	33.273	By MS/MS	1	0	1	1	8940200
KIPPIPITIAIGAFINHR	IVGATIEKKIPPIPIT	IGAFINHRKNKFQCGF	K	K	I	H	R	K	2	1	1	0	0	0	0	1	1	6	0	1	0	1	3	0	1	0	0	0	0	18	1	1970.18	sp|O96008|TOM40_HUMAN	sp|O96008|TOM40_HUMAN	331	348	yes	yes	3	2.01e-37	135.08	By MS/MS	1	0	1	1	14991000
KIPVSSITISR	IMDKTFERKIPVSSIT	VSSITISRIIDNISSR	R	K	I	S	R	I	0	1	0	0	0	0	0	0	0	3	0	1	0	0	1	3	1	0	0	1	0	11	1	1199.72	sp|Q92552|RT27_HUMAN	sp|Q92552|RT27_HUMAN	64	74	yes	yes	2	0.0023105	58.172	By matching	1	0	2	1	1199800
KIQAISAAVEK	FKNIVIERKIQAISAA	AISAAVEKKEVQFNEV	R	K	I	E	K	K	3	0	0	0	0	1	1	0	0	2	0	2	0	0	0	1	0	0	0	1	0	11	1	1156.68	sp|O95995|GAS8_HUMAN	sp|O95995|GAS8_HUMAN	370	380	yes	yes	2	0.0026524	73.499	By MS/MS	1	0	2	1	13396000
KIQQQQQQQPPQPPPPPPQPPQPQPGPIR	KERKINKKKIQQQQQQ	QPQPGPIRSVPEPISP	K	K	I	I	R	S	0	1	0	0	0	11	0	1	0	2	0	1	0	0	13	0	0	0	0	0	0	29	1	3255.73	sp|Q99626|CDX2_HUMAN	sp|Q99626|CDX2_HUMAN	248	276	yes	yes	3	0.018666	14.854	By MS/MS	1	0	1	1	4427200
KIVIIEGDIER	RKYEEVARKIVIIEGD	IIEGDIERTEERAEIA	R	K	I	E	R	T	0	1	0	1	0	0	2	1	0	4	0	1	0	0	0	0	0	0	0	1	0	11	1	1283.74	sp|P06753|TPM3_HUMAN	sp|P06753|TPM3_HUMAN	169	179	yes	yes	2	0.0050999	63.091	By MS/MS	1	0	1	1	1746300
KIVTSDIEIVNIIER	SKRWDIWRKIVTSDIE	EIVNIIERSPESFFRS	R	K	I	E	R	S	0	1	1	1	0	0	2	0	0	5	0	1	0	0	0	1	1	0	0	2	0	15	1	1741	sp|Q99551|MTEF1_HUMAN	sp|Q99551|MTEF1_HUMAN	148	162	yes	yes	3	2.97e-06	73.279	By MS/MS	1	0	2	1	0
KIYDIDVAK	HQIKQAVKKIYDIDVA	IYDIDVAKVNTIIRPD	K	K	I	A	K	V	1	0	0	2	0	0	0	0	0	2	0	2	0	0	0	0	0	0	1	1	0	9	1	1063.59	sp|P62750|RL23A_HUMAN	sp|P62750|RL23A_HUMAN	115	123	yes	yes	2	0.038226	25.238	By matching	1	0	2	1	2123000
KKDQVTAQEIFQDNHEDGPTAK	IFPIIEAKKKDQVTAQ	HEDGPTAKKIKTEQGG	K	K	K	A	K	K	2	0	1	3	0	3	2	1	1	1	0	3	0	1	1	0	2	0	0	1	0	22	2	2498.2	sp|P13010|XRCC5_HUMAN	sp|P13010|XRCC5_HUMAN	544	565	yes	yes	3	0.0019221	39.68	By MS/MS	1	0	2	1	4459300
KKQEQITPGVVYVR	VRKRITQRKKQEQITP	TPGVVYVRHIPNIIDE	R	K	K	V	R	H	0	1	0	0	0	2	1	1	0	1	0	2	0	0	1	0	1	0	1	3	0	14	2	1643.94	sp|Q9BYG3|MK67I_HUMAN	sp|Q9BYG3|MK67I_HUMAN	37	50	yes	yes	2;3	2.49e-33	145.43	By MS/MS	1	0	3	2	53939000
KMAQENPK	VWSRGQRRKMAQENPK	KMAQENPKMHNSEISK	R	K	M	P	K	M	1	0	1	0	0	1	1	0	0	0	0	2	1	0	1	0	0	0	0	0	0	8	1	944.475	sp|P48431|SOX2_HUMAN;sp|O00570|SOX1_HUMAN;sp|O95416|SOX14_HUMAN;sp|Q9Y651|SOX21_HUMAN	sp|P48431|SOX2_HUMAN	58	65	no	no	2	5.14e-05	111.82	By MS/MS	1	0	2	1	1906200
KNAAGAIDIIK	KMDKMVQKKNAAGAID	AGAIDIIKEIKNIPMT	K	K	N	I	K	E	3	0	1	1	0	0	0	1	0	3	0	2	0	0	0	0	0	0	0	0	0	11	1	1112.66	sp|P23193|TCEA1_HUMAN	sp|P23193|TCEA1_HUMAN	19	29	yes	yes	2	0.038489	24.352	By MS/MS	1	0	1	1	0
KPAIEIIHYIK	SEACIMVRKPAIEIIH	IEIIHYIKNTSFAYPA	R	K	P	I	K	N	1	0	0	0	0	0	1	0	1	4	0	2	0	0	1	0	0	0	1	0	0	11	1	1323.79	sp|P51398|RT29_HUMAN	sp|P51398|RT29_HUMAN	103	113	yes	yes	2;3	2.53e-09	122.33	By MS/MS	1	0	4	2	31979000
KPGGFDISIFYR	FIDIMHIKKPGGFDIS	FDISIFYRDIISIAED	K	K	P	Y	R	D	0	1	0	1	0	0	0	2	0	2	0	1	0	2	1	1	0	0	1	0	0	12	1	1398.73	sp|P12956|XRCC6_HUMAN	sp|P12956|XRCC6_HUMAN	207	218	yes	yes	2;3	3.24e-30	145	By MS/MS	1	0	5	2	64306000
KPIPDHVSIVEPK	PTGKIGPKKPIPDHVS	HVSIVEPKDEIIPTTP	K	K	P	P	K	D	0	0	0	1	0	0	1	0	1	2	0	2	0	0	3	1	0	0	0	2	0	13	1	1457.82	sp|P23396|RS3_HUMAN	sp|P23396|RS3_HUMAN	202	214	yes	yes	3	0.016465	26.995	By matching	1	0	1		0
KPIVIIAEDVDGEAISTIVINR	IEIANAHRKPIVIIAE	ISTIVINRIKVGIQVV	R	K	P	N	R	I	2	1	1	2	0	0	2	1	0	6	0	1	0	0	1	1	1	0	0	3	0	22	1	2364.33	sp|P10809|CH60_HUMAN	sp|P10809|CH60_HUMAN	269	290	yes	yes	3	0.03124	12.448	By matching	1	0	1		0
KPPIINNADSVQAK	IPHDFGMKKPPIINNA	NADSVQAKVEMIDNII	K	K	P	A	K	V	2	0	2	1	0	1	0	0	0	2	0	2	0	0	2	1	0	0	0	1	0	14	1	1493.82	sp|P09874|PARP1_HUMAN	sp|P09874|PARP1_HUMAN	748	761	yes	yes	2;3	1.35e-17	128.71	By MS/MS	1	0	4	2	14765000
KPTFMDEEVQSIITK	ESGSPETKKPTFMDEE	EVQSIITKMTGINIQK	K	K	P	T	K	M	0	0	0	1	0	1	2	0	0	2	0	2	1	1	1	1	2	0	0	1	0	15	1	1764.9	sp|P82650|RT22_HUMAN	sp|P82650|RT22_HUMAN	67	81	yes	yes	2;3	2.27e-59	167.28	By MS/MS	1	0	6	4	83641000
KQEIIEAITK	YGIKSGIKKQEIIEAI	EIIEAITKHFQD____	K	K	Q	T	K	H	1	0	0	0	0	1	2	0	0	3	0	2	0	0	0	0	1	0	0	0	0	10	1	1171.68	sp|P12956|XRCC6_HUMAN	sp|P12956|XRCC6_HUMAN	596	605	yes	yes	2	0.003504	69.864	By MS/MS	1	0	3	1	15601000
KQENANAVIIEIIEDTDVSAIPSEVQGK	RIIGKIFRKQENANAV	IPSEVQGKGGVWKVIF	R	K	Q	G	K	G	3	0	2	2	0	2	4	1	0	5	0	2	0	0	1	2	1	0	0	3	0	28	1	3009.55	sp|Q9UL42|PNMA2_HUMAN	sp|Q9UL42|PNMA2_HUMAN	58	85	yes	yes	3	7.23e-07	45.941	By MS/MS	1	0	1	1	10024000
KQEQITPGVVYVR	RKRITQRKKQEQITPG	TPGVVYVRHIPNIIDE	K	K	Q	V	R	H	0	1	0	0	0	2	1	1	0	1	0	1	0	0	1	0	1	0	1	3	0	13	1	1515.84	sp|Q9BYG3|MK67I_HUMAN	sp|Q9BYG3|MK67I_HUMAN	38	50	yes	yes	2;3	0.00015063	83.087	By MS/MS	1	0	4	2	11910000
KQIAIGVNEVTR	GWTPAHVRKQIAIGVN	IGVNEVTRAIERREII	R	K	Q	T	R	A	1	1	1	0	0	1	1	1	0	2	0	1	0	0	0	0	1	0	0	2	0	12	1	1326.76	sp|P78345|RPP38_HUMAN	sp|P78345|RPP38_HUMAN	111	122	yes	yes	2	0.00077464	51.726	By MS/MS	1	0	1	1	0
KQISNIQQSISDAEQR	RSEIDNVKKQISNIQQ	SISDAEQRGENAIKDA	K	K	Q	Q	R	G	1	1	1	1	0	4	1	0	0	3	0	1	0	0	0	3	0	0	0	0	0	16	1	1843.94	sp|P04264|K2C1_HUMAN	sp|P04264|K2C1_HUMAN	417	432	yes	yes	2;3	1.09e-30	135.47	By MS/MS	1	0	4	2	20558000
KQQSIAGSADSKPIDVSR	KKGEKKEKKQQSIAGS	SKPIDVSRIDIRIGCI	K	K	Q	S	R	I	2	1	0	2	0	2	0	1	0	2	0	2	0	0	1	4	0	0	0	1	0	18	2	1885.99	sp|Q12904|AIMP1_HUMAN	sp|Q12904|AIMP1_HUMAN	137	154	yes	yes	3	2.02e-14	100.97	By MS/MS	1	0	2	1	2928900
KQSTDEEVTSIAK	GMSVNAIRKQSTDEEV	EEVTSIAKSIIKSWKK	R	K	Q	A	K	S	1	0	0	1	0	1	2	0	0	1	0	2	0	0	0	2	2	0	0	1	0	13	1	1434.72	sp|P23193|TCEA1_HUMAN	sp|P23193|TCEA1_HUMAN	55	67	yes	yes	2	4e-06	106.32	By MS/MS	1	0	1	1	1992900
KQYDAYGSAGFDPGASGSQHSYWK	VISDEVKRKQYDAYGS	GSQHSYWKGGPTVDPE	R	K	Q	W	K	G	3	0	0	2	0	2	0	4	1	0	0	2	0	1	1	4	0	1	3	0	0	24	1	2606.15	sp|Q96EY1|DNJA3_HUMAN	sp|Q96EY1|DNJA3_HUMAN	152	175	yes	yes	3;4	3.81e-47	130.16	By MS/MS	1	0	4	2	23000000
KSDGIYIINIK	MEQYIYKRKSDGIYII	GIYIINIKRTWEKIII	R	K	S	I	K	R	0	0	1	1	0	0	0	1	0	4	0	2	0	0	0	1	0	0	1	0	0	11	1	1262.72	sp|P08865|RSSA_HUMAN	sp|P08865|RSSA_HUMAN	42	52	yes	yes	2;3	5.89e-274	259.28	By MS/MS	1	0	8	4	232740000
KSDGIYIINIKR	MEQYIYKRKSDGIYII	IYIINIKRTWEKIIIA	R	K	S	K	R	T	0	1	1	1	0	0	0	1	0	4	0	2	0	0	0	1	0	0	1	0	0	12	2	1418.82	sp|P08865|RSSA_HUMAN	sp|P08865|RSSA_HUMAN	42	53	yes	yes	3	0.031041	42.031	By matching	1	0	2	1	1360100
KSDVEAIFSK	NINTIVVKKSDVEAIF	DVEAIFSKYGKIVGCS	K	K	S	S	K	Y	1	0	0	1	0	0	1	0	0	1	0	2	0	1	0	2	0	0	0	1	0	10	1	1122.59	sp|P07910|HNRPC_HUMAN;sp|O60812|HNRCL_HUMAN	sp|P07910|HNRPC_HUMAN	30	39	yes	no	2	2.05e-05	112.02	By MS/MS	1	0	2	1	35720000
KSGSIVQFIIYK	PSEDPITRKSGSIVQF	IVQFIIYKYKIKKSVT	R	K	S	Y	K	Y	0	0	0	0	0	1	0	1	0	3	0	2	0	1	0	2	0	0	1	1	0	12	1	1381.8	sp|O15479|MAGB2_HUMAN	sp|O15479|MAGB2_HUMAN	114	125	yes	yes	2	4.24e-05	65.895	By matching	1	0	1		0
KSIEGADIPNIIFYGPPGTGK	EEVVAVIKKSIEGADI	YGPPGTGKTSTIIAAA	K	K	S	G	K	T	1	0	1	1	0	0	1	4	0	4	0	2	0	1	3	1	1	0	1	0	0	21	1	2173.14	sp|P35249|RFC4_HUMAN	sp|P35249|RFC4_HUMAN	64	84	yes	yes	2;3	3.22e-20	81.884	By MS/MS	1	0	4	2	31129000
KSIIAIVDGQPWDMYKPITK	HISEWYCRKSIIAIVD	DMYKPITKSCEIKFIT	R	K	S	T	K	S	1	0	0	2	0	1	0	1	0	4	0	3	1	0	2	1	1	1	1	1	0	20	2	2302.24	sp|Q9NYK5|RM39_HUMAN	sp|Q9NYK5|RM39_HUMAN	102	121	yes	yes	3	0.028327	22.585	By matching	1	0	1		0
KSQVAEINDDDKDDEIVFK	TPTFIERRKSQVAEIN	KDDEIVFKQPISCVKE	R	K	S	F	K	Q	1	0	1	5	0	1	2	0	0	2	0	3	0	1	0	1	0	0	0	2	0	19	2	2207.06	sp|Q9BYG3|MK67I_HUMAN	sp|Q9BYG3|MK67I_HUMAN	246	264	yes	yes	3	0.0048139	34.265	By MS/MS	1	0	1	1	5276000
KTDFSWEEER	VIFHCIAKKTDFSWEE	DFSWEEERNFGASIII	K	K	T	E	R	N	0	1	0	1	0	0	3	0	0	0	0	1	0	1	0	1	1	1	0	0	0	10	1	1325.59	sp|Q92552|RT27_HUMAN	sp|Q92552|RT27_HUMAN	193	202	yes	yes	2	0.015298	36.32	By matching	1	0	1		0
KVEAPFIPK	DWIAIYQRKVEAPFIP	VEAPFIPKFKGPGDTS	R	K	V	P	K	F	1	0	0	0	0	0	1	0	0	1	0	2	0	1	2	0	0	0	0	1	0	9	1	1027.61	sp|P17612|KAPCA_HUMAN;sp|P22694|KAPCB_HUMAN;sp|P22612|KAPCG_HUMAN	sp|P17612|KAPCA_HUMAN	310	318	yes	no	2	0.029486	51.276	By MS/MS	1	0	2	1	4447400
KVEIPVPTHR	GIPEPVIRKVEIPVPT	EIPVPTHRRPVQAWVE	R	K	V	H	R	R	0	1	0	0	0	0	1	0	1	1	0	1	0	0	2	0	1	0	0	2	0	10	1	1174.68	sp|Q9BYD3|RM04_HUMAN	sp|Q9BYD3|RM04_HUMAN	50	59	yes	yes	2;3	0.008469	49.189	By MS/MS	1	0	4	2	13786000
KVHVSTVNPNYAGGEPK	PVVYPWMRKVHVSTVN	NYAGGEPKRSRTAYTR	R	K	V	P	K	R	1	0	2	0	0	0	1	2	1	0	0	2	0	0	2	1	1	0	1	3	0	17	1	1795.92	sp|P17483|HXB4_HUMAN	sp|P17483|HXB4_HUMAN	147	163	yes	yes	2;3	1.03e-06	65.477	By MS/MS	1	0	4	2	3523100
KVITMFVQR	ESPFEQAKKVITMFVQ	VITMFVQRQVFAENKD	K	K	V	Q	R	Q	0	1	0	0	0	1	0	0	0	1	0	1	1	1	0	0	1	0	0	2	0	9	1	1120.64	sp|P13010|XRCC5_HUMAN	sp|P13010|XRCC5_HUMAN	36	44	yes	yes	2	0.016568	41.117	By MS/MS	1	0	2	1	3897300
KVPQVSTPTIVEVSR	AIIVRYTKKVPQVSTP	PTIVEVSRNIGKVGSK	K	K	V	S	R	N	0	1	0	0	0	1	1	0	0	1	0	1	0	0	2	2	2	0	0	4	0	15	1	1638.93	sp|P02768|ALBU_HUMAN	sp|P02768|ALBU_HUMAN	438	452	yes	yes	2;3	1.13e-46	156.25	By MS/MS	1	0	19	9	10605000000
KVYIIIK	ITYRNIFKKVYIIIKT	KKVYIIIKTHQISIDA	K	K	V	I	K	T	0	0	0	0	0	0	0	0	0	3	0	2	0	0	0	0	0	0	1	1	0	7	1	875.584	sp|Q5JVF3|PCID2_HUMAN	sp|Q5JVF3|PCID2_HUMAN	328	334	yes	yes	2	0.017484	55.504	By matching	1	0	1		0
KWESPAQNTAHIDQFER	KAKEDFIKKWESPAQN	AHIDQFERIKTIGTGS	K	K	W	E	R	I	2	1	1	1	0	2	2	0	1	1	0	1	0	1	1	1	1	1	0	0	0	17	1	2055.98	sp|P17612|KAPCA_HUMAN	sp|P17612|KAPCA_HUMAN	30	46	yes	yes	3	0.03004	15.893	By MS/MS	1	0	1	1	4383400
KYAPTEAQINAVDAIIDSMSIAK	FSSIKNSKKYAPTEAQ	IDSMSIAKKDEKTDTI	K	K	Y	A	K	K	5	0	1	2	0	1	1	0	0	4	0	2	1	0	1	2	1	0	1	1	0	23	1	2448.26	sp|P13010|XRCC5_HUMAN	sp|P13010|XRCC5_HUMAN	443	465	yes	yes	3	4.7e-05	41.446	By MS/MS	1	0	4	2	7841700
KYDAFIASESIIK	KIVKKIAKKYDAFIAS	IASESIIKQIPRIIGP	K	K	Y	I	K	Q	2	0	0	1	0	0	1	0	0	3	0	2	0	1	0	2	0	0	1	0	0	13	1	1483.79	sp|P62906|RL10A_HUMAN	sp|P62906|RL10A_HUMAN	106	118	yes	yes	2;3	5.24e-15	129.38	By MS/MS	1	0	4	2	6652900
KYSVWIGGSIIASISTFQQMWISK	KIIAPPERKYSVWIGG	FQQMWISKQEYDESGP	R	K	Y	S	K	Q	1	0	0	0	0	2	0	2	0	5	0	2	1	1	0	5	1	2	1	1	0	24	1	2729.43	sp|P63261|ACTG_HUMAN;sp|P60709|ACTB_HUMAN;sp|Q562R1|ACTBL_HUMAN;sp|P68032|ACTC_HUMAN;sp|P63267|ACTH_HUMAN;sp|P62736|ACTA_HUMAN	sp|P63261|ACTG_HUMAN	336	359	no	no	3	4.38e-12	61.039	By matching	1	0	1		0
KYYMDIK	EFIVRENRKYYMDIKE	RKYYMDIKENQRGRFI	R	K	Y	I	K	E	0	0	0	1	0	0	0	0	0	1	0	2	1	0	0	0	0	0	2	0	0	7	1	959.479	sp|Q00577|PURA_HUMAN	sp|Q00577|PURA_HUMAN	154	160	yes	yes	2	0.021303	79.474	By MS/MS	1	0	2	1	5842300
MAASAGAGAVIAAPDSRR	________________	IAAPDSRRWIWSVIAA	-	M	A	R	R	W	7	2	0	1	0	0	0	2	0	1	0	0	1	0	1	2	0	0	0	1	0	18	1	1670.85	sp|O95297|MPZL1_HUMAN	sp|O95297|MPZL1_HUMAN	1	18	yes	yes	2	0.00049826	47.548	By matching	1	0	1		0
MADIEYR	VRIHIITKMADIEYRI	KMADIEYRISVGTNEK	K	M	A	Y	R	I	1	1	0	1	0	0	1	0	0	1	0	0	1	0	0	0	0	0	1	0	0	7	0	896.406	sp|P40937|RFC5_HUMAN	sp|P40937|RFC5_HUMAN	305	311	yes	yes	2	7.42e-08	120.65	By MS/MS	1	0	2	1	29283000
MAIDIEIATYR	YQDIINVKMAIDIEIA	DIEIATYRKIIEGEES	K	M	A	Y	R	K	2	1	0	1	0	0	1	0	0	3	0	0	1	0	0	0	1	0	1	0	0	11	0	1294.66	sp|P08670|VIME_HUMAN;sp|P41219|PERI_HUMAN	sp|P08670|VIME_HUMAN	391	401	yes	no	2	0.0070124	48.568	By matching	1	0	1		0
MAIMVQSPMFDGK	SIPKDSIRMAIMVQSP	QSPMFDGKVPHWYHFS	R	M	A	G	K	V	1	0	0	1	0	1	0	1	0	1	0	1	3	1	1	1	0	0	0	1	0	13	0	1453.68	sp|P09874|PARP1_HUMAN	sp|P09874|PARP1_HUMAN	35	47	yes	yes	2	0.0015764	66.004	By MS/MS	1	0	2	1	3791500
MAQENPK	WSRGQRRKMAQENPKM	KMAQENPKMHNSEISK	K	M	A	P	K	M	1	0	1	0	0	1	1	0	0	0	0	1	1	0	1	0	0	0	0	0	0	7	0	816.38	sp|P48431|SOX2_HUMAN;sp|O00570|SOX1_HUMAN;sp|O95416|SOX14_HUMAN;sp|Q9Y651|SOX21_HUMAN	sp|P48431|SOX2_HUMAN	59	65	no	no	2	0.00014126	100.74	By matching	1	0	2	1	13800000
MASTFIGNSTAIQEIFK	DIPPRGIKMASTFIGN	TAIQEIFKRISEQFSA	K	M	A	F	K	R	2	0	1	0	0	1	1	1	0	3	0	1	1	2	0	2	2	0	0	0	0	17	0	1856.93	sp|Q9BUF5|TBB6_HUMAN	sp|Q9BUF5|TBB6_HUMAN	363	379	yes	yes	2	1.01e-09	102.08	By MS/MS	1	0	1	1	14073000
MATEVAADAIGEEWK	IRTFYEKRMATEVAAD	DAIGEEWKGYVVRISG	R	M	A	W	K	G	4	0	0	1	0	0	3	1	0	1	0	1	1	0	0	0	1	1	0	1	0	15	0	1619.75	sp|P62753|RS6_HUMAN	sp|P62753|RS6_HUMAN	32	46	yes	yes	2	3.69e-09	114.64	By matching	1	0	2	1	35775000
MAVDQDWPSVYPVAAPFKPSAVPIPVR	AIPPRTEKMAVDQDWP	SAVPIPVRMGYPVKKG	K	M	A	V	R	M	4	1	0	2	0	1	0	0	0	1	0	1	1	1	6	2	0	1	1	5	0	27	1	2936.53	sp|P82673|RT35_HUMAN	sp|P82673|RT35_HUMAN	60	86	yes	yes	3	6.52e-29	90.694	By MS/MS	1	0	4	2	64067000
MAVTFIGNSTAIQEIFK	DIPPRGIKMAVTFIGN	TAIQEIFKRISEQFTA	K	M	A	F	K	R	2	0	1	0	0	1	1	1	0	3	0	1	1	2	0	1	2	0	0	1	0	17	0	1868.97	sp|P07437|TBB5_HUMAN	sp|P07437|TBB5_HUMAN	363	379	yes	yes	2	7.61e-17	123.02	By MS/MS	1	0	4	2	60562000
MDFENIFSKPPNPAIGK	________________	PPNPAIGKTATDSDER	-	M	D	G	K	T	1	0	2	1	0	0	1	1	0	2	0	2	1	2	3	1	0	0	0	0	0	17	1	1903.95	sp|Q8N5P1|ZC3H8_HUMAN	sp|Q8N5P1|ZC3H8_HUMAN	1	17	yes	yes	2	7.1e-06	59.728	By MS/MS	1	0	1	1	8606100
MDNYADISDTEITTIIR	________________	TEITTIIRRYNIPHGP	-	M	D	I	R	R	1	1	1	3	0	0	1	0	0	4	0	0	1	0	0	1	3	0	1	0	0	17	0	1969.93	sp|P50402|EMD_HUMAN	sp|P50402|EMD_HUMAN	1	17	yes	yes	2;3	4.18e-31	135.09	By MS/MS	1	0	5	2	45871000
MDTGVIEGGINVTITIR	________________	INVTITIRIIMHGKEV	-	M	D	I	R	I	0	1	1	1	0	0	1	3	0	4	0	0	1	0	0	0	3	0	0	2	0	17	0	1787.95	sp|Q15366|PCBP2_HUMAN	sp|Q15366|PCBP2_HUMAN	1	17	yes	yes	2	5.12e-10	96.208	By MS/MS	1	0	3	1	7519000
MEFQAVVMAVGGGSR	________________	MAVGGGSRMTDITSSI	-	M	E	S	R	M	2	1	0	0	0	1	1	3	0	0	0	0	2	1	0	1	0	0	0	3	0	15	0	1537.74	sp|Q9NR50|EI2BG_HUMAN	sp|Q9NR50|EI2BG_HUMAN	1	15	yes	yes	2	0.00093231	42.314	By matching	1	0	1		0
MEIAEINR	GDDIKNSKMEIAEINR	MEIAEINRTVQRIQAE	K	M	E	N	R	T	1	1	1	0	0	0	2	0	0	2	0	0	1	0	0	0	0	0	0	0	0	8	0	974.486	sp|Q7Z794|K2C1B_HUMAN	sp|Q7Z794|K2C1B_HUMAN	380	387	yes	yes	2	0.012176	60.436	By MS/MS	1	0	1	1	0
MEIQEIQIK	RAIKDEEKMEIQEIQI	EIQEIQIKEAKHIAEE	K	M	E	I	K	E	0	0	0	0	0	2	2	0	0	3	0	1	1	0	0	0	0	0	0	0	0	9	0	1130.6	sp|P06753|TPM3_HUMAN;sp|P09493|TPM1_HUMAN	sp|P06753|TPM3_HUMAN	142	150	yes	no	2	0.0057954	92.051	By MS/MS	1	0	1	1	1786700
MENQVITPHVYWAQR	________________	PHVYWAQRHREIYIRV	-	M	E	Q	R	H	1	1	1	0	0	2	1	0	1	1	0	0	1	0	1	0	1	1	1	2	0	15	0	1870.91	sp|Q9P035|HACD3_HUMAN	sp|Q9P035|HACD3_HUMAN	1	15	yes	yes	2	9.56e-07	92.265	By MS/MS	1	0	2	1	6112500
MESIIQHIDR	________________	SIIQHIDRFSEIIAVS	-	M	E	D	R	F	0	1	0	1	0	1	1	0	1	3	0	0	1	0	0	1	0	0	0	0	0	10	0	1240.62	sp|Q9NPI8|FANCF_HUMAN	sp|Q9NPI8|FANCF_HUMAN	1	10	yes	yes	2	0.0013719	81.017	By MS/MS	1	0	1	1	1008200
METSAIK	________________	________________	-	M	E	I	K	Q	1	0	0	0	0	0	1	0	0	1	0	1	1	0	0	1	1	0	0	0	0	7	0	778.389	sp|P40937|RFC5_HUMAN	sp|P40937|RFC5_HUMAN	1	7	yes	yes	1	2.24e-09	130.77	By MS/MS	1	0	2	1	24171000
MEVKPPPGRPQPDSGR	________________	RPQPDSGRRRRRRGEE	-	M	E	G	R	R	0	2	0	1	0	1	1	2	0	0	0	1	1	0	5	1	0	0	0	1	0	16	2	1746.88	sp|P51991|ROA3_HUMAN	sp|P51991|ROA3_HUMAN	1	16	yes	yes	2;3	2.14e-09	84.508	By MS/MS	1	0	7	4	105360000
MEYFMVPTQK	________________	YFMVPTQKVPSIQHFR	-	M	E	Q	K	V	0	0	0	0	0	1	1	0	0	0	0	1	2	1	1	0	1	0	1	1	0	10	0	1272.59	sp|Q01664|TFAP4_HUMAN	sp|Q01664|TFAP4_HUMAN	1	10	yes	yes	2	0.0015247	76.843	By MS/MS	1	0	2	1	5595600
MFDVGGQR	TFKDIHFKMFDVGGQR	MFDVGGQRSERKKWIH	K	M	F	Q	R	S	0	1	0	1	0	1	0	2	0	0	0	0	1	1	0	0	0	0	0	1	0	8	0	908.417	sp|P08754|GNAI3_HUMAN;sp|P63096|GNAI1_HUMAN;sp|P11488|GNAT1_HUMAN;sp|P19087|GNAT2_HUMAN;sp|A8MTJ3|GNAT3_HUMAN;sp|P04899|GNAI2_HUMAN	sp|P04899|GNAI2_HUMAN	199	206	no	no	2	0.0064372	97.798	By MS/MS	1	0	2	1	5341500
MFIGGISWDTSK	KNQQDDGKMFIGGISW	GISWDTSKKDITEYIS	K	M	F	S	K	K	0	0	0	1	0	0	0	2	0	2	0	1	1	1	0	2	1	1	0	0	0	12	0	1340.64	sp|O14979|HNRDL_HUMAN	sp|O14979|HNRDL_HUMAN	150	161	yes	yes	2	8.72e-09	116.03	By MS/MS	1	0	5	3	22041000
MFIGGISWDTSKK	KNQQDDGKMFIGGISW	ISWDTSKKDITEYISR	K	M	F	K	K	D	0	0	0	1	0	0	0	2	0	2	0	2	1	1	0	2	1	1	0	0	0	13	1	1468.74	sp|O14979|HNRDL_HUMAN	sp|O14979|HNRDL_HUMAN	150	162	yes	yes	2	2.82e-06	109	By MS/MS	1	0	3	2	14612000
MFIGGISWDTTK	TAQREEWKMFIGGISW	GISWDTTKKDIKDYFS	K	M	F	T	K	K	0	0	0	1	0	0	0	2	0	2	0	1	1	1	0	1	2	1	0	0	0	12	0	1354.66	sp|Q14103|HNRPD_HUMAN	sp|Q14103|HNRPD_HUMAN	99	110	yes	yes	2	0.0032195	66.989	By matching	1	0	2	1	11403000
MFIGGISWDTTKK	TAQREEWKMFIGGISW	ISWDTTKKDIKDYFSK	K	M	F	K	K	D	0	0	0	1	0	0	0	2	0	2	0	2	1	1	0	1	2	1	0	0	0	13	1	1482.75	sp|Q14103|HNRPD_HUMAN	sp|Q14103|HNRPD_HUMAN	99	111	yes	yes	2;3	0.00014699	84.297	By MS/MS	1	0	4	3	8085000
MFIGGISWQTSPDSIR	DSQHDPGKMFIGGISW	QTSPDSIRDYFSKFGE	K	M	F	I	R	D	0	1	0	1	0	1	0	2	0	3	0	0	1	1	1	3	1	1	0	0	0	16	0	1793.88	sp|Q96DH6|MSI2H_HUMAN	sp|Q96DH6|MSI2H_HUMAN	23	38	yes	yes	2	0.0018015	47.548	By MS/MS	1	0	2	1	3698100
MFTQQQPQEIAR	VPDSIIWRMFTQQQPQ	QQPQEIARDSKGRFFI	R	M	F	A	R	D	1	1	0	0	0	4	1	0	0	1	0	0	1	1	1	0	1	0	0	0	0	12	0	1475.72	sp|Q96CX2|KCD12_HUMAN	sp|Q96CX2|KCD12_HUMAN	63	74	yes	yes	2	4.39e-282	260.81	By MS/MS	1	0	4	2	121160000
MFVGGISWDTSK	KNEEDAGKMFVGGISW	GISWDTSKKDIKDYFT	K	M	F	S	K	K	0	0	0	1	0	0	0	2	0	1	0	1	1	1	0	2	1	1	0	1	0	12	0	1326.63	sp|Q99729|ROAA_HUMAN	sp|Q99729|ROAA_HUMAN	71	82	yes	yes	2	3.23e-21	95.417	By MS/MS	1	0	4	3	3643500
MFVGGISWDTSKK	KNEEDAGKMFVGGISW	ISWDTSKKDIKDYFTK	K	M	F	K	K	D	0	0	0	1	0	0	0	2	0	1	0	2	1	1	0	2	1	1	0	1	0	13	1	1454.72	sp|Q99729|ROAA_HUMAN	sp|Q99729|ROAA_HUMAN	71	83	yes	yes	2;3	0.00032239	65.043	By MS/MS	1	0	5	3	17041000
MFVIDEADEMISR	YISPKYIKMFVIDEAD	EADEMISRGFKDQIYD	K	M	F	S	R	G	1	1	0	2	0	0	2	0	0	2	0	0	2	1	0	1	0	0	0	1	0	13	0	1554.71	sp|P60842|IF4A1_HUMAN;sp|Q14240|IF4A2_HUMAN	sp|P60842|IF4A1_HUMAN	178	190	yes	no	2	0.00078417	71.879	By MS/MS	1	0	3	1	4167700
MGAGMGFGIER	RIGSGVERMGAGMGFG	GMGFGIERMAAPIDRV	R	M	G	E	R	M	1	1	0	0	0	0	1	4	0	1	0	0	2	1	0	0	0	0	0	0	0	11	0	1124.51	sp|P52272|HNRPM_HUMAN	sp|P52272|HNRPM_HUMAN	486	496	yes	yes	2	0.0033737	78.342	By MS/MS	1	0	2	1	3125700
MGIAMGGGGGASFDR	AIGAGIERMGIAMGGG	GGGASFDRAIEMERGN	R	M	G	D	R	A	2	1	0	1	0	0	0	6	0	1	0	0	2	1	0	1	0	0	0	0	0	15	0	1382.61	sp|P52272|HNRPM_HUMAN	sp|P52272|HNRPM_HUMAN	607	621	yes	yes	2	0.00027266	59.709	By MS/MS	1	0	3	2	4241600
MGPAMGPAIGAGIER	MGANSIERMGPAMGPA	AIGAGIERMGIAMGGG	R	M	G	E	R	M	3	1	0	0	0	0	1	4	0	2	0	0	2	0	2	0	0	0	0	0	0	15	0	1426.71	sp|P52272|HNRPM_HUMAN	sp|P52272|HNRPM_HUMAN	592	606	yes	yes	2	2.48e-05	74.296	By MS/MS	1	0	2	1	8112900
MGPIGIDHMASSIER	RMGSGIERMGPIGIDH	HMASSIERMGQTMERI	R	M	G	E	R	M	1	1	0	1	0	0	1	2	1	3	0	0	2	0	1	2	0	0	0	0	0	15	0	1612.77	sp|P52272|HNRPM_HUMAN	sp|P52272|HNRPM_HUMAN	457	471	yes	yes	2	0.00017319	66.246	By MS/MS	1	0	2	1	3722400
MHAIPIR	WDSYTTNKMHAIPIRS	KMHAIPIRSSWVMTCA	K	M	H	I	R	S	1	1	0	0	0	0	0	0	1	2	0	0	1	0	1	0	0	0	0	0	0	7	0	836.469	sp|Q9HAV0|GBB4_HUMAN	sp|Q9HAV0|GBB4_HUMAN	90	96	yes	yes	2	0.0085023	91.584	By matching	1	0	1		0
MHDINTDQENIVGTHDAPIR	GGIDHQIKMHDINTDQ	GTHDAPIRCVEYCPEV	K	M	H	I	R	C	1	1	2	3	0	1	1	1	2	3	0	0	1	0	1	0	2	0	0	1	0	20	0	2275.07	sp|O43684|BUB3_HUMAN	sp|O43684|BUB3_HUMAN	81	100	yes	yes	3;4	4.69e-108	185.61	By MS/MS	1	0	6	3	57179000
MHEGDEGPGHHHKPGIGEGTP	ITWASHEKMHEGDEGP	PGIGEGTP________	K	M	H	T	P	-	0	0	0	1	0	0	3	6	4	1	0	1	1	0	3	0	1	0	0	0	0	21	1	2174.96	sp|P06702|S10A9_HUMAN	sp|P06702|S10A9_HUMAN	94	114	yes	yes	3	3.12e-06	58.024	By MS/MS	1	0	2	1	10432000
MHNSEISK	KMAQENPKMHNSEISK	MHNSEISKRIGAEWKI	K	M	H	S	K	R	0	0	1	0	0	0	1	0	1	1	0	1	1	0	0	2	0	0	0	0	0	8	0	944.439	sp|P48431|SOX2_HUMAN;sp|O00570|SOX1_HUMAN;sp|P41225|SOX3_HUMAN;sp|O95416|SOX14_HUMAN;sp|O60248|SOX15_HUMAN;sp|Q9Y651|SOX21_HUMAN	sp|P48431|SOX2_HUMAN	66	73	no	no	2	5.41e-48	161.27	By MS/MS	1	0	2	1	33885000
[truncated: 1,154 more rows]
[truncated: 9 more columns]
